# Supplementary material for: Characterizing rhizome bud dormancy in Polygonatum kingianum: Development of novel chill models and determination of dormancy release mechanisms by weighted correlation network analysis
Source: PLoS One. 2020 Apr 30;15(4):e0231867. doi: 10.1371/journal.pone.0231867 (PMC7192456; doi:10.1371/journal.pone.0231867)
Supplement: S1 Table — The expression is represented by FPKM value. (XLS) [file pone.0231867.s008.xls]

## Sheet: S1_Table
GeneID	Endo_1	Endo_2	Endo_3	Eco_1	Eco_2	Eco_3	Non_1	Non_2	Non_3
Contig42249@@eco	0.419657	0.0893527	0.142954	1.62997	1.09592	1.5824	0.483928	0.565246	0.764025
Contig49087@@non	0.604366	0.965105	0.558801	0.103999	0.0717401	0.0976664	0.27877	0.266667	0.141468
Contig49123@@eco	3.56094	3.64233	4.14287	1.32769	1.36914	1.2944	10.5296	8.3014	10.2971
Contig22615	1.15218	1.06252	1.02056	3.41625	2.93931	3.19852	0.485615	0.375537	0.44687
Contig29077@@non	0.0601857	0.0160183	0.0585769	3.00344	3.84359	2.96646	0.208209	0.0559073	0.156534
TRINITY_DN90992_c2_g2_i2@@endo_2@@endo	5.71598	6.7229	6.11108	0.479025	0.82243	0.524835	1.19288	0.62013	1.83953
TRINITY_DN132432_c3_g1_i1@@eco_1@@eco	0.901548	0.312972	0.083453	1.614	1.87279	1.87393	0.160086	0.193435	0.0764605
Contig22110@@eco	0.420614	0.279864	0.838641	3.00142	2.08034	2.20279	1.26871	0.881819	0.75969
TRINITY_DN114930_c0_g1_i1@@eco_2@@eco	0.588733	0.576501	0.38515	3.93901	2.70308	3.75474	1.36633	1.14149	0.881165
TRINITY_DN121730_c0_g1_i2@@eco_3@@eco	0.169004	0.074967	0.565424	2.94283	4.43021	4.72259	0.609023	1.34096	0.860795
TRINITY_DN89321_c0_g3_i3@@endo_2@@endo	1.06472	1.41687	0.631866	0.36707	0.308258	0.33223	2.94468	2.90981	2.54967
Contig6400@@endo	2.51653	2.47481	1.98419	0.344692	0.324124	0.238519	0.602798	0.625542	0.595011
TRINITY_DN138611_c1_g1_i1@@eco_1@@eco	0.0631838	0.109305	0.0538079	1.38237	0.922513	1.3529	0.145721	0.278788	0.115032
Contig30032@@non	28.5074	30.0119	56.2047	12.7464	15.4001	14.469	70.6422	60.9916	79.1749
Contig35908	0.211265	0.421708	0.369469	0	0	0	0.507541	0.996565	0.721176
TRINITY_DN148015_c1_g1_i6@@eco_2@@eco	3.04594	2.08104	3.35071	0.774594	1.413	1.10013	0.33644	0.528483	0.409761
Contig38190	1.93538	1.53814	1.71687	0.479072	0.430754	0.597285	2.62183	2.99634	3.4781
Contig21700@@non	1.10645	0.958996	0.681902	0.277363	0.345629	0.392113	1.6998	1.91021	1.60924
TRINITY_DN113318_c3_g2_i4@@endo_1@@endo	1.28832	1.13652	0.880534	0.142338	0.206194	0.116963	0.500772	0.386586	0.527079
Contig35914	0.363881	0.44021	0.59361	0.142309	0.0981676	0.133645	1.04902	0.950663	1.43035
TRINITY_DN87602_c0_g1_i1@@non_3@@non	0.168297	0.0790445	0.132484	0.462391	0.246779	0.306633	1.06549	0.747181	0.862555
Contig2393@@non	0.622322	0.517593	0.325977	2.61347	2.14433	3.04963	0.789062	0.983545	0.955404
TRINITY_DN131451_c4_g2_i5@@eco_3@@eco	1.20676	0.747088	1.06599	0.283757	0.193071	0.33209	2.20333	2.82072	2.56547
Contig33777@@non	0.977697	1.59676	1.04528	35.0502	44.6287	31.5396	3.17446	2.90691	2.56211
TRINITY_DN107583_c0_g1_i1@@endo_1@@endo	7.82085	7.41513	7.22639	3.35495	2.88748	4.20906	18.3607	13.2686	13.0395
Contig10605	0.328924	0.0437713	0.0600247	17.7282	21.8062	13.2886	0.316082	0.286446	0.748547
Contig38152	0.986544	0.60953	1.586	2.82939	2.37	2.70456	3.8034	4.99118	5.29971
Contig24133@@endo	2.52077	2.79897	2.36354	0.315757	0.324	0.194599	0.678877	0.876228	0.709901
TRINITY_DN128860_c2_g1_i1@@eco_1@@eco	1.43538	0.619018	0.873129	2.189	2.99749	2.29095	0.536408	0.308643	0.2074
TRINITY_DN134189_c3_g1_i2@@eco_2@@eco	3.4096	3.60314	4.05657	0.708747	1.1011	0.573953	1.21663	1.47008	1.48341
TRINITY_DN129918_c0_g1_i2@@eco_1@@eco	2.14371	1.69113	2.49869	0.66267	0.944719	0.812476	4.40374	3.97966	4.39026
TRINITY_DN107884_c2_g2_i4@@non_2@@non	0.336518	0.430594	0.472388	0.0954521	0.0460912	0.01743	0.808449	1.05201	0.757412
Contig33784@@non	0.1289	0.247769	0.296212	1.54915	0.935052	1.81302	0.674391	0.432384	0.55875
Contig44927@@non	0.23308	0.199394	0.121527	0.73668	0.533584	0.87439	3.15172	2.74505	4.22179
TRINITY_DN115429_c0_g1_i2@@eco_3@@eco	0.631676	0.280199	0.413802	1.31393	1.23047	2.46474	5.80555	4.6829	4.80231
Contig24403	0.846411	1.02396	0.70209	0.153688	0.125589	0.181338	0.305012	0.368551	0.300189
Contig49837@@endo	0.650926	0.878079	0.78106	0.164399	0.21169	0.132088	0.291335	0.393439	0.266699
Contig24408	1.45377	0.835743	2.16481	0.157245	0.124248	0.407214	2.99519	2.36325	3.11557
TRINITY_DN110080_c2_g1_i6@@non_2@@non	0.0237781	0.110749	0.0144641	0.248425	0.0987887	0.240161	0.51412	0.814488	0.340138
TRINITY_DN152138_c1_g1_i3@@eco_2@@eco	0.576721	0.383733	0.241942	0.769977	1.16852	0.656141	0.114663	0.21937	0.103446
TRINITY_DN134844_c5_g2_i4@@eco_1@@eco	1.20313	1.27836	0.839647	0.263663	0.166064	0.200958	0.448122	0.227419	0.436626
TRINITY_DN132335_c1_g1_i1@@eco_1@@eco	0.201782	0.113604	0.302136	0.829904	0.994935	1.1601	0.0298314	0.0901145	0.111016
Contig22687	15.7689	19.0958	15.2899	1.88007	2.86389	2.03862	4.72783	4.28453	5.1881
Contig1146@@non	0.0712509	0.300252	0.10113	0.992538	0.690712	1.05547	0.319522	0.399873	0.324297
TRINITY_DN152723_c1_g1_i7@@eco_2@@eco	0.792415	0.691282	0.974753	0.357127	0.54347	0.213425	4.07813	4.33472	5.50732
Contig21322	3.77773	3.74203	3.78387	0.0349123	0.134865	0	0.87344	1.02241	1.25586
Contig21186@@non	0.484303	0.378505	0.43956	0.141732	0.100376	0.0621143	0.864306	0.919389	0.6298
TRINITY_DN93457_c0_g1_i8@@non_3@@non	0.427255	0.787245	0.559777	2.34299	4.2914	1.8589	8.51152	5.87692	12.9287
TRINITY_DN90496_c3_g2_i6@@endo_2@@endo	4.61354	5.87466	6.24818	12.7017	8.11868	15.1221	33.5912	38.3219	49.3873
TRINITY_DN113063_c2_g2_i15@@endo_1@@endo	1.37435	1.78827	1.00321	0.0187696	0.0362533	0	0.23479	0.212776	0.218441
Contig12667@@non	0.852496	1.00711	0.857224	0.117614	0.144563	0.0468586	2.16506	1.79792	2.83939
Contig22634	4.31706	3.6325	2.41848	0.072938	0.105659	0.0599349	0.741315	0.792388	1.13823
TRINITY_DN128977_c2_g1_i7@@non_1@@non	1.43413	1.04299	0.223165	0.368945	0.376102	0.381771	1.58646	1.91695	1.51801
TRINITY_DN120564_c4_g1_i2@@eco_3@@eco	0.0891581	0.200216	0.149144	0.630127	0.608542	0.46526	0.0642579	0.0452923	0.0217394
Contig35943	0.44874	0.346736	0.123275	0.0711692	0.0343657	0.0194938	0.681606	0.78998	1.01651
TRINITY_DN122331_c0_g2_i2@@eco_1@@eco	0.53333	0.485601	0.375646	0.241513	0.1666	0.151205	0.935102	0.727916	0.851735
Contig53130@@non	0.570786	0.478247	1.00304	0.0909446	0.200753	0.256222	1.75724	2.55287	1.95188
TRINITY_DN120452_c1_g1_i5@@eco_3@@eco	0.134179	0.193438	0.0952238	0.398567	0.212367	0.331276	1.4076	1.09061	1.32322
Contig15033@@eco	3.21965	2.61564	3.77027	0.5484	0.229023	0.617083	6.37329	5.48868	6.31956
Contig21312	4.84739	4.08267	4.46028	1.97975	1.79357	2.1794	7.55474	8.59416	7.3709
Contig23147	1.44005	2.2372	2.19196	4.65966	5.05658	3.27422	0.592148	0.707726	0.618417
TRINITY_DN104473_c0_g1_i9@@endo_1@@endo	1.81104	1.47523	1.28191	0.0404729	0.0521154	0.0295623	0.622301	0.700958	0.299743
Contig37786	2.70021	2.53092	2.64707	0.538723	0.603884	0.569162	1.26355	0.981493	0.966912
Contig36458	0.381174	0.138339	0.140525	2.20059	1.93326	2.20882	0.632686	0.724249	0.660917
Contig14907@@non	1.60835	1.94423	0.955941	0.256541	0.174884	0.297608	0.648896	0.470443	0.399147
TRINITY_DN123992_c3_g1_i1@@eco_3@@eco	1.5415	0.605072	0.9984	2.38543	4.15986	2.98692	0.383651	0.206032	0.187481
TRINITY_DN121142_c1_g1_i1@@eco_3@@eco	0.534563	0.336962	0.422152	0.253598	0.100191	0.303109	0.973312	0.68604	0.682962
TRINITY_DN128272_c0_g1_i1@@eco_1@@eco	2.61172	3.47551	3.49625	0.437224	0.222236	0.453824	8.45579	7.73904	7.91262
Contig23152	1.71081	2.51995	2.28789	0.16052	0.310043	0.59796	0.727884	0.909843	0.713287
Contig24489	5.62442	5.3453	5.12637	0.737479	0.761148	0.9437	12.4426	10.4609	13.4489
Contig44539@@eco	2.64712	2.04771	1.71496	6.137	5.03266	4.40531	7.27975	8.67129	13.2798
Contig36473	2.82076	3.51662	3.61231	0.802905	0.82827	0.609784	1.15559	1.83589	1.13907
Contig35137	1.78107	0.982933	1.6378	8.1563	6.53345	9.18497	2.76478	3.23698	2.85064
TRINITY_DN82082_c0_g1_i9@@endo_3@@endo	1.40753	1.43746	1.49999	0.965605	0.466265	0.749379	3.14553	3.26868	3.44794
Contig6974@@endo	3.42793	3.96191	3.86146	0.195064	0.301412	0.153877	1.35424	1.64372	1.64277
Contig23132	25.6728	22.2174	29.768	5.97128	7.24497	5.8973	77.6146	80.3242	70.5081
TRINITY_DN141847_c15_g1_i7@@eco_1@@eco	0.0574593	0.0305854	0.0419425	0.861627	1.3914	0.913074	0.231907	0.14678	0.179331
Contig36447	8.31849	11.1112	10.1656	3.52306	6.13908	4.36345	45.6091	38.4404	43.6916
Contig24470	0.763407	0.502241	0.897445	0.0632582	0.101819	0.161718	0.140126	0.398393	0.223091
Contig7128@@non	2.16678	3.26899	2.16096	0.356133	0.538331	0.390191	0.920033	1.1702	0.950164
Contig24437	3.57823	2.17421	3.53186	0.431514	0.673183	0.600067	10.1469	9.98727	7.67341
TRINITY_DN108304_c0_g1_i2@@non_2@@non	0.780062	1.36678	1.10718	0.559301	0.58644	0.332656	2.26132	1.67566	2.80654
TRINITY_DN78109_c2_g2_i11@@endo_3@@endo	6.01655	3.38582	3.91474	0.404709	0.781692	0.665118	1.78339	1.47715	1.96575
Contig34884@@eco	0.182615	0.36452	0.281412	1.81063	1.80641	1.18043	0.0994417	0.106021	0.102907
Contig24441	3.71342	3.65248	3.63379	0.575497	0.402464	0.587047	1.22568	1.33103	0.692859
TRINITY_DN126369_c0_g1_i2@@eco_3@@eco	1.11835	1.00897	0.953169	0.116492	0.157502	0.153159	0.406803	0.308134	0.304013
Contig23115	3.16903	4.87742	3.05706	0.15738	0.227984	0.150877	0.707496	0.669036	0.81173
TRINITY_DN143811_c0_g2_i2@@eco_2@@eco	19.2335	17.3574	23.5605	162.413	117.08	162.091	43.1153	41.6108	44.5466
Contig37760	2.40475	4.6062	2.6744	0.313489	0.201834	0	0.618564	0.620501	0.268496
Contig38671@@endo	2.04302	1.16689	2.26556	0.533341	0.418496	0.486954	6.66292	7.10622	7.47665
Contig29766@@eco	0.820161	0.743095	0.530743	0.0786451	0.19333	0.0783328	0.285072	0.290425	0.295005
Contig2189@@endo	3.95205	3.5061	2.57032	0.16803	0.0590088	0.167363	1.02706	1.11114	1.06665
Contig57124@@eco	0.483205	0.556126	0.42898	3.03383	2.80589	2.90187	1.26752	0.879515	1.12088
Contig1545@@non	4.89273	5.60213	5.09676	2.20507	1.68185	2.26494	10.5201	6.98308	12.089
Contig24990@@endo	1.09072	1.16594	1.2617	0.0549445	0.116737	0.0240796	0.300696	0.280288	0.232525
Contig24422	152.765	115.984	181.123	11.335	8.26255	9.12455	354.096	306.101	347.109
Contig21395	1.91819	2.32696	1.18616	0.416832	0.201277	0.199804	0.773981	0.70141	0.702858
Contig24426	1.41238	1.11004	1.62602	0.186416	0.0675114	0.0255304	0.555646	0.616364	0.567031
Contig24429	43.4401	39.9532	45.807	5.00693	4.57511	5.15463	119.025	125.078	151.056
Contig25876@@eco	1.26045	1.39463	1.61959	3.01148	3.51352	4.31029	10.139	4.67023	9.39269
TRINITY_DN132347_c4_g1_i1@@eco_3@@eco	3.59159	3.03755	5.34339	1.35627	0.809004	2.30181	11.6016	7.27297	7.76555
TRINITY_DN126469_c0_g1_i3@@non_1@@non	1.8569	1.19809	1.06108	0.207489	0.155852	0.214702	0.793069	0.45736	0.329285
Contig15439@@eco	0.0874768	0.0582045	0.0133029	0.712325	0.558127	0.809896	0.262692	0.203146	0.298612
TRINITY_DN141739_c0_g3_i5@@eco_2@@eco	1.08385	1.00335	0.859951	1.69903	2.79687	1.69228	0.558502	0.328304	0.347258
Contig38243	0.659252	1.03211	0.471787	0.365433	0.337572	0.174078	2.17382	1.95124	1.32799
TRINITY_DN147073_c0_g1_i1@@eco_2@@eco	0.142231	0.0118296	0.162222	0.469832	0.432634	0.383079	0.0512543	0	0
Contig57557@@endo	4.41102	4.00873	4.90234	0.0480864	0.0812686	0.0790274	7.8667	9.18748	10.2896
TRINITY_DN129192_c2_g4_i1@@eco_3@@eco	0.059168	0.170597	0.119972	0.981793	1.35786	1.07568	0.246384	0.56107	0.192359
TRINITY_DN113258_c0_g1_i2@@eco_3@@eco	0.0158181	0	0.0192441	0.602719	0.506967	0.639056	0.152005	0.0734682	0.123421
Contig37746@@eco	1.038	0.988347	0.892678	8.11696	8.62493	9.2065	2.76024	3.07549	2.38549
TRINITY_DN142048_c2_g3_i2@@eco_2@@eco	1.28677	0.930629	1.73563	0.550127	0.780321	0.696913	3.88433	3.00449	3.92873
Contig4772@@eco	0.62056	0.259975	0.629138	0.805127	1.1595	1.20711	0.209821	0.240186	0.134499
TRINITY_DN100024_c3_g2_i4@@non_3@@non	0.422805	0.314033	0.334944	0.181285	0.186747	0.119173	0.878736	0.548022	0.664905
Contig2487@@endo	1.16305	1.16433	0.597133	0.0524602	0.24065	0.0718462	0.399889	0.371687	0.319142
Contig52546@@endo	1.21202	0.824364	1.27792	0.0827631	0.111899	0.145085	0.478822	0.328377	0.490355
Contig31990@@eco	0.483925	0.536649	0.294369	0.86743	1.16084	0.760306	0.125946	0.175596	0.170438
TRINITY_DN130738_c3_g1_i3@@eco_3@@eco	0.0323369	0.0774576	0.00786812	1.56601	1.11316	1.60254	0.149157	0.202758	0.109334
TRINITY_DN153106_c0_g1_i3@@eco_2@@eco	2.21564	0.266178	1.87188	7.65932	1.78988	7.91522	24.1154	20.5813	20.3289
Contig9951	0.0854151	0.26143	0.478008	2.01574	1.98725	1.93245	0.730515	0.555402	0.577594
Contig48098@@non	0.4877	0.607131	0.612469	1.16022	1.12048	2.13981	5.66927	4.18323	5.17603
Contig29350@@eco	0.153399	0.3062	0	1.62151	1.98477	0.743682	4.08324	2.10179	2.95235
TRINITY_DN122259_c2_g1_i1@@non_1@@non	4.7608	4.25376	5.16309	2.08988	1.19483	1.61197	12.7445	7.67598	10.8078
TRINITY_DN68071_c0_g1_i1@@endo_3@@endo	1.08445	1.49934	1.31932	0.069243	0.15046	0.0379324	0.541354	0.539655	0.42124
Contig30111@@eco	0.590584	0.523943	0.772928	2.3757	3.21842	2.62699	0.180577	0.311705	0.290913
TRINITY_DN101780_c0_g1_i3@@endo_1@@endo	1.9822	1.32763	1.4533	0.0968104	0.0467471	0.159103	2.06881	3.10947	3.2264
TRINITY_DN90190_c0_g1_i2@@endo_2@@endo	4.60111	5.48577	3.29051	1.9641	2.78987	1.76676	11.0358	7.35682	13.0503
TRINITY_DN110627_c0_g1_i2@@non_2@@non	0.825089	0.493665	1.1672	0.393079	0.220176	0.40483	1.34604	1.81212	1.59697
Contig31703@@non	1.28783	1.86878	0.645597	2.89538	2.52733	4.27036	6.11312	6.45481	7.65828
TRINITY_DN119601_c1_g1_i2@@eco_3@@eco	0.496758	0.785003	0.352537	2.37872	1.58473	4.22289	6.31512	7.31823	6.35229
Contig2346@@eco	0.271088	0.459133	0.389766	0.878445	0.789847	1.01223	0.0592055	0.0429234	0.0320481
TRINITY_DN109258_c6_g1_i2@@endo_1@@endo	2.54809	1.71255	1.97271	0.205632	0.259693	0.190636	0.692535	0.582773	0.552266
TRINITY_DN128824_c0_g1_i3@@eco_1@@eco	1.28374	0.902148	2.47428	0.354581	0.205461	0.38849	8.05318	7.30228	7.16531
Contig38082	1.62062	1.26212	1.89321	0.11318	0.0983725	0.0744019	5.66309	5.23903	5.59205
Contig50289@@non	0.198411	0.0942977	0.120692	1.58518	1.42994	1.71769	0.612851	0.394943	0.331738
TRINITY_DN129175_c0_g1_i18@@eco_3@@eco	0.981109	0.806832	0.858322	0.33874	0.366393	0.60866	3.07206	2.57281	3.3115
Contig9872	21.0625	17.1942	20.7281	4.08424	2.84433	4.72442	51.1028	49.4971	31.8834
Contig9877	1.52608	1.74287	1.8289	2.72965	3.65005	4.24831	7.05891	10.7907	5.82037
Contig1236@@eco	0.692565	0.789963	0.240733	1.5201	0.910177	1.16583	0.0831907	0.157961	0.160826
Contig37562@@eco	0.112521	0.190573	0.311116	1.47104	0.983527	1.32243	0.560297	0.498854	0.35916
Contig6998@@non	0.0895351	0.119148	0.24206	0.990455	1.06281	1.4469	0.363278	0.415852	0.116434
Contig38097	2.75419	3.09019	4.99322	0.955841	0.987204	0.625441	10.3791	9.39336	9.8038
TRINITY_DN99539_c1_g1_i1@@eco_3@@eco	0.0930946	0.0571776	0.0435606	1.19707	1.20707	0.781141	0.364722	0.199562	0.121062
TRINITY_DN123986_c1_g4_i3@@eco_3@@eco	2.14311	2.54945	3.45662	12.652	10.9659	11.5225	1.01412	0.791782	0.781192
TRINITY_DN90138_c0_g1_i6@@endo_2@@endo	1.61148	3.01566	1.47038	0.185693	0.338739	0.203451	0.677499	0.818633	0.392927
Contig10955@@endo	2.22895	1.2596	2.94697	14.5616	11.6827	13.0072	5.79983	5.16443	4.28831
Contig32623@@non	3.22741	2.55065	4.2179	52.7132	33.6261	45.6454	17.85	7.4295	15.3768
TRINITY_DN74607_c0_g1_i2@@endo_2@@endo	12.4098	14.7841	13.0024	1.30742	1.58331	1.09139	4.75388	5.90103	5.9941
Contig32935@@eco	48.8724	55.912	112.762	18.7684	19.7418	11.7442	238.109	246.453	256.159
TRINITY_DN82935_c1_g1_i2@@endo_3@@endo	2.21367	2.77379	1.33673	0.0198605	0.230162	0.195838	0.900583	0.581618	0.336199
Contig56010@@endo	3.47646	2.35372	3.26481	0.393569	0.361988	0.266938	0.967055	1.23933	0.951764
TRINITY_DN110935_c2_g3_i6@@non_2@@non	0.145077	0.246687	0.225526	0.049533	0.0574035	0.0651238	0.302061	0.552157	0.408766
Contig8878@@eco	0.275555	0.385027	0.0167618	1.28704	1.03034	1.70698	0.383955	0.559927	0.412089
TRINITY_DN127243_c0_g3_i3@@eco_1@@eco	3.1372	3.04181	2.22921	0.636985	0.461374	0.672976	5.02453	5.2868	5.43959
TRINITY_DN136021_c0_g2_i3@@eco_2@@eco	0.238613	0.250683	0.0763928	4.58453	4.39768	3.94057	0.591344	0.408303	0.424618
Contig42392@@eco	0.380905	0.263581	0.129753	0.917639	0.524489	0.595029	0.0292827	0.0353828	0.0396271
TRINITY_DN92157_c0_g2_i8@@non_2@@non	1.14474	1.4363	0.795815	0.120603	0.19412	0.15416	0.408589	0.512694	0.382795
Contig19638@@eco	0.264868	0.15242	0.235144	1.49581	0.87524	1.71598	0.605362	0.573538	0.549244
TRINITY_DN128424_c3_g3_i1@@eco_3@@eco	0.803673	0.829597	0.749294	4.736	5.81306	4.14709	1.53016	1.34308	1.3186
TRINITY_DN100131_c0_g1_i1@@endo_1@@endo	0.574083	0.536834	0.641793	0.0572129	0.202595	0.104474	1.01388	1.31517	0.928146
TRINITY_DN130395_c0_g1_i2@@eco_3@@eco	0.857347	0.733439	0.461916	1.55058	1.36662	1.58341	0.223623	0.29865	0.207056
Contig7130@@endo	64.2861	62.5796	72.3254	17.9801	16.2947	19.3643	125.386	126.882	128.227
TRINITY_DN112393_c6_g1_i1@@endo_1@@endo	2.39219	2.31833	1.64496	0.03196	0.0154326	0.0525246	0.0624673	0.0905763	0.185976
TRINITY_DN109423_c0_g3_i1@@non_2@@non	1.28805	1.04516	1.03194	0.1802	0.111875	0.042307	0.311956	0.486376	0.449393
TRINITY_DN138669_c1_g1_i3@@eco_1@@eco	1.47931	1.64692	1.44683	0.380292	0.688623	0.520825	3.8094	3.94059	4.72761
Contig24964@@non	2.88956	2.53847	2.60908	1.0544	0.991482	1.39844	6.15005	6.60552	5.48969
TRINITY_DN78799_c0_g2_i2@@eco_1@@eco	0	0	0	0.626666	0.521145	0.629379	0.313016	0.148	0.0552511
TRINITY_DN132980_c3_g4_i1@@eco_3@@eco	0.0641333	0.037931	0.0346772	0.560557	0.465228	0.614164	0.225974	0.173758	0.166801
TRINITY_DN90499_c4_g3_i2@@endo_2@@endo	4.30882	5.00037	3.46489	0.372648	0.381694	0.259817	0.962313	1.30146	1.1111
Contig25784@@endo	7.11432	7.06055	7.44794	0.934447	1.75738	1.17469	2.20708	2.51818	2.89309
Contig27282@@eco	0.142053	0.0630118	0.138256	1.97882	1.4389	2.05328	0.527827	0.527819	0.344827
Contig10592	0	0.17301	0	1.21448	1.23461	1.55823	0.512232	0.332113	0.0845343
Contig48275@@non	0.172808	0.331147	0.117732	0.82413	0.894362	1.13566	0.544682	0.353153	0.26068
TRINITY_DN82105_c3_g1_i7@@endo_3@@endo	1.03564	1.6167	1.25995	0.391675	0.484644	0.549825	1.96171	2.2663	2.66765
Contig21221	4.01095	6.47243	2.90186	0.163787	0.237265	0.197395	1.38296	1.68652	1.55958
Contig12426@@non	0.132336	0.0880522	0.114998	0.487975	0.325393	0.420075	1.09002	0.746351	0.958801
Contig21229	1.31438	1.44717	1.03748	3.22148	4.06768	3.29776	0.353357	0.363376	0.457835
Contig35865	2.63402	1.96375	2.62538	0.370564	0.395541	0.42737	4.57442	4.80879	4.14755
Contig46792@@eco	0.0837237	0.534789	0.305571	1.5642	1.21247	2.00693	0.691913	0.641619	0.500831
Contig16701@@eco	0.0389657	0.0604954	0.118513	0.590693	0.339192	0.795858	1.03596	0.784241	1.19079
Contig10596	0.197035	0.0917709	0.215739	2.55503	2.33887	2.8259	0.520692	0.434693	0.34591
TRINITY_DN89181_c0_g1_i14@@endo_2@@endo	1.50586	1.62148	1.48938	0.0211935	0.013645	0.0232203	0.10494	0.0333686	0.0747426
Contig5994@@non	13.3683	14.4251	25.904	6.04867	7.85379	6.64015	34.7504	41.4608	32.9171
Contig22539	9.25846	13.3872	8.45091	37.4614	34.7389	33.8065	1.72805	1.68236	2.12469
Contig21206	2.86359	2.84359	3.12751	0.373305	0.360518	0.365183	0.833876	1.2091	0.987393
Contig35665@@non	1.61622	1.50975	1.23374	0.0856942	0.0677117	0.128031	0.523796	0.647631	0.543987
TRINITY_DN108679_c0_g2_i1@@eco_3@@eco	0.417102	0.849927	0.158575	1.98661	1.91856	2.28191	0.162832	0.227022	0.0339006
TRINITY_DN110720_c0_g2_i1@@endo_1@@endo	3.3613	1.75123	2.48831	0.233858	0.33877	0.405684	11.4576	10.8251	8.37109
TRINITY_DN131318_c0_g1_i1@@eco_1@@eco	0.756844	1.04446	1.56871	7.7005	5.27392	6.8137	14.4382	16.5182	13.9978
Contig35856	0.0484821	0.180648	0.0353896	0.33371	0.368319	0.417855	0.819972	1.11463	1.48792
TRINITY_DN140897_c0_g1_i2@@eco_2@@eco	0.0324195	0.0647129	0.0986029	1.71346	2.46291	1.22244	0	0	0
TRINITY_DN89962_c0_g1_i12@@endo_2@@endo	2.85355	3.04441	3.53144	0.347715	0.262804	0.132511	0.80373	0.956879	1.82342
Contig23918@@non	2.41078	2.39067	1.52287	10.6703	8.32362	11.0507	4.29919	4.40076	4.05445
TRINITY_DN150370_c0_g1_i2@@eco_2@@eco	3.60075	4.45379	4.01557	0.531948	0.609622	0.419629	1.77999	1.85598	1.56083
TRINITY_DN104622_c1_g1_i2@@endo_1@@endo	2.11005	2.16445	1.4618	0.144086	0.104362	0.217064	0.337946	0.289245	0.590715
TRINITY_DN122923_c0_g1_i1@@eco_3@@eco	2.29091	2.87406	2.21265	0.440645	0.58124	0.51811	5.15075	3.70582	4.7871
Contig4105@@eco	1.52453	2.44601	1.18386	11.4823	9.81838	8.79462	3.14821	3.79148	3.58544
Contig21922@@non	2.4289	2.89935	1.47257	0.307471	0.28736	0.260806	4.0633	4.57244	4.56475
Contig53786@@eco	0.139004	0.158553	0.326142	2.12348	1.77967	2.1661	0.486603	0.553384	0.387352
TRINITY_DN105771_c0_g1_i2@@non_2@@non	0.482706	0.572534	0.459589	0.12898	0.236668	0.28263	1.72435	2.18104	1.7467
TRINITY_DN138568_c0_g2_i2@@eco_1@@eco	5.34296	6.17832	4.33781	0.807661	0.562619	0.449702	2.08066	2.02628	1.59694
TRINITY_DN136527_c2_g2_i6@@eco_2@@eco	0.870445	0.692484	0.540997	1.4304	1.86433	1.29962	0.309127	0.395495	0.184557
Contig51976	0.21927	0.125053	0.160903	0.92404	0.698211	1.0874	0.404695	0.396049	0.339457
Contig3300@@eco	0.527805	1.57001	0.780617	2.93842	2.4078	1.71424	0.308297	0.264369	0.390289
Contig1915@@endo	2.39077	2.02133	1.94635	0.53027	1.09889	0.823056	0.190013	0.365267	0.210385
TRINITY_DN125054_c1_g2_i2@@eco_3@@eco	0.973543	0.677663	0.737972	2.03424	2.12457	2.23887	0.345428	0.373908	0.321374
TRINITY_DN116520_c1_g1_i1@@eco_3@@eco	0.150796	0.150503	0.015288	1.03486	1.13366	1.37075	0.410574	0.510695	0.326831
Contig36336	1.2244	1.19678	0.711836	0.199772	0.321547	0.204284	0.426905	0.440348	0.464988
Contig42105@@eco	0.144406	0.133039	0.121626	1.69302	1.12079	1.25657	0.320234	0.361148	0.260016
TRINITY_DN94452_c0_g1_i1@@endo_1@@endo	3.65541	5.52772	5.42895	0.758555	1.02842	1.35852	11.5645	20.9053	20.7275
Contig19218@@non	12.7634	9.07262	17.6303	5.61258	3.42534	6.42689	24.3474	23.6018	22.536
TRINITY_DN132104_c0_g1_i1@@eco_1@@eco	1.25534	0.878098	0.469916	2.69032	1.45192	2.55747	0.278383	0.242937	0.293008
TRINITY_DN111176_c0_g1_i1@@non_2@@non	3.42636	3.24949	2.65009	1.52451	1.09502	1.92085	5.02828	6.53481	5.54446
Contig23043	3.68993	4.56868	2.83294	1.63657	2.30343	1.39908	8.81877	6.32974	11.3828
Contig23042	3.34689	3.40588	2.23549	1.06877	0.993215	0.729103	5.15541	4.18149	6.5819
TRINITY_DN101379_c1_g1_i1@@non_3@@non	0.706679	0.953651	0.93239	7.16903	6.40361	6.7421	2.0277	2.21896	2.21332
Contig37650	0.124337	0.220614	1.29417	0.084904	0.0819957	0.204652	1.34086	1.82873	2.17385
TRINITY_DN124181_c0_g1_i1@@eco_2@@eco	0.840792	0.923073	0.984538	0.193771	0.261987	0.141534	0.363585	0.451529	0.246012
Contig23994@@endo	1.14645	1.46071	1.15735	8.08008	12.0596	8.3929	3.62152	2.83232	4.69466
TRINITY_DN144273_c2_g1_i10@@eco_2@@eco	2.61024	2.34465	2.42138	0.815452	1.18773	0.99596	0.355347	0.214686	0.254582
Contig16560@@eco	0.014611	0	0.142204	0.251424	0.294842	0.47223	0.758188	1.86619	0.893021
TRINITY_DN154355_c0_g1_i7@@eco_2@@eco	0.463957	0.346122	0.179596	0.8986	0.992986	1.00347	0.0810625	0.0816243	0.182831
Contig51948	21.3779	23.2194	14.8451	4.20315	5.1307	2.91752	8.35812	8.66884	7.63713
Contig51949	3.50446	4.23484	3.58655	0.599923	0.521436	0.460106	1.65099	1.90424	1.20597
Contig26975	2.66645	2.5846	2.80342	0.121386	0.0976899	0.110828	1.18627	0.344014	0.492301
Contig9180@@non	0.316362	0.357846	0.615811	0.719375	1.23925	0.830773	0.0304011	0.128569	0.082281
Contig14651@@endo	5.23101	4.98817	4.81552	0.550127	0.415064	0.678078	1.69351	2.41983	2.43727
Contig21294	4.04152	3.6541	2.44667	0.855658	2.15769	1.04165	0.38094	0.55011	0.540657
Contig2385@@endo	1.56054	1.50939	1.12986	0.102923	0.0722891	0.0615086	0.482802	0.459631	0.395973
TRINITY_DN147789_c1_g4_i3@@eco_2@@eco	0.0813738	0.216575	0.158397	0.840162	1.33299	0.767089	0.328427	0.396843	0.359789
TRINITY_DN155454_c1_g3_i2@@eco_2@@eco	0.623384	0.291883	0.730312	0.964873	1.2744	1.39916	0.0554672	0.134044	0.150123
Contig26497@@endo	0.830949	1.02608	0.865203	0.257637	0.719778	0.362925	0.165456	0.139077	0.13629
Contig23000	4.08528	4.32943	2.53515	0.637793	0.743046	0.5435	1.19515	1.59714	1.70303
TRINITY_DN137541_c2_g4_i5@@eco_1@@eco	0.400176	0.395594	0.486848	0.0421602	0.0814321	0.169371	0.813053	0.862941	0.639346
TRINITY_DN126673_c1_g1_i7@@eco_3@@eco	0.822413	1.22912	0.631108	1.91285	2.20778	1.72092	0.303963	0.352592	0.378433
TRINITY_DN88417_c0_g1_i1@@eco_1@@eco	0.760928	0.794697	0.585908	1.2431	1.92082	1.349	0.157351	0.268419	0.275565
Contig38932	0.838745	0.857044	1.78571	0.515465	0.444471	0.322719	12.2051	11.9999	6.38852
Contig399@@non	0.0768736	0.160755	0.28057	0.337457	0.365005	0.488041	0.812595	0.777847	1.25674
Contig37603	3.94837	3.708	3.62324	1.58072	1.6337	1.86861	6.3526	7.03411	6.61624
Contig37608	0.453443	0.733882	0.752931	0.323861	0.225483	0.280565	1.08935	1.18821	1.30683
Contig38938	0.0437384	0.155212	0.106423	1.09313	0.571107	0.883523	0.252185	0.28779	0.246473
Contig6499@@non	0.280219	0.451998	0.242769	0.172213	0.115916	0.0971998	0.628316	0.606378	0.679115
TRINITY_DN112910_c1_g2_i12@@endo_1@@endo	1.62007	1.41341	1.63565	0.272666	0.359081	0.244425	0.652445	0.694693	0.646896
Contig21278	1.22257	1.91163	1.94596	53.9719	42.1581	47.485	9.11477	4.48349	7.89629
Contig47264@@non	5.49646	6.56417	6.4828	0.882637	0.804604	0.849553	10.9184	12.102	11.5202
TRINITY_DN127675_c1_g1_i7@@eco_1@@eco	1.80253	1.70107	1.32799	3.91031	3.28195	2.82394	0.386457	0.383576	0.466943
Contig51123@@eco	0.130565	0.108592	0.436818	0.802406	0.765234	0.967055	1.48992	1.75292	1.71912
TRINITY_DN88628_c0_g1_i7@@endo_2@@endo	3.93576	3.42039	1.97065	5.42994	8.16783	5.53457	0.939094	1.02591	1.13157
TRINITY_DN91489_c0_g2_i3@@endo_2@@endo	1.11448	1.75774	1.10478	0.304411	0.0979946	0.333522	0.370213	0.686978	0.465208
Contig8905@@endo	3.51208	3.76402	3.05401	0.333177	0.349744	0.365039	5.95714	6.34967	6.16111
Contig6020@@endo	0.444988	0.31723	0.580035	0.0586017	0.188648	0.0856078	1.00795	0.793494	0.744008
TRINITY_DN98654_c0_g1_i3@@endo_1@@endo	2.84812	2.76163	4.0744	0.211098	0.186878	0.154191	19.296	14.2088	13.81
Contig9815	0.208379	0.346623	0.534184	0.759229	0.759725	1.09241	2.01674	1.98751	1.93558
TRINITY_DN88727_c1_g1_i4@@endo_2@@endo	3.73351	5.16166	3.72915	0.464255	0.293154	0.293453	1.71709	0.995226	1.71914
Contig45248@@eco	0.330955	0.440415	0.0575193	1.00244	1.09438	0.795874	0.0113583	0.137245	0.107595
TRINITY_DN150152_c2_g1_i4@@eco_2@@eco	0.132156	0.206451	0.16078	0.755689	1.00945	0.711888	0.0607376	0.0467029	0.0672493
Contig16880@@non	1.6581	3.81123	1.96721	0.0505297	0.065065	0.0922698	0.632079	0.493256	0.730625
Contig59001@@eco	1.34927	2.25828	2.09841	0.222264	0.198138	0.187322	0.708445	0.484543	0.596932
Contig51861@@non	1.44229	1.32806	1.48025	0.067214	0.0730256	0.110463	2.27275	2.7462	3.53785
Contig23096	6.76192	8.12565	4.92725	1.33983	1.0625	1.25314	13.4983	16.2794	15.835
TRINITY_DN126514_c0_g1_i4@@eco_1@@eco	2.29184	1.9561	2.86514	0.252556	0.337715	0.255423	5.04265	4.6616	5.32354
Contig35151@@non	0.286329	0.519585	0.643908	0.149306	0.236887	0.338854	1.09226	0.977254	0.947796
Contig6409@@non	4.60466	4.18109	4.04587	0.894917	0.996627	0.812666	1.87837	2.01071	1.57804
TRINITY_DN90182_c0_g2_i8@@endo_2@@endo	0.502342	0.772474	0.325943	0.027442	0.0795061	0.0601327	0.16091	0.207392	0.116135
TRINITY_DN139912_c0_g1_i8@@eco_2@@eco	0.0331341	0	0.241863	1.44578	2.22221	1.36094	0.429846	0.153893	0.172353
Contig5581@@non	5.92732	8.27353	7.81855	3.99909	2.38991	3.14515	23.3563	22.1436	24.6112
Contig23077	2.11573	2.05012	2.63645	0.302973	0.463276	0.165973	0.848783	0.703609	0.814721
TRINITY_DN87702_c0_g1_i5@@endo_2@@endo	1.76314	2.32988	1.75501	0.242477	0.146357	0.0498122	5.154	3.9943	5.21098
Contig35062	0.722374	1.14267	1.16072	0.134022	0.226504	0.128484	0.419122	0.348172	0.212693
TRINITY_DN93103_c1_g1_i1@@non_3@@non	11.2694	11.1793	15.1702	2.59042	1.40141	3.04838	36.773	40.8761	71.5111
Contig9840	0.523016	0.748726	1.34008	5.4448	4.6939	5.2078	2.72621	2.58561	1.22632
Contig23081	1.54932	2.30671	2.14616	0.207402	0.418804	0.165263	0.427488	0.837152	0.518656
Contig49677	2.52437	2.03325	4.58647	1.16355	0.808268	1.23009	9.2564	10.2205	11.2089
TRINITY_DN114716_c0_g1_i4@@eco_1@@eco	1.48711	1.66298	0.851385	0.875526	0.326347	0.689989	3.45853	2.71345	3.64022
Contig13572@@endo	1.28688	0.938707	1.21769	0.0585834	0.0792073	0.115534	0.485496	0.442742	0.483454
TRINITY_DN132161_c1_g1_i6@@eco_3@@eco	0.425761	0.55205	0.823448	0.174439	0.129588	0.176419	1.25889	0.963386	1.6894
Contig23059	4.7525	4.88055	5.02873	0.31089	0.308141	0.233056	10.8225	10.2019	9.76377
TRINITY_DN97426_c0_g1_i1@@non_3@@non	0.273294	0.498381	0.221657	0.124413	0.0841059	0.0817864	0.710058	0.752197	0.644982
Contig17327@@eco	0.297357	0.41549	0.289408	1.46197	1.53543	1.86206	0.700082	0.483383	0.792715
Contig51983	0.796588	0.578952	0.670928	0.376582	0.290946	0.330076	1.86661	1.71472	2.15149
Contig13372@@eco	0.395029	0.542109	0.826009	19.27	36.8828	20.2151	2.49117	1.7774	2.53642
TRINITY_DN142382_c0_g1_i1@@eco_2@@eco	0.050459	0	0.0613878	0.421742	0.766674	0.516435	0.155165	0.0703081	0.131236
TRINITY_DN127024_c5_g2_i1@@eco_3@@eco	0.141426	0.282302	0	1.11252	0.721871	1.42841	0.366942	0.262745	0.349436
Contig51982	1.19889	1.05082	0.995741	0.495921	0.39683	0.349294	2.23216	2.07473	2.38357
Contig35051@@endo	1.77163	2.46282	1.11616	0.68049	0.281648	0.532547	0.0456016	0.165303	0.082281
Contig26742@@endo	2.08612	2.62186	1.34731	0.110795	0.0917145	0.277465	0.532105	0.598095	0.435395
Contig32087@@non	4.57998	4.61524	3.65406	2.2844	1.98947	2.03357	8.11665	9.88455	9.25757
TRINITY_DN112422_c0_g2_i1@@non_2@@non	2.23763	2.27388	2.80476	0.800101	0.539276	0.876615	5.63631	5.64519	4.17081
TRINITY_DN99743_c2_g1_i1@@non_2@@non	1.11321	1.39999	1.47337	0.466117	0.551798	0.428323	2.56269	3.52267	3.61115
TRINITY_DN99035_c3_g1_i7@@non_3@@non	0.115498	0.0658704	0.12044	2.92037	2.91826	2.59971	0.190266	0.268219	1.20157
Contig39399@@endo	2.76127	1.5567	2.16784	0.652042	0.597414	0.311404	0.888844	0.97924	0.919815
Contig5605@@endo	4.32721	4.26121	5.24688	0.514143	0.359557	0.407915	1.03957	1.08864	1.03166
TRINITY_DN100402_c7_g3_i2@@non_2@@non	0.0550736	0.219866	0.100503	0.609235	0.408588	0.444998	1.03201	0.735405	0.734095
TRINITY_DN113979_c0_g1_i7@@endo_1@@endo	0.958925	1.08781	0.516371	0.0772883	0.0933011	0.127019	0.28702	0.219039	0.306642
TRINITY_DN114585_c0_g1_i2@@non_1@@non	1.20103	1.02615	0.45661	9.72965	7.41989	6.74527	2.70829	1.94129	1.87244
Contig52634@@eco	0.130889	0.0183346	0.0167618	0.685855	0.523347	0.946263	0.297896	0.183976	0.098543
Contig6036@@eco	1.1455	1.25456	1.62792	0.149519	0.120331	0.150166	0.428622	0.435516	0.461392
Contig8261@@eco	1.36143	1.40829	0.898556	5.10142	5.62675	3.82268	0.360172	0.371202	0.344051
Contig16749@@endo	0.536337	0.242157	0.442768	1.51858	0.886761	1.79279	3.48814	3.55865	3.47488
Contig9712@@endo	3.58209	4.68944	2.43364	1.75829	1.82231	1.28429	0.413515	0.6347	0.393228
Contig21998	11.7663	11.3683	10.481	1.68786	2.74534	2.1802	4.75056	2.95401	4.62417
Contig41012@@eco	0.255363	0.429248	0.392426	2.95703	2.68025	2.51584	0.658686	0.967567	0.699116
TRINITY_DN102880_c2_g1_i2@@non_2@@non	0.0129761	0.138143	0.0631462	1.80228	0.847166	1.34555	0.224451	0.482147	0.0843722
TRINITY_DN104597_c2_g2_i3@@non_3@@non	1.1641	0.223968	0.921402	9.8607	7.5917	10.9737	1.9947	1.41683	1.60502
Contig21962	14.6078	10.4845	19.2635	3.35361	2.38356	3.96331	57.2253	44.6737	46.2651
TRINITY_DN136462_c3_g1_i2@@eco_1@@eco	1.16739	1.01574	0.746531	0.22075	0.195423	0.120931	0.287644	0.3997	0.447645
Contig21241@@non	0.547407	0.449665	0.49331	2.89071	2.34245	2.7667	1.38328	0.839643	0.922784
Contig14911@@eco	0.72575	0.737509	0.802671	6.37406	4.94964	7.51672	2.06689	1.97651	1.71597
TRINITY_DN106935_c2_g1_i2@@non_2@@non	0	0	0	0.0487203	0.0470514	0.142345	0.901473	1.27337	0.704464
TRINITY_DN154150_c3_g1_i5@@eco_2@@eco	1.33749	1.45396	1.5355	0.686908	0.48449	0.896353	2.86017	3.22268	2.52321
Contig10652@@endo	11.8422	11.3798	19.8967	2.04266	1.7506	2.69746	50.9344	52.6888	51.7671
Contig1382@@non	21.6852	17.1088	27.2052	6.23456	4.80036	7.28999	86.5596	123.64	152.959
Contig56524@@eco	0.362145	0.346983	0.352465	1.65586	1.90866	1.58012	0.111362	0.168201	0.113026
TRINITY_DN121386_c0_g1_i2@@eco_3@@eco	3.49856	4.14276	3.02089	1.44858	1.29338	1.83666	6.38205	7.42751	6.47742
Contig9358@@endo	3.22794	4.24047	3.11144	0.122079	0.265269	0.245215	1.08169	0.97066	1.14091
TRINITY_DN144075_c2_g4_i1@@eco_2@@eco	0.923823	0.666998	0.753259	3.7689	3.17316	4.32785	1.14275	1.74597	1.43141
TRINITY_DN83364_c0_g1_i1@@non_3@@non	16.7887	16.5492	21.0365	1.41473	1.50761	2.13796	52.1629	45.6398	44.3359
TRINITY_DN97631_c0_g1_i11@@non_3@@non	0.330634	0.405068	0.319242	0.0709575	0.0560675	0.0565406	0.131125	0.115783	0.156971
TRINITY_DN79655_c0_g1_i3@@endo_2@@endo	0.152477	0.994242	0.1113	1.29316	2.11763	1.21149	0.102566	0.106228	0
TRINITY_DN111037_c0_g1_i2@@eco_3@@eco	0.867387	1.05068	0.459981	8.91179	7.70891	10.4155	1.8594	1.71088	1.61965
TRINITY_DN122214_c1_g1_i1@@eco_3@@eco	1.24871	1.61135	1.24295	0.170536	0.0898334	0.135887	0.690883	0.585828	0.508477
TRINITY_DN121866_c1_g1_i11@@non_1@@non	5.68298	5.45918	5.95969	0.815674	0.716122	0.666196	1.90153	2.28364	2.181
Contig12916@@non	1.50734	1.60712	1.93323	3.54919	2.34975	4.67122	5.8376	7.29617	6.76617
Contig33@@non	0.456538	0.477926	0.533201	0.202013	0.108385	0.180344	1.2635	1.16623	1.44861
Contig10570@@eco	0.222836	0.164743	0.110448	0.42606	0.666182	0.533491	0.0475859	0.0383325	0.0107327
Contig16385@@eco	0.490639	0.451104	0.227909	1.82015	1.67309	2.00622	0.660077	0.735433	0.672841
TRINITY_DN127238_c1_g2_i2@@eco_3@@eco	0.0693438	0.0307595	0.0749891	0.246228	0.182918	0.425415	0.540496	0.590465	0.541058
Contig9821@@eco	0.572154	0.940538	0.798438	0.351627	0.219729	0.294605	1.81116	2.79418	2.82298
TRINITY_DN105710_c0_g2_i1@@eco_1@@eco	0.530964	0.647694	0.699794	0.199413	0.175075	0.158897	1.55905	1.13029	1.47686
TRINITY_DN103531_c0_g1_i8@@non_2@@non	0.367656	0.146776	0.417466	0.0602531	0.101831	0.198046	0.647721	0.924952	0.717163
Contig49398@@eco	106.481	115.691	138.618	39.3286	26.4524	42.6104	331.577	232.283	197.869
Contig34195@@endo	12.5021	13.2773	11.3114	0.656442	0.792445	0.55576	23.4097	34.9105	25.413
Contig35765	0.0585281	0.214186	0.0178011	0.359694	0.330005	0.216751	0.857707	0.985412	0.551807
Contig26823	4.91115	4.08467	4.26147	0.621401	0.55725	0.324203	1.57314	1.88687	1.78449
Contig4408@@endo	3.1022	2.51509	5.50256	0.512674	0.649836	0.526595	9.59457	10.7609	13.9162
TRINITY_DN130842_c3_g1_i5@@eco_1@@eco	8.75226	6.80697	5.49568	1.44933	0.86741	1.0288	2.07471	2.60333	2.00853
TRINITY_DN87399_c0_g2_i4@@endo_2@@endo	3.22369	3.57492	1.69355	0.180107	0.115958	0.230219	0.727522	1.14847	0.952766
TRINITY_DN108233_c2_g1_i1@@eco_3@@eco	0.0515092	0.239909	0.0156663	1.0763	0.535001	1.1272	0.173244	0.388762	0.301427
Contig11446@@non	1.36508	0.995244	1.42222	4.15895	2.82706	6.21899	14.5063	14.9399	19.0265
TRINITY_DN133271_c2_g2_i2@@eco_3@@eco	0.191911	0.53205	0.466953	1.21874	1.40479	1.72295	0.107578	0.111418	0.0831887
Contig3289@@non	0.240024	0.16811	0.391907	1.42076	1.13216	1.56513	3.56297	2.18561	3.81952
TRINITY_DN143745_c1_g7_i1@@eco_2@@eco	2.31459	2.36589	1.9997	1.1957	1.13483	1.01642	4.70634	5.93992	5.84542
TRINITY_DN152716_c4_g3_i2@@eco_2@@eco	0.0248607	0.077194	0	0.4278	0.442656	0.379433	0.111487	0.105845	0.0754354
TRINITY_DN143399_c3_g2_i8@@eco_2@@eco	1.57033	1.79117	1.14626	11.5992	9.63968	7.53245	2.67312	2.62218	3.01452
Contig8829@@endo	4.70262	4.81552	3.97639	0.573915	0.811589	0.381771	1.45826	1.52969	0.975861
Contig38383@@eco	0.10818	0.115168	0.0263221	106.042	57.4778	99.7206	7.9215	3.42922	5.99298
TRINITY_DN145674_c0_g1_i4@@eco_2@@eco	0.501591	0.544529	0.505847	0.137906	0.266365	0.124431	1.09086	1.04222	1.13291
TRINITY_DN111848_c0_g1_i1@@eco_3@@eco	11.4324	10.9715	16.5075	6.81059	5.03203	7.79903	43.0462	50.308	62.832
TRINITY_DN129920_c3_g1_i2@@eco_3@@eco	2.37527	2.60842	2.90013	0.652289	0.675667	0.766539	5.27656	4.711	4.56928
TRINITY_DN150131_c3_g2_i7@@eco_2@@eco	0.188204	0	0.0667817	1.37833	0.67021	0.939875	0.00753566	0.00910546	0.0203954
Contig22899@@non	2.20874	1.67958	2.91396	0.317319	0.23835	0.463553	3.91424	5.11267	4.9053
Contig35994@@non	8.41617	7.12842	9.49723	1.04383	0.426492	0.718447	13.0155	21.0618	20.5724
TRINITY_DN128523_c0_g1_i2@@eco_1@@eco	1.39454	1.15713	0.958066	0.524305	0.428446	0.596539	1.87613	1.86691	2.68823
TRINITY_DN82678_c0_g1_i6@@endo_2@@endo	4.12014	4.07296	4.7404	0.477482	0.475099	0.285351	14.8982	14.3795	16.4565
Contig4962@@eco	9.82256	9.9464	13.8464	208.07	144.198	229.112	51.5836	45.1226	63.1138
TRINITY_DN103891_c1_g1_i3@@non_2@@non	2.01441	1.29411	1.59155	0.526502	0.343559	0.514489	3.49328	3.93869	4.78753
TRINITY_DN101719_c2_g1_i1@@non_3@@non	0.373955	0.390039	0.602499	2.74542	3.50318	2.95352	1.15576	0.903635	1.5509
Contig20162@@eco	0.410338	0.193394	0.0936021	1.14532	1.12638	1.23182	0.361458	0.545944	0.366859
Contig34002@@non	2.1222	2.60173	3.14091	0.164313	0.337205	0.292543	6.56767	5.29702	6.9972
Contig35710	2.06507	1.53197	2.18024	0.816906	0.521253	1.02289	3.87765	4.69921	4.53751
TRINITY_DN111738_c0_g2_i4@@non_2@@non	0.189227	0.110168	0.143882	0.334342	0.491353	0.414095	0.738723	0.961273	0.630569
Contig13869@@endo	1.44786	1.5022	2.46305	0.377038	0.247603	0.462665	22.8627	24.434	16.1637
Contig36221	1.61119	3.02443	2.46642	0.183611	0.113992	0.0718462	5.29084	4.36112	4.73162
TRINITY_DN150490_c0_g2_i5@@eco_2@@eco	0.559594	0.39716	0.438734	1.02408	1.28423	0.66986	0.143399	0.115514	0.129371
Contig34771@@endo	2.29546	2.83179	2.40909	0.266401	0.245581	0.212274	1.08872	0.652039	1.30677
Contig42638@@non	1.35963	1.21174	1.54788	9.91966	6.78142	12.0273	4.98645	1.92633	3.68217
Contig28466@@endo	1.83268	1.20255	1.47956	0.15571	0.45113	0.216095	0.592454	0.431484	0.59307
Contig57678@@non	5.64167	5.38087	7.58976	0.745504	0.9371	0.764937	1.85031	1.25203	1.17686
TRINITY_DN136136_c1_g2_i1@@eco_2@@eco	3.18062	3.60951	2.41598	0.33736	0.613278	0.239167	1.02399	0.974842	1.38572
Contig33519@@eco	0.361346	0.882886	0.259441	0.888285	1.3571	0.965256	0.21062	0.178835	0.130957
Contig36224	0.478102	0.153573	0.381083	0.851082	0.831713	0.721555	0.142584	0.153143	0.0750371
Contig33666@@eco	1.37071	3.07945	0.676846	6.20399	5.23536	4.44104	0.0774822	0.0655362	0.241163
Contig31892@@eco	0.214272	0	0	1.10991	0.635869	1.36033	0.352982	0.231029	0.218935
Contig24211	7.8728	6.97287	7.04074	3.33238	3.75976	3.94947	14.968	13.47	17.391
Contig12273	0.965789	1.38942	1.15909	1.94104	2.33932	3.32182	0.489125	0.394012	0.40733
TRINITY_DN129048_c0_g1_i5@@eco_3@@eco	4.34743	5.97064	5.09537	0.79481	0.743966	0.803832	13.6994	15.9872	15.7185
Contig32686@@endo	0.328135	1.08504	0.278233	22.146	20.6674	23.8487	0.0286658	0.0808204	0.0646536
TRINITY_DN129047_c0_g2_i2@@eco_3@@eco	0	0.109163	0	1.25027	1.26586	1.03842	0.346847	0	0.0640055
TRINITY_DN130864_c0_g1_i1@@eco_2@@eco	8.23673	8.13596	13.3093	1.26985	1.39435	1.82964	37.1958	36.0047	36.8084
Contig15244@@endo	3.94938	5.56249	4.76969	0.584644	0.718604	0.81525	1.14964	2.10879	2.15557
Contig26857	0.292296	0.362449	0.614223	0.1878	0.181367	0.196814	0.829884	1.26502	0.855244
TRINITY_DN133893_c0_g1_i1@@eco_1@@eco	0.761767	1.12847	0.489607	1.81963	3.39517	1.87751	0.110495	0.216958	0.336437
TRINITY_DN143191_c0_g1_i2@@eco_2@@eco	3.38415	2.87453	4.21722	0.619511	0.59829	0.401712	29.4956	25.9776	29.5083
Contig10877@@non	0.285233	0.293631	0.163684	0.0330745	0.0511065	0.0217425	0.568881	0.387437	0.377923
TRINITY_DN105267_c0_g1_i1@@endo_1@@endo	1.21432	1.40965	1.39874	0.174661	0.214682	0.452316	0.63311	0.524998	0.503977
Contig24205	6.37418	8.61058	9.98154	3.07863	2.30612	3.3298	56.5165	57.4582	83.5595
Contig22878@@endo	1.94584	1.8404	1.60427	0.118597	0.057267	0.108282	0.40179	0.28009	0.418251
Contig54734@@non	0.424799	0.326439	0.829799	0.18385	0.120736	0.153088	2.08132	2.07722	1.87511
Contig28939@@non	0.714096	0.769724	0.851385	1.91343	2.22085	2.45223	5.5858	3.45763	4.63386
TRINITY_DN129482_c0_g2_i1@@eco_3@@eco	0.242362	0.271596	0.419003	5.50322	2.84663	5.68594	1.18901	0.829438	0.746463
TRINITY_DN107650_c1_g2_i4@@endo_1@@endo	4.50992	3.90099	2.91481	0.502361	0.685905	0.436526	1.5033	1.03097	1.74111
TRINITY_DN54700_c0_g1_i1@@eco_3@@eco	0.0158304	0.0842648	0.288886	0.661563	0.544945	0.511644	0	0.0183814	0.0411726
TRINITY_DN93629_c1_g1_i4@@non_3@@non	0.485808	0.678808	0.295514	0.119425	0.187417	0.147201	0.933682	1.15639	1.0424
TRINITY_DN115187_c0_g2_i2@@eco_3@@eco	0.104304	0.0694009	0.0906394	0.695964	0.495249	1.01335	0.286377	0.19897	0.174394
Contig50530@@non	0.184985	0.158817	0.290387	2.09035	1.76374	2.78848	0.83147	0.568164	0.465597
TRINITY_DN93373_c0_g1_i2@@eco_3@@eco	2.02797	2.61933	2.72118	0.183283	0.265507	0.361459	0.630493	0.675263	0.639914
TRINITY_DN90116_c0_g1_i1@@non_3@@non	2.01005	2.52728	2.1587	0.868979	0.921488	1.08276	6.91372	5.07032	6.83226
Contig62203@@eco	0.0387746	0.0309593	0.0283036	0.428932	0.478677	0.637046	0.216112	0.279141	0.0907622
Contig44362@@eco	0.0660235	0.182479	0.210076	1.61679	0.928406	1.48415	0.512447	0.495359	0.33683
Contig51863@@non	0.939447	1.23303	0.900244	0.0316358	0.0381901	0.138645	2.39914	2.48799	3.53952
Contig41202@@eco	0.948046	0.577344	0.430074	0.296257	0.0953695	0.151474	1.80662	1.92176	1.71347
TRINITY_DN120158_c0_g1_i2@@non_1@@non	0.638505	0.718963	0.920204	0.301849	0.349811	0.224886	1.51978	1.43716	1.95446
TRINITY_DN114752_c1_g1_i1@@eco_2@@eco	0	0	0	0.371435	0.43423	0.471212	0.0917035	0.0369356	0.103415
Contig15526@@non	0.325114	0.149761	0.304253	2.65893	2.31552	2.81218	1.05742	0.842123	1.00818
Contig1366@@non	0.878861	0.820019	0.823415	0.260747	0.275798	0.326494	2.63072	3.16701	1.72091
TRINITY_DN153067_c1_g2_i6@@eco_2@@eco	1.10313	0.864702	0.68022	0.260035	0.304941	0.305253	0.130693	0.0175465	0.0589537
Contig47558@@endo	1.63197	2.58027	1.92646	0.278047	0.364424	0.0870392	0.621092	0.69419	0.819485
TRINITY_DN123602_c0_g1_i2@@eco_3@@eco	0.881827	0.603505	1.13412	0.309681	0.463563	0.576803	1.62216	1.76993	2.2935
TRINITY_DN72426_c0_g1_i1@@endo_2@@endo	2.1931	1.88577	3.20172	0.622065	0.180227	0.59068	5.09037	3.66304	4.8264
Contig24294	1.36162	1.62501	1.28841	0.743828	0.43614	0.75675	2.17038	3.73927	3.90675
Contig24295	2.60076	2.83826	3.52149	0.481508	0.74919	0.718062	1.07707	1.54151	1.23114
TRINITY_DN112093_c0_g1_i10@@non_2@@non	0.237222	0.296354	0.129576	1.14846	1.01143	0.990984	0.414051	0.511548	0.232941
TRINITY_DN94846_c0_g1_i1@@eco_1@@eco	0.407998	1.71639	1.0888	14.8181	17.4038	10.1026	0.0252948	0.0916923	0.102691
TRINITY_DN100679_c5_g1_i4@@non_3@@non	1.50256	0.693167	1.57208	0.20931	0.130796	0.0944285	2.38725	2.17505	2.67043
Contig49565	1.18715	1.3541	1.59901	0.104226	0.117432	0.114193	0.516077	0.722045	0.5146
TRINITY_DN151360_c1_g1_i3@@eco_2@@eco	0.092696	0.0770964	0.126869	0.626647	0.550165	0.639762	0.2895	0.201812	0.248622
Contig49548	0.537761	0.544493	0.355561	1.14953	0.832615	0.944596	0.146042	0.149317	0.304051
Contig57129@@non	0.150083	0.110957	0.344891	4.14039	3.36512	6.40028	18.5568	13.6316	13.9006
TRINITY_DN135276_c0_g1_i1@@eco_2@@eco	1.54717	2.03346	1.92874	0.269991	0.351435	0.257226	0.605718	0.72081	0.509203
TRINITY_DN108431_c0_g1_i2@@endo_1@@endo	1.03292	1.47134	0.991146	0.0536447	0.0345381	0.0979581	0.433384	0.337848	0.529724
Contig28602@@non	0.990518	0.761582	0.937262	0.432882	0.352733	0.474279	2.08349	2.10858	2.69069
TRINITY_DN83462_c2_g1_i9@@endo_2@@endo	1.27229	1.03237	0.434154	2.00245	2.63373	1.39995	0.26838	0.378336	0.221948
Contig21896	3.99146	3.36651	3.72746	0.552793	0.81747	0.775999	1.01293	1.43609	1.49869
TRINITY_DN151538_c0_g2_i3@@eco_2@@eco	0.0657209	0.139932	0.0959462	0.807798	0.717717	0.761142	0.265251	0.366294	0.239302
Contig36905	2.04626	2.13373	1.5234	0.694475	0.833826	0.616937	4.60776	3.36895	6.55322
TRINITY_DN131864_c0_g1_i6@@eco_1@@eco	0.141611	0.129558	0.172282	0.380754	0.388723	0.369489	0.00850514	0.0924921	0.0230193
TRINITY_DN104180_c0_g1_i2@@endo_1@@endo	0.298626	0.143062	0.116257	1.21861	1.07761	1.30297	0.482105	0.443836	0.295139
Contig13362@@endo	1.60261	1.9276	1.35918	0.151525	0.393274	0.197143	0.444243	0.733608	0.691352
TRINITY_DN85758_c1_g1_i2@@endo_2@@endo	1.41452	2.39753	1.21368	0.164713	0.300466	0.240619	0.500792	0.760717	0.561524
Contig32514@@eco	0.269696	0.201879	0.0615203	1.39848	1.00043	1.19173	0.259167	0.548022	0.515119
Contig3608@@non	0.00741492	0	0.351814	0.328101	0.246448	0.429376	0.919179	0.73183	0.752118
TRINITY_DN128693_c5_g2_i1@@eco_1@@eco	0.0328658	0.0218679	0.019992	0.848325	0.370621	0.663894	0.142122	0.171728	0.128218
Contig30415@@non	1.38925	1.07346	1.80698	0.511487	0.509165	0.569022	2.27629	2.72075	3.96291
Contig21829	2.71191	3.41056	2.41101	24.5052	22.2862	22.5545	5.82777	4.32543	6.58822
TRINITY_DN76650_c1_g1_i4@@endo_3@@endo	1.38659	1.91508	2.30033	0.606835	0.461357	0.551699	5.81434	5.76926	6.47496
Contig36095	0.863764	0.864627	1.16244	0.338235	0.154251	0.483813	3.05572	2.28993	3.33002
TRINITY_DN134274_c2_g1_i2@@eco_1@@eco	0.31028	0.321146	0.405444	1.10175	0.886677	0.820219	0.0220864	0.0266873	0.0149443
TRINITY_DN91109_c1_g2_i7@@endo_2@@endo	3.26625	4.8791	3.10983	0.158682	0.122597	0.173857	1.2406	1.39411	1.57812
Contig32134@@endo	1.42962	1.76942	1.31357	0.688133	0.545889	1.00974	2.42097	2.73957	2.70417
Contig35642	1.09675	0.824928	0.812176	0.0468887	0.0226413	0.0256864	0.320761	0.276844	0.272846
Contig29811@@eco	0.226597	0.310965	0.180912	1.86259	1.85763	2.23143	0.56479	0.509779	0.359132
Contig35648	0.365669	0.204889	0.772665	1.09998	1.53063	2.12526	3.55091	3.67608	6.08171
TRINITY_DN113976_c0_g1_i1@@endo_1@@endo	2.4278	3.61768	2.22848	1.1436	1.0354	0.920146	6.02112	6.83653	5.93622
Contig48998@@endo	0.496981	0.414579	0.803152	0.173228	0.255343	0.249729	0.955156	1.02494	1.26363
TRINITY_DN109026_c1_g1_i3@@endo_1@@endo	2.17069	1.20069	1.4795	0.450035	0.201788	0.211317	0.326713	0.80473	0.629182
Contig21017	0.86147	0.773148	0.767759	0.0984987	0.107015	0.121408	0.115512	0.244256	0.325662
TRINITY_DN145088_c0_g2_i1@@eco_2@@eco	2.41845	3.85812	3.1195	0.268609	0.415052	0.215817	0.994014	1.38717	1.47778
TRINITY_DN128890_c0_g1_i3@@eco_3@@eco	0.0910073	0.242214	0.152238	0.433458	0.567149	0.612787	0	0	0.059174
Contig55811@@endo	2.18131	1.84429	2.09661	0.429572	0.572217	0.503111	1.00754	0.839606	0.720911
TRINITY_DN108952_c0_g2_i4@@endo_1@@endo	0.832226	1.18519	1.15458	0.107675	0.155981	0.0983104	0.280608	0.576408	0.417709
Contig36962	1.02854	0.887133	1.44827	0.0585284	0.0678283	0.115426	2.50757	2.22269	2.50169
Contig36963	0.779273	0.635587	1.40679	0.13389	0.0596788	0.180547	4.66219	3.8529	3.92278
Contig10353	0.116368	0.0103237	0.0471907	0.667483	0.690663	0.605947	0.156555	0.108096	0.252213
Contig36964	1.01648	0.81627	1.66307	0.0753945	0.114419	0.106206	5.27134	4.29378	4.67209
Contig32345@@eco	0.603326	0.318379	1.32879	2.02013	2.23493	2.56353	0.209917	0.289881	0.270545
TRINITY_DN76920_c1_g1_i1@@endo_3@@endo	39.7824	30.6648	58.5143	25.9449	13.9607	25.9767	155.972	166.328	224.355
TRINITY_DN129436_c1_g1_i1@@eco_3@@eco	0.27577	0.135918	0.310646	0.728132	1.00629	0.852782	0.0883344	0.0355787	0.132821
TRINITY_DN147902_c0_g2_i4@@eco_2@@eco	1.172	0.93311	0.645893	1.80991	2.23543	1.983	0.327284	0.430357	0.390794
Contig24957	0.51671	0.438898	0.748997	0.175668	0.1305	0.266493	1.63752	1.81269	1.52974
Contig42673@@eco	0.197035	0.852158	0.299638	7.53188	13.0977	10.68	90.8655	42.5084	88.681
Contig36939	1.24554	1.46953	1.32785	0.22096	0.350571	0.268029	2.70231	2.94468	2.65503
Contig15874@@non	1.91572	1.86419	3.00069	0.986019	0.838543	1.06419	5.92547	5.17177	5.37175
TRINITY_DN81201_c0_g2_i2@@endo_3@@endo	1.20098	1.66062	1.28987	0.172988	0.111375	0.138989	0.486881	0.392204	0.488056
Contig29720@@non	1.60709	1.61767	1.32851	14.587	9.73396	11.1263	4.74522	4.04312	3.63499
Contig29049@@non	0.865354	0.849962	0.827183	0.0633117	0.0733716	0.138732	0.346487	0.358857	0.348316
TRINITY_DN149901_c4_g2_i1@@eco_2@@eco	0.0619548	0.129558	0.150747	0.652721	0.703904	1.14423	0.28067	0.205538	0.241703
TRINITY_DN89491_c1_g1_i2@@non_2@@non	0.1482	0.452435	0.0954517	1.51083	1.635	1.58488	0.611541	0.25306	0.419454
TRINITY_DN130981_c3_g3_i1@@eco_2@@eco	0	0.264557	0	0.936703	0.943948	1.11552	0.334325	0.211603	0.150809
Contig59386@@non	4.02479	4.16364	2.66453	0.087403	0.101291	0	6.83331	6.52288	6.73199
TRINITY_DN134274_c2_g1_i5@@eco_1@@eco	0.308585	0.479088	0.275308	1.08731	1.02564	0.70646	0.10873	0.131381	0.0668819
Contig21087	1.97752	2.1101	1.49671	0.0896086	0.237983	0.0736335	0.481646	0.71954	0.734746
TRINITY_DN108355_c1_g1_i2@@non_2@@non	0.49521	0.323507	0.262894	4.37143	6.10274	3.6012	0.726793	0.857287	0.819615
TRINITY_DN109274_c1_g1_i3@@non_2@@non	0.88472	0.646097	0.459413	1.04766	1.79301	1.24955	0.342145	0.250557	0.238521
Contig49403	66.6992	50.1658	68.1032	4.02803	6.33086	4.16805	20.9637	14.2882	22.9517
Contig12117	1.62581	1.80916	1.3641	0.103362	0.199644	0.320867	0.68689	0.618417	0.528561
Contig22488@@non	9.20269	9.56534	9.25657	38.9048	34.0856	45.8056	17.623	15.8356	16.7275
Contig6355@@endo	6.07552	6.10979	4.2976	0.741898	0.599028	0.852823	2.10142	1.8613	2.4706
Contig7957@@non	0.630363	1.18667	0.598549	0.491337	0.328505	0.310572	1.55132	1.74952	1.11964
Contig17636@@endo	1.98596	1.47242	1.49568	0.546321	0.516382	0.687715	0.318071	0.241579	0.147577
Contig3863@@eco	7.24012	7.14452	8.52366	3.38165	3.26581	4.32005	27.5515	26.9277	29.6073
Contig3113@@non	2.253	2.44772	2.69814	0.32452	0.470106	0.557036	6.28369	3.89343	5.56215
Contig21078	6.41005	11.0707	5.15199	0.583088	0.563115	0.872575	1.79012	1.50472	2.04633
Contig16807@@non	0.353304	0.171788	0.256242	0.0501067	0.0483904	0.0823477	0.443976	0.481239	0.503623
Contig28667@@eco	0.287256	0.420489	0.349471	2.47153	1.67081	2.6692	0.828122	1.01731	0.952564
Contig22374	7.15721	7.58956	9.25486	3.2657	2.90728	3.68289	22.4048	19.4147	19.155
Contig38716	0.520375	0.369325	0.436122	0.0710678	0.0960868	0.0467185	0.888993	0.765357	0.962429
TRINITY_DN135639_c2_g1_i9@@eco_3@@eco	0.545176	0.438803	0.310232	1.3618	1.01768	1.58677	0.207022	0.209307	0.125783
Contig38717	0.600232	0.391841	0.496008	0.0417603	0.0806596	0.0915077	1.18624	0.999406	1.1782
Contig17419@@endo	2.55363	3.23562	1.91754	0.330395	0.145035	0.180995	0.587064	0.567488	0.460781
Contig35697	0.458146	0.444897	0.406732	1.05776	1.26404	1.23395	2.45712	3.11994	2.22211
TRINITY_DN88739_c0_g1_i1@@eco_1@@eco	0.856526	0.91185	0.931704	0.210557	0.215306	0.162842	0.397018	0.339316	0.432435
TRINITY_DN103941_c0_g2_i6@@non_3@@non	1.34986	1.12047	0.967445	0.459963	0.713905	0.359964	2.02921	1.94758	2.85033
TRINITY_DN129426_c2_g1_i6@@eco_1@@eco	1.02244	0.766688	0.37514	1.70554	2.0902	1.5736	0.265125	0.292088	0.337678
Contig33476@@eco	0.838551	0.710114	0.659503	3.27947	2.74485	3.66153	2.19767	0.855655	1.06844
TRINITY_DN144910_c1_g4_i1@@eco_2@@eco	0.255871	0.161289	0.393208	3.24431	2.30193	2.14	0.634115	0.344014	0.525381
TRINITY_DN129350_c2_g3_i4@@eco_3@@eco	0.0815045	0.168718	0.297472	2.52676	2.6552	2.04886	0.321992	0.304946	0.376855
TRINITY_DN124892_c0_g1_i4@@eco_1@@eco	0	0	0.031293	1.96017	0.977048	1.52412	0.481996	0.149334	0.267596
Contig35676	6.24136	6.78564	5.59561	2.66997	2.85694	2.34848	9.65314	11.0838	11.9492
TRINITY_DN129470_c0_g1_i6@@eco_3@@eco	0.0450491	0.149872	0.0274031	0.470657	0.307479	0.348833	0.974032	0.915397	0.659058
Contig35677	4.6375	5.65012	4.5157	0.798671	1.00376	0.755179	1.94167	2.02576	1.37746
Contig6138@@endo	58.6974	27.8872	51.672	15.3252	12.8837	15.0694	145.804	187.244	173.018
TRINITY_DN80893_c0_g2_i8@@endo_3@@endo	1.67402	1.55633	2.12028	0.140931	0.272207	0.123527	0.606003	0.639049	0.641152
TRINITY_DN89427_c0_g5_i1@@endo_2@@endo	4.53898	4.75026	3.06989	0.0378238	0.200905	0.0621614	0.68014	0.321584	1.04046
Contig17099@@eco	0.936995	0.914391	0.785289	1.81711	1.47475	2.89754	4.62879	3.32037	5.10864
Contig21920	1.88292	2.54762	2.01278	0.13557	0	0.0742671	0.79493	0.676943	0.727409
Contig40130@@eco	71.4625	56.84	84.3663	12.2924	10.9343	15.9226	205.353	167.902	189.313
Contig36509@@non	1.93677	1.87778	2.81067	0.544127	0.640438	0.447122	13.387	13.0756	14.1583
Contig7775@@non	1.52763	1.12093	1.07688	0.122838	0.245733	0.0672923	2.62043	2.95909	2.38574
TRINITY_DN129035_c2_g1_i4@@eco_3@@eco	1.21893	1.95653	1.45236	0.32436	0.507165	0.60922	4.2748	4.28984	5.2293
TRINITY_DN139333_c5_g7_i2@@eco_1@@eco	1.01136	0.672929	0.779258	3.6257	4.16179	3.20064	1.5712	1.66364	1.22752
Contig49498	1.4519	1.99579	1.43638	0.156886	0.189389	0.128917	4.15497	3.48287	3.9214
TRINITY_DN129933_c2_g2_i1@@eco_3@@eco	0.492833	0.100897	0.338221	3.99179	2.19003	4.05019	1.59078	0.821691	0.870956
Contig49497	4.1424	4.08227	5.4331	0.487353	0.383959	0.421547	7.84102	8.56576	10.8416
Contig59385@@eco	1.48013	0.832542	0.835381	2.2319	2.20979	2.03436	0.293267	0.637848	0.337336
TRINITY_DN110116_c1_g1_i3@@endo_1@@endo	2.5476	2.48941	2.3657	0.0756362	0.116872	0.198886	0.61499	0.500165	0.41612
Contig37497	3.87478	3.99487	3.73386	0.742686	0.910788	0.658717	1.32719	1.91549	1.43433
Contig35477@@endo	0.943228	1.49813	0.777351	0.448782	0.632055	0.430237	0.277769	0.123654	0.0989191
Contig21906	0.588733	0.724322	0.689216	0.218455	0.118672	0.224387	1.16352	1.09634	1.4012
TRINITY_DN144748_c2_g3_i11@@eco_2@@eco	0.317813	0.503484	0.202529	13.914	19.4914	12.0653	1.25071	1.79241	1.63349
Contig51215@@eco	10.7906	11.8282	12.5218	0.544127	0.558331	0.661367	4.87889	4.31301	4.28167
TRINITY_DN87591_c0_g1_i1@@non_3@@non	1.19647	1.24957	0.497488	3.64864	3.52366	1.99878	4.74458	7.38602	7.34632
TRINITY_DN107677_c3_g3_i1@@non_2@@non	1.12084	0.599066	0.849458	0.158093	0.0654332	0.098978	1.44788	1.72817	1.55315
Contig8065@@eco	2.48398	1.38903	1.99322	0.341042	0.517566	0.462622	0.939563	0.859138	0.601371
Contig23708@@non	52.6006	54.0602	67.905	18.5439	19.4714	19.0465	120.383	105.758	130.079
Contig53257@@non	0.128528	0.119726	0.234549	0.868882	1.0222	1.03852	0.518743	0.298479	0.401139
Contig31806@@non	1.79986	2.22626	2.10547	0.808331	0.944988	1.35175	5.72096	5.4123	7.5619
Contig49472	0.106255	0.100998	0.0923342	0.970179	0.882892	0.633687	0.262559	0.387755	0.197394
Contig50313@@non	1.44461	1.79424	1.88531	0.828624	0.727491	1.07293	3.04565	3.10065	3.54089
Contig36145	1.53324	2.15106	2.45817	0.255657	0.246899	0.280106	5.57942	5.92056	5.657
Contig49344@@eco	3.62235	4.34936	3.90449	2.0594	1.34458	1.98621	12.0529	13.9197	16.1418
TRINITY_DN130128_c5_g1_i1@@eco_1@@eco	0.215518	0.557664	0.24763	15.8057	12.6208	13.4958	4.3837	1.96027	2.27326
Contig50593@@endo	1.65025	2.64773	1.55203	0.374028	0.208394	0.346751	0.607337	0.625137	0.745784
TRINITY_DN105706_c0_g1_i2@@endo_1@@endo	2.41957	1.79657	1.42915	7.94139	8.53308	5.63134	0.665521	0.52932	0.672616
TRINITY_DN123727_c3_g1_i1@@eco_1@@eco	0.747858	0.845243	1.04693	134.218	79.5431	115.833	20.0339	11.9193	18.3982
TRINITY_DN89521_c0_g1_i2@@non_3@@non	0.198667	0.101682	0.27888	0.976754	0.344666	1.00842	1.54197	1.56153	1.37125
Contig12696@@endo	8.77327	6.96194	10.9953	0.234817	0.244218	0.178112	1.05914	1.62105	1.22307
TRINITY_DN135639_c2_g1_i6@@eco_3@@eco	0.718832	0.75042	0.309098	1.43195	1.36083	1.44371	0.250106	0.287816	0.21758
TRINITY_DN152885_c2_g1_i3@@eco_2@@eco	0.778424	1.30225	0.500568	0.177689	0.330005	0.224633	2.94939	2.95691	2.74762
Contig17393@@eco	1.87536	2.07001	1.87475	1.09	0.845578	0.939724	4.35868	4.70961	6.2009
Contig12190	3.04368	3.23484	2.9822	12.7423	7.95333	14.2772	19.4532	23.1854	28.9019
Contig24139	1.9058	2.06271	0.767703	2.98796	3.29784	3.51895	0.179069	0.103269	0.368998
TRINITY_DN143050_c0_g1_i5@@eco_2@@eco	0.766333	1.07254	1.02876	0.194881	0.235257	0.142345	0.177755	0.61367	0.343641
TRINITY_DN127023_c0_g1_i5@@non_1@@non	1.51215	0.826092	0.948877	0.0195646	0.132261	0.150049	0.443581	0.258752	0.206993
TRINITY_DN108193_c0_g1_i13@@non_2@@non	0.727892	0.632076	0.742956	0.26537	0.212346	0.224291	1.72497	1.61158	1.9172
Contig10569@@eco	0.0709272	0.144725	0.201341	0.348716	0.376061	0.324754	0.0408948	0.0494139	0.00614902
Contig22271@@endo	1.64972	1.719	1.6094	0.937343	0.609648	0.314382	0.0299115	0.108428	0.38454
Contig50542@@non	3.96315	3.3841	2.59156	0.994545	0.823266	0.622659	5.7285	5.96314	6.50664
Contig21760	8.82127	5.71037	7.29765	0.79745	0.635023	0.919696	20.3773	20.1022	18.5171
TRINITY_DN81583_c4_g1_i1@@endo_3@@endo	6.48938	7.72595	9.80655	0.313534	0.484471	0.261074	2.91211	3.43581	3.23758
TRINITY_DN143315_c0_g1_i7@@eco_2@@eco	2.44328	3.28066	5.19511	0.622267	1.03207	0.696597	7.47728	6.74744	7.37076
Contig15044@@endo	9.20498	9.17561	12.401	1.20063	1.05037	0.897598	19.182	21.4967	18.9344
TRINITY_DN127889_c0_g1_i1@@eco_3@@eco	1.38171	1.16206	0.927898	0.122278	0.0787266	0.193515	2.23065	2.32312	3.03302
Contig24808	8.3854	8.74901	11.2138	0.601563	0.871435	0.790909	2.08505	1.81852	2.35488
TRINITY_DN126564_c1_g1_i3@@eco_3@@eco	0.906685	0.744046	0.864064	0.371479	0.412567	0.386654	4.42904	4.42171	3.63548
TRINITY_DN134652_c0_g1_i1@@eco_2@@eco	0.204996	0.48264	0.13429	1.06602	0.93591	0.722013	1.40926	2.7465	1.88658
TRINITY_DN121550_c0_g1_i3@@eco_3@@eco	8.14455	5.98178	11.551	0.528801	0.334588	0.719218	31.9478	45.3901	44.0439
TRINITY_DN115111_c2_g1_i1@@endo_1@@endo	2.68588	2.85295	2.67416	0.614368	0.693401	0.567692	1.18634	1.16776	1.02591
TRINITY_DN120682_c1_g2_i1@@eco_3@@eco	0.376129	0.174097	0.298431	2.01006	1.51414	1.49755	0.675744	0.702581	0.680525
TRINITY_DN131719_c2_g1_i2@@eco_3@@eco	4.84267	3.58254	4.82563	774.307	1180.2	804.892	0.872551	1.03582	1.01506
TRINITY_DN81834_c1_g1_i1@@endo_3@@endo	1.31279	1.70304	1.53686	4.94228	3.41067	3.65812	0.404645	0.834072	0.257689
TRINITY_DN78869_c1_g1_i1@@endo_2@@endo	23.9197	22.3805	28.4678	6.33664	7.5128	6.18233	56.5223	53.392	53.3242
Contig45314@@eco	0.135055	0.138249	0.0821531	0.900235	0.690585	0.699521	0.0199665	0.0301573	0.0337748
Contig28499@@eco	0.289172	0.47227	0.175901	1.03398	1.34182	0.814245	0.101048	0.0915736	0.0854651
TRINITY_DN123302_c1_g1_i1@@eco_1@@eco	0.0457429	0.162325	0.0371002	1.01204	0.452486	0.965082	0.307699	0.247866	0.158627
Contig36457@@eco	1.39459	0.936756	1.48658	0.277527	0.157659	0.375613	0.548821	0.555195	0.328168
Contig21736	1.43179	1.38093	1.15061	2.82546	3.99167	3.76787	0.416554	0.427067	0.187901
Contig21701	5.59014	6.3805	5.25523	2.03686	2.33428	2.63335	0.721913	0.897956	0.646501
Contig3938@@endo	1.33549	1.44114	0.7976	0.256671	0.311289	0.222357	0.452673	0.501861	0.410494
Contig28055@@endo	3.96668	3.12157	2.59728	0.485938	0.578794	0.337192	1.02577	1.30066	1.28531
TRINITY_DN104473_c0_g1_i2@@endo_1@@endo	2.41231	1.08602	1.12427	0.103261	0.185201	0.0323244	0.415188	0.487742	0.218499
TRINITY_DN109611_c0_g1_i1@@eco_3@@eco	1.22439	0.959748	0.938634	0.350464	0.278731	0.542089	2.20811	2.14227	2.57373
Contig12890	0.758421	0.693107	0.600301	1.17929	2.02832	1.47665	0.175617	0.413792	0.225772
Contig16311@@eco	0.940078	0.607103	0.285921	3.3475	2.05129	3.74209	1.43477	1.3163	1.11463
Contig10223	11.8456	11.5448	11.9663	5.35774	3.88066	4.53599	32.3134	40.6388	50.1882
Contig4293@@non	0.183863	0.0674961	0.308531	0.0389641	0.0451553	0.102457	0.47522	0.743536	0.692564
Contig22223	1.62437	1.36102	0.951498	0.123245	0.15473	0.162037	0.462505	0.162999	0.456377
Contig23558	12.3233	12.7527	16.5968	0.864513	0.730537	0.868255	5.92813	6.29532	5.86904
Contig50984@@eco	5.6671	6.51694	5.30747	0.762275	0.380775	0.489584	14.601	15.2837	17.409
Contig37385@@non	3.5877	4.899	4.00645	0.526539	0.381377	0.558865	1.37648	0.699487	2.41981
Contig19790@@eco	0.0378455	0.0377718	0.0460423	0.465171	0.404313	0.573363	0.13638	0.16479	0.110734
TRINITY_DN140033_c3_g1_i3@@eco_2@@eco	3.8453	3.76675	3.98941	0.669571	0.811464	0.445915	1.37542	1.10383	1.65295
Contig22927@@eco	1.34401	1.89287	0.340648	5.21748	4.62662	5.76169	1.98036	2.40591	2.08278
TRINITY_DN147351_c0_g1_i5@@eco_2@@eco	0.0310791	0	0.0126035	0.254669	0.344323	0.36273	0.696866	0.613482	0.633183
TRINITY_DN128597_c1_g2_i2@@eco_3@@eco	0	0.0194294	0.0355254	0.574269	0.242636	0.511214	0.0841825	0.186485	0.0759471
TRINITY_DN111250_c2_g3_i1@@endo_1@@endo	2.75676	3.20527	2.18629	0.346937	0.301548	0.354774	1.46471	0.852139	1.19906
Contig23538	5.43365	6.94633	4.48912	0.525445	0.681046	0.621143	1.8378	1.12338	0.833881
TRINITY_DN114638_c0_g2_i3@@endo_1@@endo	5.34715	5.63014	5.75832	0.576283	0.556542	0.420929	2.00601	2.11281	2.42431
TRINITY_DN87904_c1_g1_i5@@endo_2@@endo	2.10896	2.93872	1.34332	0.936448	0.878157	1.04087	0.328929	0.500018	0.287178
TRINITY_DN141272_c5_g3_i2@@eco_2@@eco	2.74561	2.10087	2.47737	6.73538	5.11954	6.43972	10.6526	12.2208	8.4352
Contig38237@@eco	0.0298597	0.0662258	0	1.12551	1.32326	1.08571	0.334762	0.427613	0.60834
Contig36847	3.47058	1.91335	6.35349	0.975041	0.686614	0.845726	10.3864	10.6695	12.2072
TRINITY_DN128417_c0_g4_i1@@eco_3@@eco	0.604859	0.91082	0.484121	3.16946	3.34431	2.2936	0.0305918	0.0369646	0.103497
TRINITY_DN101552_c0_g1_i4@@non_3@@non	0.146821	0.0888092	0.397836	26.9053	28.8197	20.5719	1.75078	0.542435	1.75308
TRINITY_DN132568_c0_g2_i8@@eco_3@@eco	0.428419	0.285057	0.748187	0.178359	0.155845	0.18611	1.32804	1.47632	1.13222
Contig12842	0.33112	0.47268	0.412601	1.94862	1.45547	2.22685	0.806087	0.619823	0.921214
Contig56058@@non	0.211742	0.130049	0.17834	1.62161	1.41139	0.987049	0.73564	0.434987	0.508346
Contig1963@@non	7.37309	7.11098	8.25271	42.7189	32.9235	53.3818	14.749	12.0707	15.6574
TRINITY_DN128527_c0_g1_i1@@eco_1@@eco	0	0	0.0150918	0.731877	0.48593	0.918806	0.0357621	0.172848	0.0645272
TRINITY_DN98698_c2_g2_i3@@non_3@@non	9.62538	10.2993	9.47193	1.29013	1.25278	1.51447	21.9352	18.8238	20.4068
Contig24812	15.1542	14.9327	18.8134	2.903	3.20951	2.57616	6.00781	8.11557	6.08717
Contig21786	9.13169	7.69423	14.6103	1.06218	0.920043	1.4397	45.5795	51.8677	30.2032
TRINITY_DN150213_c3_g3_i1@@eco_2@@eco	0.217323	0	0	0.534238	0.873126	0.675378	0	0	0
TRINITY_DN105667_c0_g2_i2@@non_2@@non	1.57054	0.882134	2.41939	0.137886	0.157374	0.17854	2.67544	2.90121	3.28901
Contig24822	5.58045	4.48599	4.82165	0.433944	0.648898	0.49078	1.35706	2.45964	0.784936
Contig39082	0.385855	0.486448	0.403542	0.0499229	0.208922	0	0.670025	0.998248	0.80108
Contig11642@@endo	3.03895	3.04466	6.3744	0.93382	0.528661	1.176	18.4114	20.5331	28.1064
TRINITY_DN109022_c3_g7_i6@@endo_1@@endo	7.69448	6.68465	7.6237	0.784688	0.358962	0.610859	16.7578	23.1748	26.3916
Contig22298	5.32734	6.36083	3.21622	0.361043	0.396223	0.269707	1.83475	2.49602	2.04882
Contig24696@@non	0.21721	0.105985	0.449232	2.74989	4.33162	3.55889	0.480078	0.546458	1.15811
Contig57258@@eco	1.28918	0.919684	1.24502	6.71402	4.52778	6.4075	2.45215	2.09878	2.26411
TRINITY_DN150543_c1_g2_i1@@eco_2@@eco	0.0172941	0.0230139	0	0.510162	0.585066	0.687042	0.265902	0.281133	0.112448
TRINITY_DN128015_c0_g1_i2@@eco_1@@eco	1.35196	1.72795	2.23949	0.516358	0.190402	0.339443	7.62622	8.21269	5.86039
TRINITY_DN86345_c1_g2_i2@@endo_2@@endo	5.5266	6.95553	7.10417	0.256337	0.324918	0.33351	2.46753	2.70913	2.77985
TRINITY_DN102173_c0_g1_i6@@endo_1@@endo	0.709487	0.307395	0.401466	0.101402	0.0979282	0.199978	0.792776	1.11119	0.922634
Contig51447@@endo	17.7557	11.9364	14.8141	9.19775	5.29393	7.67048	37.3192	32.6612	29.7367
Contig18518@@non	0.553831	0.437206	0.571003	0.230757	0.222852	0.176977	0.956171	1.08996	0.98877
Contig38643	1.89447	1.49451	3.06384	6.41398	8.56426	6.21768	35.3418	21.2993	24.8869
Contig24011	1.75741	2.51042	1.89646	0.183059	0.436077	0.294162	8.51078	9.44211	10.7038
TRINITY_DN112910_c1_g2_i21@@endo_1@@endo	1.84367	1.78778	1.51271	0.210801	0.322335	0.0577401	0.645498	0.846346	0.576155
TRINITY_DN113157_c1_g3_i6@@non_2@@non	0.388475	0.397661	0.337581	0.125931	0.141887	0.126476	0.964038	0.733616	0.99371
Contig35587	0.495494	0.302213	0.452109	0.0888167	0.183802	0.194621	0.912619	0.683215	0.738321
TRINITY_DN125620_c0_g1_i1@@eco_2@@eco	0.151555	0.128342	0	0.795931	0.997631	0.649396	0.304516	0.255967	0.125418
Contig29366@@non	0.0910753	0.48479	0.480138	0.541062	0.810819	0.981193	2.49431	3.50742	2.40821
TRINITY_DN120310_c1_g4_i3@@eco_3@@eco	3.07701	2.67687	2.58205	1.56101	1.09272	1.45777	5.35678	4.42399	4.7884
TRINITY_DN131880_c0_g1_i4@@eco_1@@eco	5.11752	4.59195	6.22591	1.94095	1.21493	1.16173	10.4958	11.8674	11.8268
Contig36414@@eco	0.128949	0.263997	0.132743	1.54838	1.25986	1.73653	0.552851	0.276421	0.348276
TRINITY_DN86294_c2_g4_i1@@endo_2@@endo	2.15391	3.58818	2.71747	0.529489	0.378779	0.343777	0.843259	1.24123	1.05815
TRINITY_DN126060_c1_g5_i3@@eco_3@@eco	0.0167447	0.0222829	0.0611143	0.987913	1.33173	1.08239	0.144819	0.038886	0.239528
TRINITY_DN133376_c1_g1_i1@@eco_2@@eco	0.416033	1.03806	0.775027	3.13208	3.39518	3.48413	1.56168	1.43412	1.25111
TRINITY_DN133708_c3_g7_i6@@eco_1@@eco	0.128753	0.192753	0.411176	2.01774	1.79579	1.34376	0.680492	0.616687	0.690661
Contig35583	0.51653	0.598674	0.506777	2.53954	2.67011	2.71508	1.29695	0.986709	0.910056
Contig35584	0.615131	0.48115	0.754072	0.346295	0.17279	0.309853	1.81847	1.83198	1.35561
TRINITY_DN141866_c3_g8_i1@@eco_2@@eco	2.26802	1.81089	1.88038	0.557541	0.817636	0.316742	2.64766	4.05754	4.87196
Contig7921@@endo	3.34664	2.94463	2.86219	0.208743	0.207522	0.235432	7.43995	7.94584	8.66513
Contig42294@@eco	0.0494991	0.285438	0	0.790933	1.19472	0.844351	0.348821	0.210743	0.214566
TRINITY_DN111529_c4_g1_i1@@non_2@@non	0.150454	0.0889847	0.162703	0.94519	1.19063	1.01307	0.224903	0.504685	0.478267
TRINITY_DN119953_c0_g2_i1@@non_1@@non	4.46215	4.85295	1.91173	8.27242	9.5024	7.58621	1.58127	0.843449	1.06029
Contig35490@@non	4.02848	4.09154	5.08617	1.50916	1.52974	1.73547	7.7034	7.22265	8.65645
TRINITY_DN101133_c0_g1_i2@@endo_1@@endo	1.96501	2.09193	2.65835	0.405764	0.354544	0.127019	0.966806	0.876155	0.940367
Contig19564@@non	0.203687	0.825484	0.563188	0.0682796	0.186832	0.324173	2.0819	2.5586	2.97387
Contig49379	1.96827	1.99498	2.82882	1.29111	1.13794	1.07124	4.41986	4.85509	4.12452
TRINITY_DN94857_c1_g1_i3@@non_3@@non	0.180971	0.137615	0.251619	1.04864	1.54976	0.957431	2.4471	3.18202	3.715
Contig21804	4.60684	5.09666	3.39925	1.42398	2.50772	1.43167	0.261951	0.0949561	0.301315
Contig31869@@eco	0.0781163	0.207905	0.456169	0.556889	0.871629	0.694303	0.0150133	0.0725633	0
Contig32140@@non	0.948615	0.765067	0.751896	0.0264994	0.0938363	0	1.94056	1.88586	2.00928
Contig31213@@non	0.0706075	0.147652	0.0736287	0.719085	0.454986	0.70635	0.281096	0.152258	0.209874
TRINITY_DN121738_c1_g2_i2@@eco_3@@eco	0.171988	0.0673152	0.0246163	2.89738	2.77411	2.01639	0.388879	0.140967	0.236814
Contig57848@@non	2.03196	2.15657	2.48722	0.78144	0.917445	1.34301	6.361	5.19644	7.79752
TRINITY_DN129494_c0_g1_i1@@eco_1@@eco	0.145456	0.0737389	0.0421334	0.204326	0.271325	0.233194	0.37274	0.474516	0.540443
Contig41701@@non	0.207289	0.21017	0.228168	0.157725	0.0234342	0.119637	1.16672	1.341	1.43768
Contig38698	7.1165	5.38461	7.83419	2.18678	1.98105	1.88704	15.7652	27.0019	27.4358
Contig24064	16.7309	17.5919	16.4654	3.41401	3.62366	2.78773	51.9096	54.0518	47.9615
Contig54727@@endo	28.8033	31.8081	36.5597	1.16409	3.06929	1.25517	11.4847	9.61798	11.6319
Contig49346	0.271682	0.19282	0.407647	0.712391	0.515991	0.817104	1.76661	1.35648	0.965691
TRINITY_DN155021_c1_g1_i3@@eco_2@@eco	0.23265	0.395995	0.467342	2.29431	1.47715	2.04012	0.623907	0.722465	0.745804
TRINITY_DN82445_c0_g1_i1@@endo_2@@endo	0.23686	1.28945	0.379849	7.50329	12.895	10.8016	95.6284	45.3422	93.7917
Contig36131@@non	3.09176	2.86596	7.04055	12.0177	13.3783	11.7079	42.5978	39.9959	37.1991
Contig38985@@endo	1.16848	1.26032	1.06243	0.0453542	0.073001	0.132511	0.200933	0.128536	0.303903
Contig24037	1.41779	1.59921	1.57702	0.132773	0.17631	0.0727353	2.02419	2.77511	3.31871
TRINITY_DN130545_c1_g1_i8@@eco_1@@eco	0.317781	0.211442	0.263596	0.0355086	0.0171461	0.0583565	0.652389	0.670888	0.845283
TRINITY_DN114448_c1_g1_i4@@endo_1@@endo	0.549777	0.553933	0.458641	0.154457	0.223749	0.137498	0.913226	1.19466	0.837505
TRINITY_DN96415_c0_g1_i2@@endo_1@@endo	0.674532	0.585409	0.481672	0	0	0.0394947	0.155004	0.15324	0.20976
TRINITY_DN140396_c2_g1_i3@@eco_1@@eco	0.611619	0.406953	0.659532	1.81106	0.973513	1.66603	3.25929	3.58316	3.36222
Contig36001	47.4688	37.4532	52.22	1.05698	0.918699	0.430138	119.375	84.6455	72.2574
TRINITY_DN112127_c1_g1_i4@@endo_1@@endo	1.97968	1.57142	1.08451	0.298825	0.192393	0.296221	0.511754	0.645246	0.737701
Contig19388@@eco	0.188262	0.200422	0.194681	1.076	1.34083	1.24229	0.479416	0.491847	0.220338
TRINITY_DN113154_c0_g1_i3@@endo_1@@endo	0.502283	0.397862	0.480127	6.15903	4.85498	4.89594	9.00989	13.6363	7.51158
TRINITY_DN137332_c0_g1_i1@@eco_2@@eco	0.489765	0.28514	0.384814	0.902979	0.823601	0.824443	0.176491	0.130324	0.0796127
Contig9403	0.119732	0.0132777	0.157803	1.39809	1.0541	1.4982	0.302026	0.370736	0.291943
Contig29610@@eco	1.8933	2.10533	2.33492	21.2947	25.7528	24.0297	7.85076	5.42069	9.6966
Contig5436@@non	0.0460892	0.265775	0.112143	0.453199	0.200601	0.517228	0.974376	0.909774	0.998926
Contig48229@@eco	2.23097	1.58019	1.40086	0.619197	0.968169	0.839938	0.345785	0.320327	0.311958
Contig21637	4.706	4.14064	4.44461	0.665956	0.992279	0.667101	1.24957	2.22887	1.28838
TRINITY_DN152599_c1_g3_i3@@eco_2@@eco	0.621025	0.467786	0.498935	1.8723	1.96116	1.45173	0.18016	0.176873	0.106664
Contig10996	0.0817672	0	0	2.23116	1.32002	1.96003	0.0942898	0.170898	0.127598
Contig40054@@eco	12.1987	12.7573	17.3863	1.19345	0.746735	1.41808	49.5311	44.9544	76.0804
Contig9035@@non	0.551322	0.456063	0.580092	0.293037	0.203406	0.280928	0.945044	1.28898	0.66851
TRINITY_DN129022_c0_g1_i3@@eco_3@@eco	0.300614	0.246832	0.373504	1.32861	0.964221	1.26617	2.53228	1.99778	3.70963
TRINITY_DN116437_c0_g1_i1@@non_1@@non	1.7134	1.9259	2.14521	0.490717	0.849086	1.1425	6.50609	4.88683	6.33831
TRINITY_DN59183_c0_g1_i1@@non_3@@non	2.80415	2.70069	3.43804	18.8829	16.9928	18.1027	5.52565	5.0804	5.23576
Contig16109@@endo	5.15493	5.76806	6.87407	0.0951366	0.275633	0.0625407	1.81486	1.76153	1.91244
Contig36988@@eco	0.109172	0.215414	0.041219	0.661678	0.509423	0.770582	0.209819	0.236043	0.19582
TRINITY_DN132623_c4_g1_i4@@eco_3@@eco	0.272929	0.29467	0.0751794	0.639286	0.709079	0.610268	0.0148457	0.0179383	0.0669668
TRINITY_DN106385_c0_g1_i3@@endo_1@@endo	1.2903	1.82744	0.885796	0.668367	0.54701	0.657814	2.85183	3.3389	4.05103
Contig22914	1.02549	1.28831	1.29994	0.22036	0.10215	0.251091	2.38438	2.66459	2.56456
Contig9457	0.340895	0.325111	0.235013	0.0698343	0.121396	0.137723	0.436781	0.725684	0.53197
Contig20367@@eco	0.671223	0.262713	0.768565	1.08385	1.29669	1.34702	0.196035	0.213949	0.231055
TRINITY_DN106462_c1_g1_i2@@endo_1@@endo	2.85514	2.91633	2.15922	0.569083	0.769425	0.436453	0.889838	1.21857	0.923205
Contig2384@@endo	2.11281	1.53477	1.32058	0.226338	0.184071	0.261034	0.530864	0.472649	0.478931
Contig35401	3.06973	3.12265	3.92532	0.6216	0.660338	0.687855	1.19065	1.19792	1.19693
Contig24734	1.37186	2.14309	2.1588	0.0672037	0.0413011	0.0602431	0.468093	0.600233	0.407218
TRINITY_DN74961_c1_g1_i1@@endo_3@@endo	2.01877	2.34842	2.26082	0.0164327	0.0634791	0.0360083	0.899315	0.776183	0.921446
TRINITY_DN115462_c1_g1_i1@@eco_3@@eco	0.134563	0.032558	0.0595302	0.661586	0.609882	1.08728	0.305642	0.227269	0.349979
Contig2722@@endo	16.4647	14.9184	16.6357	1.17095	1.13084	1.73649	24.1166	29.7327	32.6235
Contig32704@@non	12.757	10.2838	10.4864	4.66162	6.53417	4.85125	26.3801	20.942	27.8913
Contig34455@@eco	0.533067	0.810713	0.262497	1.02962	1.37099	1.14517	0.0853758	0.0294746	0.115536
Contig27141@@non	38.9347	38.6848	42.781	6.62878	4.31339	8.24986	161.563	181.418	236.054
TRINITY_DN131194_c2_g3_i1@@eco_3@@eco	1.48763	1.65775	1.29484	0.148658	0.287132	0.390898	0.441649	0.533652	0.550481
Contig21689	1.21907	1.00426	0.564992	0.128434	0.110253	0.125081	0.334707	0.175254	0.256669
TRINITY_DN129456_c0_g1_i1@@eco_3@@eco	0.0688732	0.0611015	0.0977552	1.11462	2.03024	1.94775	0.716996	0.106629	0.208983
Contig24725	2.12447	2.38812	0.995312	0.064876	0.109644	0.0355401	0.380409	0.245149	0.840825
Contig11252@@endo	8.24722	11.061	5.48889	0.934188	1.22851	0.587983	1.75598	1.99034	1.95571
TRINITY_DN109037_c1_g1_i1@@non_2@@non	0.196717	0.203606	0.172844	0.107463	0.0778363	0.0294349	0.609118	0.545661	0.767446
Contig36703	0.463979	0.920216	0.515622	5.35197	4.21012	8.59141	19.841	21.5602	24.773
Contig43718@@endo	16.1652	19.9991	21.0317	2.21063	3.77452	2.50923	7.99172	7.0085	7.41884
TRINITY_DN90091_c1_g2_i14@@endo_2@@endo	2.32965	2.48747	2.43093	0.328221	0.557444	0.235606	1.10607	0.940886	0.778337
TRINITY_DN124082_c0_g1_i11@@eco_1@@eco	0.251619	0.156956	0.516571	0.850501	0.709363	0.931835	1.63212	1.46995	1.56448
TRINITY_DN81945_c2_g2_i6@@endo_3@@endo	3.86712	3.8493	3.25564	1.42596	1.28531	1.22903	9.8106	9.95044	10.2791
Contig35179@@endo	1.417	2.09518	1.2642	0.174169	0.541986	0.381649	0.0756489	0.0731262	0.081898
TRINITY_DN104896_c1_g4_i10@@non_2@@non	0.471757	0.398403	0.50771	0.011151	0.010769	0.0244348	0.252823	0.105342	0.10618
Contig14964@@endo	2.76683	3.31918	3.54849	0.351807	0.323577	0.49558	1.34905	0.933735	1.3825
TRINITY_DN153424_c1_g1_i1@@eco_2@@eco	0.2948	0.103237	0.15101	0.514916	0.349936	0.794	1.28226	1.09898	1.55363
TRINITY_DN106976_c1_g3_i3@@non_2@@non	0.0489814	0.0144848	0.052969	0.916449	0.633106	0.83552	0.115058	0.20222	0.106161
Contig6594@@non	1.446	1.4331	1.38398	0.0559301	0.042011	0.0204262	2.42928	2.7827	2.38011
TRINITY_DN132355_c1_g1_i5@@eco_3@@eco	2.23651	2.46053	2.18211	0.775698	0.683414	0.611316	4.55372	4.64099	3.88747
Contig38521	0.247495	0.817702	0.456841	0.0944084	0.20261	0.0919438	1.96007	2.45757	3.46265
Contig33022@@non	0.168121	0.223726	0.277582	1.28414	0.755496	1.29374	0.530831	0.348594	0.452874
TRINITY_DN145741_c1_g1_i1@@eco_2@@eco	0.154558	0.0791062	0.0433922	0.9937	0.776197	1.2008	0.365596	0.276098	0.479285
TRINITY_DN99589_c2_g1_i3@@non_3@@non	0.150251	0.0999725	0.0913967	0.540845	0.24205	0.607019	1.19633	0.61062	1.03278
Contig11367@@non	0.303244	0.363185	0.138346	2.38546	2.01578	2.62379	0.684802	0.396123	0.561943
Contig27137@@non	1.31371	1.20566	0.698085	0.204161	0.268865	0.305026	5.55757	5.01456	7.38337
Contig22190	1.00238	1.40157	1.03391	0.258912	0.129333	0.136945	0.530484	0.269892	0.510074
Contig22195	15.3421	19.2522	15.8161	8.65128	9.18564	6.83258	37.5561	31.7533	26.8116
TRINITY_DN152697_c1_g2_i5@@eco_2@@eco	1.76305	1.48069	1.34414	0.375617	0.344148	0.211045	0.512029	0.582299	0.733667
Contig44204@@endo	0.477658	0.449598	1.13388	0.214795	0.110633	0.32947	2.49656	3.53068	3.31789
Contig19592@@non	0.356269	0.0338644	0.371513	0.125115	0.105726	0.03427	0.709174	0.827358	0.761138
TRINITY_DN109933_c3_g1_i2@@non_2@@non	0.408374	0.495286	0.364755	0.0381225	0.0306805	0.0278454	0.889177	0.936355	0.981451
TRINITY_DN114221_c0_g1_i4@@endo_1@@endo	5.22897	7.11342	3.77911	11.7724	17.6529	11.957	1.8159	1.30749	1.63264
TRINITY_DN118996_c0_g1_i1@@eco_2@@eco	0.29257	0.194667	0	1.34254	1.14606	1.68106	0.421722	0.328392	0.202915
TRINITY_DN138064_c0_g2_i2@@eco_2@@eco	0	0	0	0.430779	0.403022	0.648966	0.136821	0.0508687	0.0569706
Contig14905@@endo	5.49509	5.20035	4.74094	0.618911	0.441786	0.663357	7.97342	12.5705	13.2243
Contig9596@@non	1.89885	2.20601	1.33229	0.123489	0.0954073	0.135299	0.550312	0.816606	0.731649
Contig35479	2.14687	1.75582	3.42806	8.45237	5.48171	8.19156	14.5058	10.8412	15.8786
Contig38422@@endo	2.47643	2.63638	1.58722	0.222721	0.100376	0.374165	1.02155	0.659257	0.706918
Contig5120@@non	0.32704	0.169246	0.243144	0.0893279	0.107835	0.134572	0.70711	0.664544	0.826953
Contig40877@@endo	4.77521	5.3075	6.30457	0.933763	0.418682	0.584605	15.6044	23.1239	20.9051
Contig5193@@endo	1.18785	0.992158	0.845553	0.201919	0.180002	0.102106	0.425019	0.381499	0.476561
Contig43685@@endo	5.53735	7.38076	4.97308	0.973888	0.908464	1.09127	10.7894	12.9011	13.0787
TRINITY_DN124420_c0_g1_i3@@eco_3@@eco	0.01654	0.0110052	0.0201224	0.213464	0.343587	0.322974	0.0874185	0.0672186	0.0645272
TRINITY_DN109527_c3_g2_i2@@endo_1@@endo	2.7081	3.60378	1.9807	0.257571	0.0956725	0.173664	0.650592	0.879707	0.754645
Contig22153	1.01262	1.55341	1.62548	0.743331	0.717869	0.681837	0.229757	0.342941	0.31092
Contig22112	1.66019	1.19755	1.66111	0.305135	0.442024	0.208947	0.79023	0.702624	0.383364
TRINITY_DN75649_c0_g1_i1@@endo_3@@endo	1.37812	1.89183	1.02361	0.552744	0.585469	0.80096	2.14678	2.94772	2.99948
TRINITY_DN139311_c3_g3_i5@@eco_1@@eco	0.193078	0.142742	0.104398	0.797654	0.611171	0.75115	0.329848	0.242873	0.258058
TRINITY_DN104896_c1_g4_i7@@non_2@@non	0.649774	0.446752	0.61923	0.026622	0.0257101	0.0437518	0.0832541	0.18862	0.0985813
Contig6443@@eco	1.86518	1.52869	2.4044	0.941313	0.865082	0.931526	4.60553	4.00159	3.82301
Contig23456	2.26289	2.38735	1.17808	0.488622	0.229893	0.329446	0.587713	0.615458	0.888116
Contig45813@@endo	0.419813	0.279331	0.309131	0.176528	0.118026	0.163655	0.573284	0.577257	0.818902
Contig49432@@endo	1.00949	1.53527	1.26003	0.402855	0.824798	0.547312	9.33539	8.26599	5.98415
Contig15717@@non	1.85859	1.63557	2.11526	0.626384	0.462591	0.423882	3.3128	3.63742	4.15171
TRINITY_DN87139_c0_g2_i3@@endo_2@@endo	1.98552	2.01414	1.46517	0	0	0.0438337	0.328427	0.359049	0.423282
Contig27471@@non	0.187047	0.20224	0.142224	1.29322	1.40157	1.0548	0.494297	0.407228	0.136823
Contig25882@@endo	1.99138	1.79483	1.73738	0.341309	0.536806	0.555581	4.5058	4.21	4.05469
Contig5566@@eco	0.0744302	0	0	0.686135	0.530105	0.367522	0.16689	0.187252	0.0483954
Contig12611@@eco	0.453149	1.13426	0.354404	3.2358	3.71409	3.54524	0.186625	0.23803	0.196429
TRINITY_DN128792_c2_g1_i4@@eco_1@@eco	0.790113	0.650889	0.595054	2.562	2.12588	1.40857	0.115698	0.148537	0.185925
TRINITY_DN125511_c1_g1_i1@@eco_3@@eco	0.0585872	0.0935573	0.228085	1.80029	1.11272	1.5464	0.270239	0.326535	0.167614
TRINITY_DN147553_c0_g6_i1@@eco_2@@eco	0.523789	0.543445	0.226813	0.982079	1.25405	0.848841	0.136499	0.206167	0.103904
TRINITY_DN113467_c2_g1_i9@@endo_1@@endo	3.50723	3.19887	2.94501	7.74984	4.59755	8.00577	27.4763	22.0353	23.4926
Contig50105@@eco	0.059045	0.0785736	0.112881	1.47222	1.40177	1.4199	0.226959	0.195885	0.142598
Contig26964@@eco	51.1369	54.3033	66.6592	31.2666	30.1749	26.299	192.773	181.183	176.751
Contig49020@@eco	0.0818332	0.362996	0.0829643	1.62611	1.34375	1.83671	0.249021	0.554283	0.425671
TRINITY_DN134255_c2_g1_i1@@eco_1@@eco	0.545554	0.596926	0.235987	1.0878	1.49665	0.914275	0.174752	0.154847	0.0945936
TRINITY_DN101589_c0_g1_i2@@endo_1@@endo	6.38025	5.67536	5.1197	0.889893	1.39654	0.624606	2.17417	1.7076	1.54466
TRINITY_DN112686_c1_g5_i5@@endo_1@@endo	0.573645	0.639582	0.660165	0.0571691	0.0552108	0.16703	2.01131	1.49419	1.93552
Contig30375@@eco	0.305359	1.25032	0.742991	34.429	27.8823	19.5171	1.71548	4.06386	3.48223
TRINITY_DN133003_c0_g1_i1@@eco_1@@eco	0.671932	0.697147	0.595778	0.209973	0.0946309	0.337411	1.72916	1.08436	2.11785
Contig40201@@endo	3.60759	5.18891	7.61996	0.226428	0.127558	0.0620204	0.722853	0.588232	0.99817
Contig21538	3.13995	2.41027	2.04999	1.13137	1.15429	1.1196	4.49394	5.36977	5.69534
Contig9768	0.207491	0.157781	0.168287	1.7731	1.10248	1.46365	0.503223	0.55069	0.616747
TRINITY_DN100023_c0_g1_i3@@eco_1@@eco	7.51204	6.26801	6.7253	0.279233	0.413491	0.224353	1.17887	1.61789	1.2408
Contig21539	3.6792	4.52951	3.32713	1.60817	1.34289	1.39102	6.0596	8.0187	8.02111
Contig49098	1.07413	1.14785	1.62357	2.6005	2.60802	2.84919	0.500459	0.377946	0.46561
TRINITY_DN118688_c0_g1_i2@@eco_1@@eco	59.0814	45.2676	85.5069	28.3597	15.1658	24.7823	365.098	475.045	553.136
TRINITY_DN136969_c1_g4_i1@@eco_1@@eco	8.76751	6.44569	7.11678	1.05998	0.784813	0.638739	14.5715	23.2311	23.9244
Contig35109@@non	0.520091	0.279788	1.00968	4.1484	5.68763	4.60472	9.84684	6.89987	10.9078
Contig32362@@non	7.84443	6.88708	7.34567	4.28082	2.66597	4.36145	12.9963	17.2154	17.6297
Contig62235@@eco	0.15221	0.337586	0.0987606	1.04768	1.32497	1.2162	0.0780091	0.0471299	0.0527832
Contig22845	1.86672	3.18477	1.4752	0.0196107	0.0189389	0	0.398632	0.426095	0.622444
Contig10871	0.0274995	0	0	0.371806	0.282904	0.209853	0.0704689	0.0319308	0.0953627
TRINITY_DN77847_c0_g1_i2@@endo_2@@endo	3.37688	3.57726	3.47311	1.5838	1.5691	1.49591	8.43284	7.02949	7.72825
TRINITY_DN82224_c1_g1_i3@@endo_3@@endo	8.67319	7.33308	7.66921	0.474386	0.661752	0.476439	1.81321	1.65564	2.03549
TRINITY_DN120705_c0_g1_i1@@eco_1@@eco	0.823645	0.920689	0.941914	0.404948	0.293308	0.354939	3.59336	3.82548	4.56284
TRINITY_DN149248_c1_g1_i8@@eco_2@@eco	0.0557545	0.185487	0.118703	2.44994	1.65456	1.44535	0.522383	0.356064	0.743171
Contig38396	0.263934	0.363771	0.298163	6.82419	6.07573	4.96338	0.724655	0.864668	1.20129
Contig22800	28.6488	28.5652	33.5817	105.061	68.349	108.814	213.761	198.62	198.257
Contig38393	0.171794	0.50295	0.445872	2.77321	2.28396	3.8867	1.12259	1.03728	1.60852
TRINITY_DN126458_c4_g1_i2@@non_1@@non	0.237183	0.082338	0.0250916	0.354906	0.746702	0.638818	1.12971	1.25728	1.36786
TRINITY_DN107104_c0_g1_i5@@endo_1@@endo	4.45492	3.12884	2.13781	0.349836	0.57288	0.599933	1.5578	0.646599	1.12647
TRINITY_DN136864_c2_g3_i1@@eco_1@@eco	0.959557	0.489486	0.739343	0.0982853	0.0189837	0.107684	1.45998	1.15132	1.55979
TRINITY_DN125797_c0_g1_i1@@non_1@@non	1.70766	1.53517	1.70818	0.531733	0.369373	0.551921	3.40597	2.84647	2.69443
TRINITY_DN139533_c0_g3_i2@@eco_1@@eco	0.175097	0.299583	0.111582	0.54317	0.356307	0.437914	0.0320498	0.0774525	0
Contig7922@@endo	2.95776	2.61292	2.77172	0.331615	0.231296	0.329686	8.19077	8.50472	9.71331
TRINITY_DN140022_c2_g1_i2@@eco_1@@eco	0.317375	0.21985	0.238016	6.94692	6.85862	8.33141	0.981799	0.484626	0.474913
Contig24645	2.05906	2.05296	2.67738	9.75192	7.80338	11.3841	4.52915	4.3284	3.32864
TRINITY_DN95652_c0_g1_i1@@eco_3@@eco	0.639985	0.643471	0.346043	1.01387	1.53624	1.53218	0.136666	0.132109	0.203439
TRINITY_DN109559_c1_g1_i1@@non_2@@non	16.4899	14.7126	20.1486	6.45902	8.29932	7.96883	33.5935	31.361	36.4151
Contig36624	1.41356	1.23166	0.900802	0.0413678	0.199754	0.0453239	2.40949	3.16544	2.34154
Contig45728@@non	1.07418	0.846567	0.672445	0.423011	0.309485	0.463463	1.42309	1.90118	1.34264
Contig24610	18.2623	19.6878	22.8401	2.30582	2.26058	2.54547	58.8619	50.2157	47.7193
Contig30934@@endo	3.21936	5.47418	3.78864	0.129315	0.187328	0.283362	1.34464	1.46594	1.58705
TRINITY_DN130658_c0_g3_i1@@eco_1@@eco	0.0921785	0	0.037381	0.623148	0.638275	0.558606	0.206686	0.160548	0.13985
TRINITY_DN152442_c2_g4_i7@@eco_2@@eco	3.28126	4.67217	3.0738	0.645298	1.24639	0.508162	1.30856	1.2954	1.47213
Contig21594	5.54643	6.76706	5.54126	0.66614	1.2182	0.838543	2.88102	1.55314	1.40955
Contig49903	4.88118	4.32356	4.49593	2.29954	1.81866	2.37429	8.5008	8.59101	8.31997
Contig52141@@endo	14.444	17.2089	22.5206	9.19087	6.43729	9.185	39.5858	44.3205	67.3081
Contig49905	3.73848	4.06118	4.23492	2.22721	1.63017	2.20903	7.08424	7.51907	7.01957
TRINITY_DN104978_c0_g3_i3@@non_2@@non	1.15754	1.30597	0.581665	0.123719	0.134416	0.0847189	2.44232	2.20602	2.92877
TRINITY_DN107311_c0_g2_i7@@endo_1@@endo	0.590871	0.288843	0.410769	1.14127	0.830208	0.860669	0.185405	0.154019	0.0784065
TRINITY_DN115144_c3_g3_i5@@endo_1@@endo	1.03901	0.852848	1.15772	0.0119353	0.0115265	0.0784602	0.354587	0.304427	0.366199
Contig50349@@endo	2.24977	1.61686	1.60811	0.0246166	0.0554712	0.0179805	3.25252	3.30219	3.19477
Contig59391@@non	1.05571	1.53427	2.33213	0.290254	0.428712	0.505077	2.95004	2.40327	3.73926
Contig17220@@non	3.05455	3.12784	3.53976	1.48905	1.27826	1.58962	8.19892	6.36013	7.33849
Contig21568	1.76129	2.94449	1.58284	0.25021	0.241639	0.274137	0.893039	0.585783	0.794166
TRINITY_DN133376_c1_g1_i2@@eco_2@@eco	0.58127	0.729318	1.09105	4.65419	5.14532	4.6296	1.94704	1.77412	1.81415
TRINITY_DN145811_c0_g1_i2@@eco_2@@eco	0.932168	0.708842	0.421223	26.909	19.1426	22.7573	1.40764	1.51533	1.59319
TRINITY_DN119364_c0_g1_i4@@eco_3@@eco	0.608839	0.779044	0.750201	5.61258	4.34553	5.7709	1.53018	1.13293	1.61395
TRINITY_DN127376_c0_g1_i2@@eco_2@@eco	3.1695	2.57208	3.30796	5.78824	6.98989	6.2756	15.276	13.4752	22.1208
Contig29382@@endo	1.49366	2.07885	0.775214	2.99809	2.74087	4.37359	6.3603	6.46007	8.51802
Contig21551	13.6128	12.8549	16.1922	0.732105	0.925562	0.627109	3.74644	2.48978	3.901
TRINITY_DN90280_c0_g3_i15@@endo_2@@endo	0.877196	1.12409	0.961783	0.026622	0.0514201	0.0583358	1.98769	2.07482	2.25329
TRINITY_DN110279_c0_g1_i1@@endo_1@@endo	1.09958	0.956301	0.790001	3.60763	3.63822	3.91765	8.00392	7.76115	9.32264
Contig49327@@non	0.487645	0.629842	0.523466	0.105773	0.10215	0.135203	0.992342	1.13245	0.820658
TRINITY_DN119566_c0_g1_i6@@non_1@@non	0.320254	0.284117	0.360756	2.47844	1.42205	2.44391	0.6269	0.771266	0.709535
Contig54755@@eco	0.0547446	0.364254	0.0475726	1.23042	0.984037	1.4534	0.360736	0.263346	0.345786
TRINITY_DN86982_c0_g1_i2@@non_2@@non	0.715159	1.50156	0.850718	0.429746	0.509349	0.363833	1.48138	2.02987	1.96335
Contig35382	3.7861	4.03806	3.04817	0.581703	0.892235	0.393646	1.27072	1.56776	1.68342
TRINITY_DN128899_c0_g1_i1@@eco_1@@eco	0	0	0.0610765	0.863889	0.864094	0.929602	0.132669	0.131159	0.146892
TRINITY_DN128677_c1_g1_i2@@eco_1@@eco	14.3512	12.5241	17.0661	3.13866	1.50895	3.13848	41.362	45.3819	83.5831
Contig50174@@non	1.4365	2.83148	2.28637	0.358441	0.179492	0.305448	4.80551	4.72804	4.92999
TRINITY_DN55703_c0_g1_i1@@endo_1@@endo	1.20618	2.61297	2.6277	0.534408	0.665939	0.755502	4.71721	4.15277	3.64777
Contig22041	0.981762	2.00845	1.44397	0.108064	0	0.0591992	0.323865	0.187158	0.342996
Contig57595@@eco	0.149225	0	0	0.896709	1.08249	1.69698	0.207132	0.173272	0.258741
Contig27911@@endo	1.50676	1.22436	0.827331	0.540853	0.648951	0.377094	0.243458	0.185794	0.104041
TRINITY_DN109626_c0_g1_i6@@non_2@@non	0.701483	1.1159	0.647418	0.148658	0.133995	0.0977246	0.240195	0.458753	0.31456
TRINITY_DN116133_c0_g1_i6@@eco_3@@eco	0.103923	0.217319	0.126431	4.70794	6.09748	3.25884	0.256797	0.517153	0.482656
Contig55826@@eco	2.86742	2.14869	3.79328	14.4057	12.8548	13.6089	5.55106	5.70536	5.28556
TRINITY_DN151567_c3_g2_i4@@eco_2@@eco	1.45878	1.49327	1.5407	0.21674	0.266402	0.280643	0.600781	0.483956	0.458622
Contig55653@@endo	1.0946	1.26241	2.74226	7.73359	6.78533	8.24386	3.47504	3.28572	2.83633
TRINITY_DN143125_c3_g4_i5@@eco_2@@eco	0.499868	0.243904	0.304066	9.1751	15.368	9.17742	0.83261	1.16083	0.86672
Contig57570@@non	4.51837	6.07351	6.27434	2.84229	1.58917	2.86825	16.5199	18.3008	18.2011
TRINITY_DN118437_c0_g1_i1@@eco_1@@eco	4.59391	4.17871	3.99712	2.48376	2.00178	1.9186	6.13288	9.08161	7.6944
Contig35182@@non	0.0743733	0	0.192273	1.11983	0.584878	1.08921	0.446685	0.22669	0.120896
TRINITY_DN154193_c0_g4_i7@@eco_2@@eco	0.405025	0.30799	0.0703925	1.72462	2.67861	1.67527	0.764523	0.453495	0.620758
Contig45943@@eco	0.86994	0.983221	1.79776	0.0878854	0.226333	0.272822	14.7613	15.1795	12.1652
Contig53937@@eco	1.60374	1.69763	1.49879	4.13955	3.52183	3.28867	0.315231	0.279326	0.341271
Contig35340	1.08744	0.967536	1.2922	0.147648	0.0750478	0.110683	0.157962	0.418443	0.263094
Contig33589@@eco	2.80806	3.3187	2.19787	0.205158	0.22144	0.171889	1.16051	0.877842	0.817157
Contig10015	0.65713	0.355889	0.771568	1.69993	1.05214	2.31526	3.15737	2.72381	3.13997
Contig49953	1.47624	1.44905	1.58259	0.628785	0.459772	0.629867	3.27964	2.98698	2.70854
Contig24655	1.04954	1.23989	1.48532	0.0394905	0.190689	0.158646	2.41849	1.92747	3.28677
TRINITY_DN135200_c4_g1_i2@@eco_3@@eco	0.213179	0.145895	0.21489	1.75183	1.40985	1.74711	0.573596	0.424338	0.356429
TRINITY_DN123727_c3_g15_i1@@eco_1@@eco	0.776125	0.89325	1.08458	91.9928	58.1654	91.8496	14.2412	10.108	15.8213
Contig49942	0.587452	0.732886	0.614183	5.43799	5.0338	5.77261	1.87878	2.02503	1.59949
TRINITY_DN129470_c0_g1_i2@@eco_3@@eco	0.0778424	0.0295966	0.0405866	0.136684	0.171602	0.389363	0.748033	0.426106	0.448296
Contig36650	0.805924	0.919264	0.789474	0.0643239	0.0745446	0.0422852	0.261506	0.340288	0.43555
Contig36643	17.1527	18.9493	15.9319	3.20193	3.34298	2.85629	7.41696	6.19269	7.61077
Contig10036	0.631485	0.565058	0.291407	1.25795	1.88044	1.44422	0.16217	0.164348	0.120348
Contig59147@@eco	0	0	0	0.0793789	0.0766598	0.043485	0.558538	0.881107	0.797837
TRINITY_DN104937_c3_g1_i3@@non_2@@non	1.3191	0.805746	1.89418	0.172766	0.102676	0.116485	2.35856	3.95469	3.40265
TRINITY_DN154829_c2_g1_i11@@eco_2@@eco	0.22962	0.376723	0.352061	1.56195	1.19108	2.06714	0.831235	0.500371	0.515397
Contig35586@@eco	0.191459	0.307861	0.164989	0.617737	0.473474	0.515666	0.0689939	0.0741036	0.0933666
TRINITY_DN110006_c2_g1_i1@@non_2@@non	21.2699	17.0381	23.4658	6.14693	4.08895	7.78271	51.0689	66.2011	81.9139
Contig14504@@endo	1.94375	3.11618	2.75576	0.489114	0.962887	0.515277	1.17661	1.08406	1.15438
Contig22900	10.8631	8.87529	12.7241	4.76125	4.11835	6.19184	25.2963	25.7356	25.5374
Contig26845@@endo	3.56244	3.34636	3.13775	1.03029	1.49249	1.3676	5.39062	5.93335	7.08528
Contig22907@@non	0.392339	0.272916	0.39053	0.0547997	0.127014	0.0840563	0.865435	0.724756	0.904458
Contig44881@@non	2.77438	3.43355	1.14759	6.93953	8.84245	5.09991	17.1428	9.77711	20.7453
TRINITY_DN128792_c2_g1_i8@@eco_1@@eco	1.02644	0.88665	0.686446	3.63732	3.56973	2.75647	0.305715	0.257883	0.32004
Contig44685@@non	4.01874	3.2342	5.40134	0.787978	0.522468	0.489652	24.7801	23.0761	26.964
Contig21071@@endo	0.696757	0.539463	0.385302	0.965404	1.66918	1.10891	3.20169	2.05936	2.32286
TRINITY_DN132514_c0_g1_i4@@eco_3@@eco	0.783702	0.803905	0.774671	0.0802729	0.096904	0.0659621	2.51035	1.57352	2.65402
TRINITY_DN112241_c2_g1_i6@@endo_1@@endo	2.02946	2.6837	3.21438	0.172574	0.25757	0.120322	0.601014	1.36351	1.04571
Contig10678@@endo	13.5019	8.88354	8.06043	73.6622	57.932	78.0254	19.5987	18.4556	20.4084
Contig26580@@eco	0.863076	0.426597	0.670004	1.5761	1.51235	1.21763	0.300157	0.133621	0.160338
Contig41180@@eco	0.807673	0.820759	0.500235	4.40415	4.44503	4.46935	1.46761	1.51757	1.45135
Contig16678@@endo	42.2967	39.295	45.019	2.93407	4.42681	3.03162	15.2818	13.0598	16.173
Contig22078	0.618535	1.35702	1.07791	0.349309	0.47625	0.540303	2.82735	3.95984	2.65221
TRINITY_DN132269_c2_g2_i3@@eco_3@@eco	0.674847	0.626761	0.376296	0.103685	0.116822	0.236667	2.53996	2.21202	2.06599
Contig22353@@eco	0.649103	0.391404	0.2221	0.710572	0.98721	0.846816	0.136448	0.117766	0.211027
TRINITY_DN84775_c1_g1_i1@@endo_2@@endo	5.17149	4.72434	4.91423	0.412311	0.199094	0.207048	1.7595	1.76899	2.16295
Contig22089	1.80058	2.20658	1.74502	0.162548	0.169055	0.109595	0.654964	1.20482	0.568842
Contig38428	0.181349	0.153573	0.20057	0	0.0978486	0.0222017	0.649548	0.59343	0.836128
TRINITY_DN134917_c0_g1_i3@@eco_1@@eco	0.988868	0.728821	0.518234	0.186993	0.0361174	0.0204875	1.63737	1.87248	1.60249
Contig22095	8.05097	11.9631	6.55588	0.316157	0.305327	0.294433	1.80439	1.32907	1.65575
Contig8688@@non	1.73337	1.69922	3.11441	0.598979	0.439337	0.689488	4.65328	3.93943	4.54834
TRINITY_DN133471_c1_g2_i2@@eco_2@@eco	0.369242	0.582358	0.266201	0.151283	0.275967	0.1105	1.22218	1.06392	0.853637
Contig46581@@eco	0.119306	0.125341	0.129868	1.18858	1.08824	0.896353	0.283604	0.342683	0.359292
Contig34174@@eco	0.532137	0.97674	0.156267	33.8198	46.5362	32.9397	0.0528995	0.0852258	0.202829
TRINITY_DN126316_c0_g1_i1@@eco_2@@eco	2.31667	1.71036	2.81842	8.42545	5.83894	5.87634	1.09786	0.810678	0.639672
TRINITY_DN131291_c3_g2_i1@@eco_1@@eco	0.473946	0.339607	0.547028	2.97246	1.75989	2.76576	1.35465	0.874866	0.964005
TRINITY_DN128826_c0_g1_i1@@eco_1@@eco	0.520118	0.359382	0.53542	0.135236	0.166222	0.202048	1.17264	1.18463	1.57387
TRINITY_DN95468_c0_g3_i4@@endo_1@@endo	1.12673	1.37444	1.50132	0.148383	0.127378	0.162573	0.348025	0.545124	0.401194
TRINITY_DN110315_c0_g1_i5@@non_2@@non	0.647584	0.73031	0.540807	0.0944368	0.162861	0.162592	0.258413	0.375968	0.171281
Contig48822@@non	2.05283	1.93223	2.49744	0.492332	0.495278	0.494463	9.97567	10.7941	9.37597
Contig25407@@non	0.151002	0.562643	0.385784	9.6327	6.79333	10.8996	1.66872	1.64814	1.45311
TRINITY_DN140343_c2_g3_i2@@eco_1@@eco	0.0974851	0.0943471	0.0215635	0.827862	0.568069	0.656405	0.221423	0.154355	0.172871
TRINITY_DN114477_c0_g1_i2@@eco_1@@eco	2.04939	1.09846	3.28971	6.24495	8.85227	5.04058	32.1254	18.69	20.1361
TRINITY_DN125032_c1_g1_i6@@eco_3@@eco	0.338695	0.180286	0.164821	1.2156	0.788002	1.20414	0.0520755	0.0629237	0.0880895
Contig22707	1.62144	1.42835	2.11154	0.0561398	0.108434	0.133269	0.519378	0.37124	0.376175
Contig22708	1.7268	1.54036	1.4544	0.0699714	0.078837	0.0511086	0.419404	0.209319	0.419502
TRINITY_DN110498_c0_g1_i10@@endo_1@@endo	1.59295	1.41779	0.880893	0.279707	0.294683	0.264667	0.37772	0.624555	0.632215
Contig54673@@endo	9.45769	8.0955	8.58463	0.877912	1.27176	0.961867	18.7212	16.5012	18.3524
Contig4164@@eco	7.69745	5.75201	10.8413	0.090973	0.193285	0.0797383	14.168	19.4398	22.5801
TRINITY_DN123302_c2_g1_i2@@eco_1@@eco	0.0418878	0	0	0.823771	0.372915	1.07178	0.231451	0.060797	0.0408539
Contig30192@@non	6.44063	5.09934	5.95289	0.199269	0.262422	0.337411	1.31715	1.54019	1.47578
TRINITY_DN104858_c0_g1_i1@@eco_1@@eco	3.64591	3.24082	8.12609	13.829	15.7221	12.3706	46.1486	44.517	41.6525
TRINITY_DN4354_c0_g1_i1@@eco_1@@eco	0	0	0	0.624539	0.603145	0.462884	0.129249	0.052058	0.136039
TRINITY_DN120265_c0_g1_i1@@eco_1@@eco	0.393307	0.18842	0.133978	0.908842	1.00843	0.953383	3.4318	2.61224	2.45503
TRINITY_DN140996_c0_g1_i1@@eco_2@@eco	0	0	0	0.823649	0.965886	0.515666	0.0919919	0.185259	0.0414963
Contig13941@@non	7.02806	5.69453	7.7557	1.49765	1.9786	1.3652	13.0858	13.435	12.0169
Contig21488	2.62179	2.53593	3.73601	0.52217	0.90771	0.604797	7.86157	5.60936	10.7176
TRINITY_DN134575_c5_g1_i4@@eco_3@@eco	0.205156	0.147005	0.172793	1.22202	1.49862	1.59391	0.515612	0.21989	0.45149
Contig33468	1.06313	1.00068	1.65092	0.116862	0.0718196	0.151318	4.47689	4.1349	4.69834
TRINITY_DN135344_c4_g2_i1@@eco_3@@eco	0.619587	0.437494	0.369199	1.10348	1.12572	0.834383	0.230868	0.13214	0.19732
Contig21495	2.04396	2.20132	1.8581	1.04726	0.699362	0.921589	3.66702	4.56248	4.12553
Contig33982@@non	0.0894036	0.288934	0.17092	1.47565	1.4251	1.27278	3.30152	3.79649	3.85328
TRINITY_DN110223_c0_g2_i1@@eco_1@@eco	2.96424	4.89618	3.25828	1.53408	2.1297	1.13803	0.374804	0.407593	0.490299
TRINITY_DN103180_c4_g1_i1@@non_2@@non	0.444003	0.332354	0.393872	2.13748	1.72388	1.94327	1.06667	0.547772	0.505218
TRINITY_DN114749_c3_g1_i7@@endo_1@@endo	1.04036	0.581872	0.697048	0.0185325	0.125284	0.0406097	0.115913	0.315133	0.176467
TRINITY_DN100931_c5_g4_i1@@non_2@@non	0.0841103	0.0959391	0	1.38828	0.912837	1.37541	0.1732	0.362752	0.203133
Contig14493@@non	0.125216	0.128177	0.0468726	1.04183	0.948979	1.38792	0.34247	0.469733	0.338193
TRINITY_DN128049_c0_g1_i2@@eco_3@@eco	1.01078	0.903732	0.288212	1.70828	1.31231	1.40374	0.227653	0.0733539	0.164306
Contig10780	1.66151	0.730685	0.841513	8.41427	5.73902	10.5057	3.04937	2.81521	2.65214
TRINITY_DN131756_c1_g3_i7@@eco_3@@eco	2.67283	3.02175	2.51794	0.959416	1.08098	1.09895	0.329584	0.178522	0.369114
Contig10784	0.565552	0.405248	0.599832	2.41516	1.60086	2.63636	1.35171	0.808229	0.660026
TRINITY_DN132530_c1_g2_i8@@eco_3@@eco	0.0127693	0.158597	0.0466048	1.91481	1.36923	1.92023	0.208602	0.237231	0.0830273
Contig27558@@eco	0.22276	0.343242	0.0142635	1.34019	1.00202	1.2631	0.371794	0.517312	0.320176
TRINITY_DN125690_c0_g1_i1@@eco_3@@eco	0.667586	0.452268	0.487306	1.23829	0.97975	1.5692	3.45256	3.97447	3.29895
TRINITY_DN128570_c0_g2_i12@@eco_1@@eco	1.28584	1.62866	1.41356	0.114251	0.0735583	0.104314	0.193534	0.341781	0.282048
TRINITY_DN141692_c0_g5_i2@@eco_2@@eco	3.34936	3.76379	3.92386	1.92118	1.85537	1.62044	9.45312	7.72054	9.01767
Contig35902@@endo	2.60065	3.80049	1.72753	0.960924	0.416657	0.837957	4.01698	5.33546	5.20778
TRINITY_DN117951_c0_g1_i4@@eco_3@@eco	0.0625412	0.0208065	0.22826	0.307486	0.463989	0.379003	1.00667	2.10596	1.21995
TRINITY_DN102500_c0_g1_i1@@eco_1@@eco	0.142294	0.118347	0.108195	1.07125	0.717854	1.29346	0.410214	0.371752	0.404779
Contig21460	1.48126	1.90669	1.02735	0.0935856	0.0328654	0.177106	3.43219	3.19879	4.05956
TRINITY_DN136987_c3_g2_i1@@eco_1@@eco	0.117935	0.523135	0.310869	3.45483	1.90156	3.26905	0.887755	0.958573	0.690144
TRINITY_DN144402_c0_g2_i2@@eco_2@@eco	0.0483435	0.0128665	0	0.392177	0.619761	0.41666	0.176533	0.0336802	0.113161
Contig22756	1.44464	1.59818	1.49284	14.109	10.8159	11.0282	3.3368	2.91025	3.55359
TRINITY_DN140336_c0_g2_i5@@eco_1@@eco	0.128923	0.0714846	0.0653525	0.805523	0.803436	0.911492	0.309724	0.286921	0.279424
TRINITY_DN120788_c6_g3_i3@@eco_3@@eco	0.254049	0.0910198	0.285298	1.29708	0.788706	1.47376	0.610327	0.385752	0.470144
TRINITY_DN83830_c0_g1_i4@@endo_2@@endo	5.86598	5.1609	3.3653	1.04221	0.874512	1.59115	19.716	18.9165	16.2327
TRINITY_DN132326_c7_g2_i7@@eco_1@@eco	0.988456	1.24878	2.42031	0.492129	0.237636	0.235897	3.10209	2.73132	2.8637
TRINITY_DN126128_c5_g1_i1@@eco_1@@eco	0.313559	0.292974	0.121746	1.00862	0.894874	0.99726	0.051288	0.154931	0.0867575
Contig10792	0.685273	0.813713	0.397608	1.46429	1.10127	2.38519	3.87006	3.84384	3.29038
Contig24599	4.24164	3.43013	5.53742	28.3537	36.6003	34.6901	14.3288	9.69875	12.0502
Contig13437@@eco	0.155469	0.127316	0.240063	0.764366	0.702694	1.02267	0.453942	0.22218	0.32659
TRINITY_DN99794_c0_g1_i7@@non_3@@non	0.336066	0.273299	0.249854	0.986777	1.13027	0.565715	4.71858	5.30048	4.96512
TRINITY_DN111161_c0_g1_i10@@endo_1@@endo	1.17376	1.65014	1.33585	0.116347	0.0898893	0.267694	0.554869	0.582529	0.541619
Contig27684@@non	29.4589	23.2374	37.2177	4.46467	4.27218	6.35014	82.0121	84.3926	99.3044
TRINITY_DN107087_c1_g1_i6@@non_2@@non	1.78256	2.00378	1.76455	0.122479	0.183996	0.119281	4.91547	4.33245	4.90973
Contig42635@@eco	0.619578	0.42141	0.73702	0.304618	0.343214	0.129791	3.14894	3.48518	3.99276
Contig46894@@eco	0.12524	0.249993	0.110811	1.07056	0.668988	0.820292	0.207878	0.403215	0.34794
TRINITY_DN100271_c1_g4_i1@@non_3@@non	1.76982	2.12952	1.89528	0.26052	0.377394	0.342521	4.70499	3.18711	4.25849
Contig35265	0.853714	0.647129	1.1175	0.292218	0.230898	0.174635	1.35	1.70651	1.86905
TRINITY_DN136050_c0_g2_i1@@eco_1@@eco	9.74955	9.78646	9.28032	1.01039	0.776431	0.702303	3.49954	2.19638	2.28743
TRINITY_DN112660_c0_g4_i6@@endo_1@@endo	0.92686	1.20137	0.951875	0.192338	0.242904	0.129681	0.485822	0.405328	0.344375
Contig8591@@eco	2.56131	1.88467	1.94295	0.740751	0.947875	0.87246	0.318523	0.402371	0.195929
Contig45450@@eco	0.167643	0.157474	0.0839801	3.0181	5.06857	3.28017	0.530674	1.19084	0.500133
Contig49866	0.409734	0.35782	0.560786	0.220333	0.136791	0.258646	0.972038	1.10019	1.18221
TRINITY_DN107748_c1_g1_i3@@non_2@@non	0.214102	0.239928	0.493529	0.124655	0.107009	0.227626	1.07203	1.38694	1.15766
TRINITY_DN137996_c5_g2_i3@@eco_1@@eco	0	0.089575	0.109188	0.717042	0.625896	0.89137	0.194053	0.182371	0.145891
Contig12172@@non	1.14298	1.12579	0.766435	7.02437	5.40564	5.99933	1.91996	1.67201	1.69702
Contig54612@@non	0.882375	0.749066	0.351659	0.0934963	0.0541762	0.040975	1.75433	1.39552	1.72119
TRINITY_DN70711_c0_g1_i1@@endo_3@@endo	24.0572	19.5185	25.8649	5.77066	4.70345	5.64991	56.315	64.7407	69.6488
TRINITY_DN98478_c0_g1_i2@@eco_2@@eco	32.6586	31.955	36.537	164.706	160.715	168.061	64.916	61.8636	80.1893
TRINITY_DN104573_c0_g2_i4@@non_2@@non	0.192858	0.236902	0.162435	0.966429	1.03898	0.439522	0.0427682	0.0172258	0
Contig12295@@eco	0.24221	0.6616	0.108562	5.20206	5.76534	4.63516	0.428756	0.577282	0.862038
TRINITY_DN118280_c0_g2_i1@@non_1@@non	2.3208	3.13218	1.84225	0.060693	0.058614	0.0443314	1.32862	0.898258	0.513705
Contig16831@@endo	0.942892	0.800646	0.950462	0.242826	0.266486	0.253954	3.09793	2.64845	2.9311
Contig24532	5.89671	4.3616	4.32567	0.359694	0.399479	0.51232	2.10911	0.951432	3.08251
Contig33491	0.298361	0.162057	0.0963013	3.6448	1.98765	2.91097	0.649491	0.876703	0.514688
TRINITY_DN77717_c0_g1_i3@@endo_2@@endo	3.68993	4.25422	3.69578	0	0.0188796	0.0214187	0.962887	1.23734	0.910056
TRINITY_DN125907_c3_g1_i1@@eco_1@@eco	1.13081	0.639216	0.961796	2.75524	2.3045	2.34491	0.346194	0.395073	0.390409
TRINITY_DN11136_c0_g1_i1@@eco_1@@eco	0.135185	0.44974	0.20558	0.581561	0.641874	0.887495	0.0162384	0	0.0659241
Contig36525	2.15594	1.68315	2.04586	0.0706652	0.0682446	0.0580672	0.441978	0.634184	0.747638
TRINITY_DN108741_c0_g1_i3@@endo_1@@endo	7.57592	6.99088	9.30086	0.305863	0.246155	0.4282	2.61713	2.85733	2.69669
Contig456@@endo	1.21568	1.55739	1.51209	0.144963	0.129228	0.0977391	0.392312	0.653118	0.377529
TRINITY_DN133638_c1_g1_i1@@eco_1@@eco	0.0167309	0.133587	0.0814185	1.78912	0.953286	0.856184	2.58851	2.60322	2.21925
Contig24159@@eco	0.0892351	0.203569	0.387722	2.19364	1.67967	2.09441	0.588008	0.666094	0.431019
Contig30367@@non	10.8594	11.8882	11.4788	2.40695	1.83463	2.52816	21.8584	20.6522	20.4146
Contig14725@@non	1.1824	1.27683	1.28521	0.202513	0.345134	0.313241	2.54256	2.44202	2.82317
TRINITY_DN113636_c2_g3_i1@@endo_1@@endo	3.36628	3.9819	2.79766	0.136217	0.213771	0.186555	0.758792	1.4155	0.882723
Contig10804	1.35344	1.58864	1.13149	0.409491	0.230687	0.383222	5.3091	5.4238	6.95894
Contig17822@@endo	93.9067	95.2476	88.4001	220.682	340.374	224.521	33.5145	27.8866	30.1362
TRINITY_DN132531_c0_g2_i2@@eco_1@@eco	0.682555	0.529843	0.816547	0.265668	0.270071	0.306394	1.68349	1.18881	1.09472
TRINITY_DN102619_c0_g1_i3@@non_3@@non	3.22501	2.85511	3.38176	0.729768	0.544595	0.41795	1.19296	0.752072	1.03531
Contig13838@@endo	1.56368	2.7671	3.9059	0.449824	0.513401	0.672057	20.9729	36.545	33.5087
TRINITY_DN90716_c0_g2_i2@@endo_2@@endo	2.67354	3.17555	2.87626	0.0678955	0.196709	0.0892661	0.796228	0.782504	0.632135
Contig35289	0.0580083	0.121305	0.151226	0.3565	0.206573	0.234355	0.517619	0.471491	0.668142
Contig36176@@non	1.8708	2.18492	2.66012	77.4735	70.1909	85.18	24.0156	7.39669	25.3856
Contig50585@@non	0.358056	0.266829	0.235227	0.836188	0.391022	0.607554	1.40383	1.30547	1.20131
TRINITY_DN133197_c2_g3_i1@@eco_3@@eco	0.240592	0.225999	0.189395	1.24376	0.890368	1.49611	0.523597	0.443691	0.460105
TRINITY_DN87401_c1_g1_i3@@non_3@@non	0.477146	0.275148	0.445042	0.0586477	0.0566387	0.214187	1.26857	2.89945	2.54402
Contig9623	0.357352	0.465636	0.344177	1.93995	2.6335	3.03781	0.744034	0.631049	0.861649
TRINITY_DN133336_c4_g1_i2@@eco_1@@eco	0.203804	0.128468	0.0913484	14.4698	18.5643	14.5102	0.881313	0.467064	0.606784
Contig51173	4.26489	2.97925	3.02328	0.522836	0.664378	0.829105	10.6278	8.78648	8.4721
TRINITY_DN134291_c0_g2_i5@@eco_3@@eco	1.55813	1.72097	0.521289	2.26945	3.60661	3.05302	0.53154	0.443256	0.374852
Contig26139@@endo	2.3835	2.55972	2.11969	0.239854	0.512912	0.525583	0.93761	1.08438	0.906306
Contig11975	0.829378	0.953184	1.11603	11.3371	10.919	9.52753	19.0313	17.743	28.6958
Contig60038@@non	1.97342	1.15549	1.67098	9.20755	7.8146	10.2794	3.42105	3.46462	2.57654
Contig23932	0.342744	0.787815	0.366435	0.0893621	0.0493149	0.0979079	3.04411	1.68838	1.98545
Contig16894@@eco	1.40544	2.04128	1.40696	0.266525	0.381327	0.259568	0.331855	0.624792	0.616187
TRINITY_DN126800_c1_g1_i5@@eco_1@@eco	0.025875	0	0.0524653	0.487659	0.399287	0.301992	0.0580178	0.110163	0.123378
TRINITY_DN128197_c0_g2_i4@@eco_3@@eco	5.61193	7.4335	6.13309	0.467649	0.687709	0.978162	1.70344	1.81732	2.3839
TRINITY_DN138837_c0_g1_i5@@eco_2@@eco	1.01391	0.892249	0.895292	0	0.116472	0.0880912	0.361444	0.246853	0.255197
TRINITY_DN82105_c3_g1_i12@@endo_3@@endo	2.11558	1.65679	2.39157	0.540778	0.566701	0.428612	8.49177	8.76076	9.72643
TRINITY_DN112270_c2_g1_i7@@endo_1@@endo	2.93602	3.76999	2.01783	1.21558	1.13726	1.16535	4.93992	6.51923	6.39025
Contig26181	0.603558	0.745808	0.655607	0.185463	0.434982	0.246742	1.60534	1.42666	1.44362
Contig9515@@non	0.23404	0.281785	0.921983	0.205476	0.0661459	0.105059	2.51677	4.46453	3.86961
Contig11914	0.839295	1.47367	0.609809	2.39275	2.47684	2.22912	0.224035	0.392523	0.363813
TRINITY_DN141395_c0_g3_i1@@eco_2@@eco	0.349782	0.203642	0.42554	1.09273	0.890953	1.08929	2.10779	2.6061	2.13218
Contig14184	0.346435	0.17154	0.068611	1.01997	1.22412	1.77934	0.301941	0.626777	0.429558
Contig8117@@non	0.66692	0.494302	0.410818	0.259409	0.200419	0.159161	1.1114	1.06846	1.24054
Contig10582@@non	5.78648	6.19372	6.34258	2.50822	2.55504	1.93872	19.9052	11.1008	23.3017
Contig10313@@non	2.87595	3.40616	2.46085	1.22544	1.08105	1.16189	4.69823	5.65469	5.11127
Contig39468	0.238627	0.0151214	0.0691214	0.782144	0.876748	0.964059	0.120115	0.369439	0.443308
TRINITY_DN132573_c2_g1_i3@@eco_1@@eco	0.273512	0.42221	0.199651	2.67602	1.84411	2.0774	0.820042	0.609766	0.597546
TRINITY_DN113694_c0_g4_i9@@endo_1@@endo	0.857959	1.55689	0.341601	1.99405	2.40718	1.74359	0.479687	0.271694	0.223142
Contig15489@@non	3.68579	4.2993	1.67184	8.70272	10.522	7.37796	1.18938	0.834811	0.946784
TRINITY_DN94857_c1_g1_i1@@non_3@@non	0.294125	0.0434893	0.0198794	0.682869	1.84266	0.770178	3.04625	2.25783	4.5686
TRINITY_DN153258_c0_g1_i4@@eco_2@@eco	1.32896	1.16124	1.46096	0.482168	0.570185	0.506716	3.00804	2.30537	2.65478
Contig9357@@endo	2.91648	3.80497	3.23121	0.390495	0.369576	0.29093	1.2395	1.35015	1.38816
TRINITY_DN153400_c1_g2_i1@@eco_2@@eco	0.326606	0.374679	0.342538	2.29099	1.84488	2.79066	0.622298	0.621162	0.593152
TRINITY_DN102742_c0_g1_i3@@non_2@@non	0.505121	0.283811	0.218497	1.766	1.43902	1.16396	0.625626	0.742921	0.481705
Contig53887@@eco	0.0986773	0.393941	0.200082	1.81931	1.26894	1.21813	0.616361	0.591988	0.235258
Contig59022@@eco	0.376698	0.20887	0.0954763	1.7363	1.82587	1.75438	0.271493	0.601425	0.796035
Contig55153@@endo	0.931595	1.4751	0.516471	1.8118	2.6176	2.12798	0.283299	0.3697	0.15335
TRINITY_DN115230_c0_g1_i2@@endo_1@@endo	2.55152	1.89875	1.42954	0.0825304	0.179333	0.226057	0.35488	0.370334	0.545732
TRINITY_DN112281_c1_g1_i4@@endo_1@@endo	11.0946	11.0503	13.2795	1.40564	1.15488	1.41364	5.60957	4.46921	4.33941
Contig13725	1.21045	1.10872	1.10924	2.68577	7.96791	2.60389	14.0489	15.2962	27.6795
TRINITY_DN127562_c0_g2_i2@@eco_3@@eco	1.09744	1.48157	0.793336	9.30543	8.34477	10.8379	0.259827	0.277017	0.413662
Contig8021@@endo	47.6718	31.95	45.6122	7.41422	4.48641	8.37118	172.055	164.187	207.823
Contig36283@@non	0.171343	0.164676	0.046323	0.819013	0.553671	0.884517	0.274422	0.464225	0.21044
Contig2013@@non	0.0683321	0.176813	0.0877503	0.433944	0.396549	0.587913	0.255361	0.202766	0.138228
Contig14860@@non	0.708117	1.62079	0.964863	0.435185	0.437089	0.610307	2.43608	2.64756	2.63364
TRINITY_DN136492_c2_g1_i4@@eco_3@@eco	0.0278517	0.0494179	0.0112947	1.50627	1.14611	1.90037	0.544208	0.452757	0.265606
TRINITY_DN122732_c2_g1_i1@@eco_3@@eco	13.9533	12.2772	17.9362	3.0671	1.35873	3.12919	42.0074	47.183	83.4023
Contig13609@@eco	0.255968	0.275746	0.163118	1.51317	1.49027	1.80561	0.503662	0.424593	0.523077
Contig23985	0.687551	0.673068	0.576873	0.0582823	0.0938097	0.0106426	0.364529	0.275291	0.14388
TRINITY_DN137702_c0_g2_i3@@eco_2@@eco	0	0.0641113	0	1.19913	0.972192	0.940746	0.0925924	0.0559405	0.250603
TRINITY_DN97183_c0_g1_i3@@endo_1@@endo	1.61727	0.952287	1.4626	0.422197	0.373757	0.65531	2.33807	3.44001	2.77317
Contig2957@@non	3.6221	3.23144	1.13878	0.283464	0.322063	0.274034	16.4909	11.6407	15.9479
TRINITY_DN100167_c2_g3_i2@@non_3@@non	1.34594	0.877987	1.18795	2.05981	2.96039	2.23902	0.519892	0.398367	0.463312
Contig4266@@eco	0.634207	0.922735	0.895018	0.187086	0.250941	0.159427	1.86084	1.16843	1.34157
TRINITY_DN100252_c1_g2_i1@@non_2@@non	0.887719	0.799665	1.3126	0.352517	0.291808	0.29427	2.61168	2.20426	3.17907
Contig75@@non	4.96194	5.27749	6.3311	2.12832	1.93386	2.78318	11.4867	11.7068	11.9489
Contig48396@@eco	0.177912	0.101466	0.757557	1.6557	1.74983	1.8996	0.561744	0.678764	0.710607
TRINITY_DN109290_c2_g1_i7@@endo_1@@endo	8.58863	7.26392	13.1268	4.95768	2.8848	5.62028	59.5706	73.9008	96.6314
Contig30434@@eco	0.668719	0.161798	0.197225	0.784584	0.841899	0.750458	0.0681557	0.105883	0.105408
Contig23962	2.46312	1.92364	2.20985	0.0818246	0.112888	0.0768425	0.712829	0.651514	0.742032
TRINITY_DN135200_c4_g1_i1@@eco_3@@eco	0.128874	0.204164	0.186651	1.76507	1.32581	2.21485	0.566138	0.420421	0.327202
Contig16867@@endo	14.8329	11.6186	19.0841	1.95552	1.39337	2.54752	68.7614	74.3219	64.4273
TRINITY_DN61641_c0_g1_i1@@eco_1@@eco	0	0	0	0.711061	0.593907	0.821172	0.210348	0.181548	0.0203325
TRINITY_DN135908_c1_g1_i6@@eco_3@@eco	0.618808	0.564232	0.30671	1.50711	1.44188	1.63581	0.0660721	0.106448	0.342748
Contig51188	0.0515354	0.13716	0	1.02617	0.795262	0.666254	0.158475	0.347071	0.201053
Contig23977	6.52945	4.25818	5.03272	0.389763	0.102658	0.252339	1.34355	2.04185	1.46204
Contig26330@@eco	1.95397	2.05851	1.33266	0.70959	1.03671	0.91699	0.334284	0.446891	0.279124
Contig35313@@non	1.73681	2.14946	3.04269	0.074717	0.0618494	0.0233892	7.61899	6.0803	6.54991
TRINITY_DN135200_c4_g1_i5@@eco_3@@eco	0.165524	0.114923	0.315194	1.87528	1.42663	2.18061	0.511762	0.484669	0.477295
Contig28838	0.60062	0.238378	0.358943	0.129516	0.137588	0.113522	1.26572	1.29693	0.739952
TRINITY_DN93651_c3_g1_i1@@non_3@@non	4.18054	6.47356	3.03618	0.280279	0.165414	0.136481	1.48519	1.69161	1.72979
TRINITY_DN109197_c0_g2_i9@@endo_1@@endo	0.799275	0.700276	0.531491	0.286792	0.153216	0.34096	1.28807	1.41228	1.42675
Contig11159	1.4993	0.596496	0.902611	3.70467	3.65116	5.7658	1.97548	1.68706	1.80902
TRINITY_DN140576_c3_g1_i8@@eco_2@@eco	0.609245	0.549506	0.304715	0.998458	1.26157	1.28538	2.02309	3.02618	2.08633
TRINITY_DN87967_c0_g1_i2@@endo_2@@endo	2.94326	3.40405	3.43075	0.454575	0.457296	0.601806	1.28831	1.55668	1.26247
TRINITY_DN128899_c0_g1_i4@@eco_1@@eco	0	0	0.0440633	1.08327	0.945843	1.04053	0.116016	0.168221	0.1099
Contig11151	0.0193713	0	0.0157112	0.420641	0.421562	0.365216	0.0558449	0.0974687	0.100763
Contig61048@@eco	0.0992402	0	0.196193	0.564155	0.662631	0.952217	0.178811	0.230464	0.371031
Contig36628@@non	41.3346	48.3931	57.3664	20.8945	26.0461	23.104	96.8957	89.0973	102.114
TRINITY_DN87139_c0_g2_i6@@endo_2@@endo	1.84203	1.9137	1.47433	0.0198605	0.095901	0.0652794	0.295019	0.281428	0.336199
TRINITY_DN107748_c1_g1_i6@@non_2@@non	0.470509	0.389589	0.508813	0.192773	0.18617	0.183047	1.17556	1.35975	1.15574
Contig37289@@eco	1.09218	0.924893	1.12338	31.7668	23.7132	30.1115	1.87008	2.09825	2.15626
Contig10356@@non	0.528012	0.73868	0.345893	3.54453	2.41064	3.33652	1.84745	0.628817	1.26764
TRINITY_DN106381_c3_g3_i6@@non_2@@non	0.475443	0.632691	0.809784	0.133573	0.112873	0.10976	0.97903	1.56153	1.39554
Contig11166	4.49348	4.02335	1.63101	8.59147	9.58126	6.33764	0.870717	0.568994	0.781529
TRINITY_DN86964_c5_g1_i2@@endo_2@@endo	2.46493	4.0893	2.37905	0.323172	0.390127	0.553245	0.963271	1.43107	1.26081
TRINITY_DN82371_c0_g1_i4@@endo_2@@endo	1.67526	2.42043	1.4752	0.549099	0.397718	0.429722	2.60644	3.85338	3.73466
TRINITY_DN154274_c0_g1_i3@@eco_2@@eco	1.71365	1.95806	2.0848	0.319805	0.585751	0.326224	0.491437	0.916761	0.770047
Contig50729	1.93164	1.74663	1.79264	0.365269	0.455644	0.16675	0.690136	0.704504	0.837318
TRINITY_DN109067_c0_g1_i3@@non_2@@non	4.44952	4.23322	4.20076	0.816645	1.09936	0.976082	1.7703	1.89361	1.6102
TRINITY_DN132796_c1_g2_i2@@eco_3@@eco	0.35468	0.460475	0.431499	0.616709	0.872838	1.08343	0.016626	0.0602684	0.112496
Contig25783@@non	0.190114	0.328889	0.219725	2.03297	1.9182	1.71534	0.474997	0.397348	0.420288
Contig22598@@non	1.31601	1.49993	1.4528	0.614072	0.70152	0.713821	2.73418	2.80855	2.62252
Contig18229@@eco	0.247325	0.155248	0.147607	0.453125	0.753342	0.609574	0.0538118	0.0541847	0.0910265
TRINITY_DN103577_c0_g1_i6@@non_2@@non	0.483205	0.869969	0.510056	0.157215	0.0759149	0.105264	1.91199	2.7806	1.92208
TRINITY_DN133249_c2_g1_i2@@eco_1@@eco	0.803421	0.62977	0.48202	1.36628	1.61996	1.11159	0.148065	0.230026	0.257619
TRINITY_DN119026_c0_g1_i1@@eco_3@@eco	0.0462643	0.10261	0.150092	1.63013	1.02512	1.47451	0.251929	0.573007	0.100272
Contig40692@@eco	0.829325	0.545465	0.858183	1.80437	1.48231	1.65599	0.357252	0.37633	0.19834
Contig27423@@non	8.44866	8.675	11.5609	3.12931	2.3484	3.30846	24.4265	28.8748	37.9057
Contig14303@@eco	0.438629	0.740304	0.429507	3.76079	2.34935	4.52383	1.73742	1.06831	1.26602
Contig14269	0.623558	0.704359	0.617475	1.11401	1.47176	1.58182	0.209028	0.311505	0.216866
Contig52535	0.472634	0.724249	0.540152	0.017604	0.0340019	0	1.07352	0.997809	0.9685
TRINITY_DN92341_c0_g1_i3@@endo_1@@endo	4.88138	3.92675	4.12457	1.42762	1.56503	1.3105	10.5128	9.6228	10.1239
Contig58860@@non	0.327003	0.285571	0.273506	2.17294	2.15915	2.10551	0.520454	0.533949	0.757463
Contig16488@@eco	0.691862	0.415213	0.346586	3.15145	3.26894	3.28841	0.651814	1.08689	0.793865
TRINITY_DN117357_c0_g1_i5@@eco_1@@eco	0.771433	0.960771	0.770063	0.328221	0.0821795	0.146507	1.4066	1.48142	1.56909
TRINITY_DN98535_c0_g1_i1@@eco_1@@eco	1.19475	0.66604	1.31602	0.33736	0.249144	0.26091	3.0099	2.41836	3.10737
Contig25090@@non	0.445887	0.665282	0.410955	4.5173	3.33608	3.53001	1.25947	1.55321	1.47596
Contig6854@@eco	6.0177	6.07716	8.66758	0.148617	0.132486	0.275558	12.1822	12.7112	12.6878
Contig15248@@endo	1.70046	1.53728	0.989405	0.056796	0.0438804	0.0373365	0.54173	0.665312	0.456686
TRINITY_DN115790_c0_g1_i2@@eco_1@@eco	5.40737	4.03447	5.39495	1.75198	1.83967	1.76718	12.8276	14.449	11.6217
TRINITY_DN118933_c0_g1_i2@@eco_1@@eco	0.283026	0.819733	0.72916	1.41197	1.44265	1.07617	2.92774	3.92427	4.97955
Contig52509	1.10209	1.28774	0.686746	0.121145	0.23399	0.108597	0.447734	0.426562	0.442773
Contig28887	1.00703	1.14378	0.897398	0.0709555	0.0380694	0.138206	0.339009	0.290465	0.266919
Contig50796	1.28247	0.299214	1.09419	3.61326	3.84536	3.66722	8.01858	6.93314	6.24865
Contig21484@@non	1.94873	1.61152	1.16846	0.63303	0.760052	0.674822	4.02619	3.21634	3.38493
Contig39544	2.60605	2.12414	2.97233	0.800796	0.908704	0.548361	5.43121	4.14183	5.5918
Contig14214	0.116191	0.10308	0.0706779	0.963993	0.976946	1.31697	0.400094	0.314799	0.465883
Contig27561	0.587186	0.512789	0.468801	0.0902163	0.0762352	0.0617774	0.193965	0.234371	0.119311
Contig56702@@endo	13.0835	10.0118	16.5035	6.39526	5.60413	6.95877	34.322	25.1504	29.3163
TRINITY_DN143706_c1_g3_i9@@eco_2@@eco	0.769184	0.452739	0.539872	2.36357	2.1597	1.6932	5.55787	4.2252	5.55917
Contig25133@@eco	0.899796	1.19739	0.47037	1.57255	2.21962	1.6472	0.358026	0.465258	0.137123
Contig45436@@endo	10.4837	11.786	13.3645	0.135324	0.087126	0.0329479	21.6183	19.4315	22.1123
Contig14249	38.3571	46.4225	44.2245	21.4987	14.3876	19.4739	79.9469	97.7281	91.361
Contig33529@@eco	3.38244	4.76766	4.85952	0.246166	0.303771	0.254723	1.17612	1.31778	1.66395
Contig28868	2.27801	2.10172	1.75659	4.19997	5.3629	4.94375	11.1203	6.65698	7.60968
TRINITY_DN124160_c0_g1_i1@@eco_3@@eco	0.0615788	0	0.0214046	0.205441	0.271499	0.438327	0.524119	0.551585	0.800786
Contig28498@@non	0.436966	0.969146	0.255959	0.0994609	0.0192108	0.0653835	2.70606	9.82812	7.55549
Contig14234	0.244442	0.0793386	0.297384	2.76269	1.98866	2.6415	0.710424	0.796112	0.767559
Contig49977@@eco	2.07828	1.89326	1.76479	9.97792	10.1494	10.2371	0.790814	0.599246	0.580434
Contig32278@@non	0.0308195	0	0.0562418	1.32584	0.859716	0.74707	3.96857	2.39765	2.46482
TRINITY_DN116576_c0_g1_i1@@eco_1@@eco	5.79151	5.61294	7.91427	3.19038	3.33144	2.53422	10.7722	14.8811	14.9785
TRINITY_DN121031_c1_g1_i2@@eco_3@@eco	0.183995	0.257092	0.201461	1.06292	1.08112	1.09024	0.0353622	0.0640932	0.107672
TRINITY_DN137342_c0_g1_i2@@eco_1@@eco	0.0539511	0.0837608	0.0109394	0.375775	0.170778	0.290619	0.993692	0.595127	0.526195
Contig47547@@endo	1.69802	1.23845	1.66852	0.0602047	0.0775232	0.0439747	0.533449	0.834157	0.318483
Contig52385	1.33037	1.21496	0.856856	0.192376	0.108376	0.122951	0.476277	0.242313	0.186573
TRINITY_DN90953_c0_g1_i6@@non_3@@non	0.723266	0.474057	0.433391	0.0530741	0.076884	0.0872244	1.74276	1.40387	1.30554
TRINITY_DN133519_c0_g1_i1@@eco_3@@eco	0.851317	0.325541	0.845227	0.336767	0.162616	0.461215	1.20361	1.19302	1.527
Contig12013@@endo	0.434691	0.560383	0.528839	0.166967	0.0967483	0.0548801	1.63172	1.51421	2.10214
TRINITY_DN119445_c1_g1_i3@@eco_3@@eco	4.07534	4.91365	1.84677	7.86669	9.83743	6.24324	1.13019	1.01628	1.03148
TRINITY_DN69195_c0_g1_i1@@endo_3@@endo	1.19935	1.34496	1.65585	0.679108	0.575865	0.580724	3.04318	6.11812	4.4687
Contig9971@@eco	1.25709	1.33262	1.19239	2.90695	4.249	2.36719	0.214986	0.309251	0.193954
Contig52366	0.181811	0.151214	0.345607	0.0419006	0.0134884	0.0918151	0.567816	0.672907	0.472862
TRINITY_DN125397_c2_g4_i6@@eco_3@@eco	0.0282852	0.0188201	0.0344114	0.695326	0.990474	1.33319	0.163085	0.147794	0.294262
TRINITY_DN129634_c0_g1_i2@@eco_3@@eco	0.164869	0.114923	0.181475	1.89137	1.15559	2.17797	0.550741	0.373757	0.469638
Contig39379	1.70567	2.13516	2.1982	0.604076	0.806443	0.681311	5.44508	6.51225	5.67683
TRINITY_DN145726_c3_g1_i5@@eco_2@@eco	1.81636	1.54162	2.08796	0.580112	0.679079	1.00153	3.83449	3.62026	3.57096
TRINITY_DN140664_c2_g4_i5@@eco_1@@eco	3.2657	2.99	2.45684	1.54298	1.19858	1.56803	5.94422	5.02775	5.03937
Contig52336	0.0318847	0.0212151	0.0969763	0.823002	1.11652	0.53673	1.73115	1.49942	1.32684
Contig44738@@endo	0.959557	1.19711	1.16738	0.176914	0.0711889	0.0807633	2.51271	3.10578	2.60485
Contig52333	1.16461	1.56327	0.85011	0.224055	0.32457	0.122741	0.418462	0.493876	0.381915
Contig5158@@eco	0.159298	0.127191	0	1.13563	1.12195	1.04401	0.224516	0.246624	0.345259
TRINITY_DN86471_c0_g1_i1@@eco_3@@eco	0.0765835	0.305738	0.0186341	0.771877	0.763618	1.11384	0.279655	0.213418	0.497955
TRINITY_DN123763_c3_g6_i3@@eco_3@@eco	0.975779	0.879634	1.32115	0.319185	0.317593	0.508668	1.95855	1.67211	2.03642
Contig27374	0.857088	1.26276	0.893761	0.0564362	0	0	0.382398	0.4976	0.278645
Contig2633@@endo	3.69631	2.30611	2.05954	0.0492494	0.107015	0.0674489	0.52943	0.546669	0.481979
Contig47606@@endo	3.23718	3.53464	5.04911	1.47934	1.21519	1.84438	8.05616	9.3328	10.2184
TRINITY_DN109476_c0_g2_i6@@endo_1@@endo	11.7599	10.6453	11.5312	1.57528	0.702147	1.36557	18.6767	22.4366	30.0729
Contig33206@@non	0.294618	0.361901	0.206785	7.68818	9.09272	4.10489	0.664232	1.09207	0.839934
TRINITY_DN106385_c0_g1_i6@@endo_1@@endo	1.25785	1.79879	1.01638	0.796111	0.601701	0.543572	2.67006	3.30258	3.19824
Contig5712@@non	0.158777	0.0768332	0.474135	1.63223	1.25078	2.09934	0.55483	0.770972	0.581892
TRINITY_DN146540_c3_g1_i2@@eco_2@@eco	0.583265	0.543985	0.303244	3.29656	2.77533	3.81993	1.44674	1.01299	1.40677
Contig13607	1.08736	0.388743	0.434373	1.91499	1.47374	1.25669	0.226136	0.226133	0.274363
Contig10769@@endo	12.7005	13.0156	18.7805	0.708111	1.22783	1.00505	6.03942	4.65217	6.57236
Contig23887	129.781	110.421	169.528	14.5126	13.0449	16.8254	484.115	386.096	372.63
TRINITY_DN101000_c1_g1_i2@@non_3@@non	16.4252	15.0588	18.9162	6.6933	8.26134	7.5838	33.5249	31.7283	35.73
TRINITY_DN79958_c1_g1_i1@@endo_3@@endo	2.39612	2.52521	2.07382	0.573217	0.687204	0.151594	0.989022	0.728235	0.752851
Contig13636	1.66469	0.89579	2.75565	11.3934	12.8604	13.659	3.80255	2.71456	3.53702
Contig28670@@non	35.7548	28.0388	43.4386	10.2416	11.7318	11.1099	97.5907	87.765	86.277
TRINITY_DN102308_c0_g2_i1@@endo_1@@endo	2.91667	2.45222	4.02347	0.629995	0.391124	0.624505	21.9181	19.0447	20.4563
Contig29120@@non	0	0.0211156	0	1.28722	0.565059	1.26074	0.167729	0.036849	0.288884
TRINITY_DN73624_c0_g1_i4@@endo_3@@endo	2.76352	4.09891	3.11691	0.141531	0.102512	0.0646106	6.72206	7.39816	5.85233
TRINITY_DN135086_c0_g1_i1@@eco_2@@eco	5.54185	5.30643	5.88968	2.23924	2.37425	2.12741	14.4706	17.3963	15.1756
TRINITY_DN89666_c0_g1_i5@@endo_2@@endo	3.2317	4.32991	1.79809	0.244025	0.222574	0.445603	1.1871	0.934913	0.860596
Contig13629	0.651907	0.341319	0.182023	2.1674	3.45054	2.64812	0.749693	1.04237	0.569803
TRINITY_DN111002_c3_g1_i3@@non_2@@non	1.29303	1.5328	1.27474	0.237483	0.264632	0.240178	0.507016	0.595379	0.666797
TRINITY_DN143191_c0_g1_i1@@eco_2@@eco	2.19999	2.0031	3.08627	0.323454	0.39984	0.425264	13.5747	13.1514	14.1129
Contig3212@@endo	3.22053	3.73707	3.83363	0.195665	0.164737	0.236364	9.22161	9.90561	8.93875
TRINITY_DN143191_c0_g1_i5@@eco_2@@eco	2.82633	2.52047	3.34296	0.615177	0.372771	0.356827	21.445	19.5083	20.8274
Contig55744@@endo	3.18449	3.57776	3.55665	0.753959	0.588703	0.70303	8.2775	8.83495	9.3686
Contig19323@@endo	2.21396	1.64242	2.5232	0.172033	0	0.0685399	10.7843	7.84513	8.32287
Contig16982@@endo	0.595481	0.79243	2.91739	0.474762	0.821478	0.866941	7.93392	7.30681	5.56715
TRINITY_DN82331_c0_g1_i4@@endo_2@@endo	0.138793	1.10818	0.0938076	16.5288	8.98811	14.039	0.0296387	0.0179065	0.0601633
Contig15306@@non	0.360234	0.300333	0.522739	1.67508	1.68983	2.12751	8.08285	3.94093	7.46145
TRINITY_DN76920_c1_g1_i4@@endo_3@@endo	31.5511	25.4115	42.1838	11.9562	7.96762	12.4809	86.9842	111.031	140.435
Contig6682@@non	0.174703	0.290605	0.212541	1.07366	0.829509	0.72541	2.22444	2.67092	1.60924
TRINITY_DN105450_c2_g1_i1@@endo_1@@endo	2.82294	3.61155	3.07633	0.174158	0.401074	0.396304	0.649378	0.594818	0.82208
TRINITY_DN84039_c0_g1_i1@@endo_2@@endo	1.10904	1.04494	0.807576	0.258702	0.105702	0.185327	2.03813	2.46271	2.3265
TRINITY_DN141496_c1_g1_i1@@eco_2@@eco	3.30739	3.4301	2.2291	0.610737	1.84318	0.87825	0.507328	0.306506	0.56539
Contig28713	11.5897	14.682	11.5549	1.14045	1.56197	1.43126	3.55029	2.91868	3.83918
Contig35@@non	0.737872	0.562293	0.682854	0.131778	0.164695	0.14438	1.62418	1.49386	1.68126
TRINITY_DN89868_c0_g1_i1@@endo_2@@endo	4.6231	6.21471	8.5224	17.3747	7.42243	18.0443	29.4115	30.0976	33.0965
Contig1454@@endo	1.02132	1.00837	1.00204	5.26433	6.78518	4.41455	0.237447	0.344293	0.514122
Contig50635	0.3196	0.367309	0.14139	1.83917	1.84514	2.60195	1.06097	0.556652	0.566749
Contig50633	2.18222	2.34957	1.26709	0.316992	0.423877	0.427453	0.667233	0.99051	0.812645
Contig25675	1.64619	1.22074	1.65111	0.308914	0.223749	0.270765	0.519256	0.423147	0.441222
TRINITY_DN134849_c0_g4_i4@@eco_1@@eco	0.0142418	0.17057	0.0346529	1.41792	1.30172	1.285	0.150544	0.165368	0.296327
TRINITY_DN101812_c6_g1_i2@@non_2@@non	0.403538	0.380378	0.225014	2.93468	2.17551	1.72088	0.727094	1.22998	0.655964
Contig19487@@non	0.546897	0.838526	0.954628	0.0730662	0.112901	0.0960643	2.81052	3.28556	3.91159
Contig37213@@endo	6.21889	6.07832	6.07533	0.016368	0.0474219	0.0717331	1.81714	0.881365	1.48929
Contig10575@@eco	2.0445	0.960244	0.877872	7.31714	5.21065	7.71322	3.36595	1.86774	2.65871
TRINITY_DN86855_c0_g1_i1@@endo_2@@endo	1.64478	1.53756	1.38913	0.38428	0.242033	0.384418	0.666186	0.710262	0.51263
TRINITY_DN130830_c0_g2_i7@@eco_1@@eco	0.0152936	0	0.204666	0.263171	0.36308	0.597271	1.05815	2.21976	0.994409
TRINITY_DN131298_c5_g1_i1@@eco_3@@eco	0.445124	0.341351	0.229462	0.918043	0.976151	0.822957	0.115999	0.122643	0.127543
Contig34173@@eco	0.539468	0.899892	0.249582	32.7803	22.6202	30.0623	0.029206	0.0705801	0.098808
Contig47607@@endo	1.84098	2.27488	3.5551	0.862023	0.745777	0.924783	5.11075	6.39595	6.95416
TRINITY_DN112732_c0_g1_i1@@eco_1@@eco	0.393776	0.342624	0.386935	0.930776	0.862937	0.836226	2.47417	1.86409	2.22556
Contig9472@@eco	0	0	0	0.656442	0.902907	0.87178	0.155521	0.0375836	0.0841838
Contig12354@@eco	0.0378278	0.0755085	0	1.8017	1.56037	2.03767	0.381685	0.592967	0.627201
Contig41810@@non	0.962743	0.392889	1.35866	5.52225	7.58823	6.01578	13.3469	9.28586	15.2741
Contig51796@@non	1.3507	1.16036	1.17523	0.241672	0.142066	0.218735	2.48091	2.35252	2.07887
Contig25640	1.69004	1.38064	1.54778	0.0403918	0.0445808	0.0758648	0.063158	0.136276	0.164833
Contig28799	0.555627	0.341259	0.242655	0.989387	0.71028	1.04563	2.45062	1.86104	1.60258
Contig6018@@eco	0.909563	0.434985	0.639731	1.27519	1.48456	1.64594	0.0682853	0.231029	0.221778
Contig60199@@eco	0.0560883	0.174158	0.136473	0.67791	0.710171	0.667207	0.188645	0.303924	0.303911
Contig26140	1.68097	1.13211	1.1971	0.0755903	0.0608342	0.110425	0.433384	0.285636	0.253253
TRINITY_DN134328_c1_g5_i9@@eco_3@@eco	0.0911825	0.156009	0.0158473	0.496334	0.417483	0.491174	1.10154	1.51251	1.15188
Contig34719@@endo	3.55192	5.43187	3.32803	1.30269	1.8361	1.46585	8.43677	9.32952	8.13912
Contig26157	0.708068	1.22095	1.14048	5.63863	6.77134	6.31216	16.3302	15.9454	10.1805
Contig26672@@non	0.0457859	0.0761615	0.0278513	0.295455	0.461969	0.385368	1.03396	0.478476	0.997314
TRINITY_DN100934_c2_g3_i1@@non_2@@non	0	0	0.187141	1.37392	1.19295	1.50531	0.137965	0.595375	0.32006
Contig56359@@endo	146.171	108.792	194.637	58.6149	53.705	60.2734	371.506	344.65	392.484
Contig47357@@eco	0.103544	0.361699	0.204702	1.41587	0.937188	0.871502	0.559696	0.360688	0.319796
Contig3619@@non	0.293669	0.307055	0.816625	0.116022	0.0871485	0.211863	2.46928	1.571	2.52323
Contig30804@@non	0.543606	0.548029	0.460936	1.07311	1.07546	1.17574	1.93123	2.5822	1.88512
Contig27464	1.74628	1.84233	2.46902	0.580112	0.56024	0.783892	5.04943	4.43898	4.80778
Contig26134	1.92888	2.25516	2.02818	0.220151	0.310738	0.22265	3.13784	4.91136	4.17464
Contig51896@@eco	5.40645	4.70582	5.0672	0.632403	0.678601	1.09981	11.4738	15.9407	16.982
Contig4367@@non	5.24861	4.07985	5.0475	26.4194	19.1655	30.3146	9.22275	10.2927	8.10383
Contig14112	0.218222	0.264773	0.273294	3.36857	2.19419	4.03645	0.764795	0.901757	0.792917
Contig11087	0.024978	0.0166196	0	1.63484	1.83087	1.623	0.612072	0.638066	0.503471
TRINITY_DN134398_c3_g1_i1@@eco_3@@eco	0.0927542	0.357952	0.349815	0.763849	0.715663	0.899352	0.0534797	0.0753905	0.108558
TRINITY_DN125143_c0_g1_i6@@eco_2@@eco	1.15467	1.41966	1.61853	0.277679	0.342658	0.135215	0.361823	0.684942	0.456998
Contig28769	0.29036	0.294879	0.223104	0.666823	0.399087	0.710012	1.12344	1.07355	0.953914
TRINITY_DN81932_c2_g1_i11@@endo_3@@endo	1.26841	1.21906	1.56763	0.0989873	0.0716974	0.0542268	0.474014	0.689648	0.497461
TRINITY_DN100096_c1_g2_i4@@non_3@@non	2.078	1.99827	2.82331	0.410154	0.270071	0.367672	3.6585	4.9666	5.34539
Contig27606@@endo	2.18386	2.6285	3.24915	0.205166	0.313719	0.355912	0.962415	1.17905	0.506488
Contig28733	0.539889	0.536675	0.609341	0.215868	0.138983	0.201473	2.51279	1.91087	1.66639
TRINITY_DN130216_c0_g1_i1@@eco_1@@eco	0.246893	0.624246	0.120147	3.2319	2.82812	3.05887	0.0355881	0.0573356	0.0802665
Contig12904@@non	0.010876	0.23157	0.185242	0.0267361	0	0	0.825659	0.921886	0.820318
Contig29573@@non	0.126644	0.105331	0.539255	0.0389155	0.0375824	0.0213185	2.19058	1.74623	1.85277
Contig42166@@non	2.02479	1.19178	1.29799	0.871058	0.425232	0.922896	2.91112	3.11064	2.7141
Contig61716@@eco	0.592433	0.566012	0.443536	1.54971	1.74907	1.26832	0.23356	0.229299	0.158034
TRINITY_DN132343_c7_g1_i1@@eco_1@@eco	0.8959	0.97695	0.741764	2.00354	1.66904	1.82649	0.26306	0.202274	0.291262
TRINITY_DN81020_c2_g2_i3@@endo_3@@endo	2.76514	2.937	3.19429	0.62362	0.647428	0.529525	0.780091	1.39917	1.13814
TRINITY_DN147340_c0_g1_i3@@eco_2@@eco	0.0344561	0.0764201	0.0279459	0.0705852	0.204502	0.185605	0.573921	0.346739	0.627305
Contig28753	21.0369	20.6611	31.0977	2.29952	1.71384	2.9439	8.71545	7.73298	10.0225
Contig47396@@endo	0.856161	0.994905	0.836209	0.103751	0.0429418	0.113673	0.196993	0.32204	0.392032
TRINITY_DN83224_c2_g1_i3@@endo_3@@endo	1.77102	1.44898	1.46832	0.0806232	0.140151	0.212	0.441228	0.670237	0.528856
TRINITY_DN136220_c2_g1_i2@@eco_3@@eco	0.0364792	0	0	0.762244	0.981512	0.982515	0.0817951	0.367099	0.11069
TRINITY_DN132082_c5_g1_i1@@eco_1@@eco	0.129128	0.114557	0.0436376	1.39317	1.37099	1.34285	0.303323	0.866296	0.0373158
Contig17038@@eco	0.341955	0.2434	0.464392	0.166168	0.132157	0.182059	2.24674	1.36662	2.05797
TRINITY_DN152283_c6_g3_i5@@eco_2@@eco	0.736498	0.840075	0.483563	1.45128	1.43626	1.37754	0.275234	0.325782	0.258443
TRINITY_DN121550_c0_g1_i6@@eco_3@@eco	3.3676	1.97419	3.357	0.984663	0.915714	0.93898	5.80221	7.88943	8.50782
Contig52245	1.80743	1.40406	1.29478	3.94696	3.69196	2.84176	0.608344	0.458089	0.560762
TRINITY_DN71197_c0_g1_i1@@eco_1@@eco	2.12766	2.08722	2.92034	0.201168	0.226656	0.12857	1.17957	0.871016	0.975497
TRINITY_DN105262_c0_g1_i2@@eco_3@@eco	60.9863	45.1295	88.1471	28.7708	15.412	29.3573	402.463	518.036	501.028
Contig22206@@eco	0.578719	0.437571	0.624055	2.71596	2.82589	2.47974	0.973218	0.809424	1.16308
TRINITY_DN136044_c0_g6_i2@@eco_1@@eco	0.165535	0.0660853	0.221527	0.529009	0.471589	0.624183	0.843084	1.13404	1.42076
TRINITY_DN76587_c2_g1_i1@@endo_3@@endo	3.62301	3.43829	3.03798	0.727409	0.925233	1.08855	12.234	9.70419	9.59183
Contig15415@@non	0.915332	0.304517	1.09618	0.193371	0.254655	0.288904	5.01644	3.78633	4.3893
Contig30976@@endo	1.72005	1.53448	1.81201	0.330708	0.399224	0.103524	0.590978	0.56904	0.299905
Contig4831@@eco	3.99615	5.1893	4.31821	0.549053	0.186302	0.373942	14.4788	13.9063	15.1505
TRINITY_DN120337_c0_g1_i2@@eco_3@@eco	2.02678	2.66139	4.99682	1.15485	1.44988	1.60873	8.25493	7.54327	5.55062
TRINITY_DN129147_c4_g2_i3@@eco_1@@eco	0	0.0448619	0.512669	5.03454	5.22224	2.97365	0.0323958	0.0195722	0.0219199
Contig21943@@non	1.51692	1.41393	0.894276	0.0574954	0.0713905	0.0719929	2.1448	2.35106	2.19858
TRINITY_DN101455_c0_g2_i2@@non_1@@non	0.223018	1.0717	0.346687	21.899	23.8403	23.4093	58.0306	43.6915	50.5759
TRINITY_DN102835_c0_g1_i1@@endo_1@@endo	1.73167	1.7283	2.0748	0.580487	0.482741	0.618333	10.3499	9.70321	10.0653
TRINITY_DN74794_c1_g1_i12@@endo_3@@endo	0.720606	1.46776	0.966137	0.506126	0.558616	0.514919	0.226113	0.17076	0.152995
Contig39183@@endo	2.36667	1.95553	1.65605	0.855576	1.4322	0.666593	0.520259	0.34126	0.241387
TRINITY_DN136492_c2_g1_i1@@eco_3@@eco	0.0344707	0.0573394	0.0314524	1.75832	1.23776	1.42744	0.0993747	0.360228	0.268959
Contig27279	2.95625	3.02105	3.09575	0.919907	0.666297	1.04147	9.40952	8.02395	7.54278
Contig23692@@non	1.78961	1.8192	1.98066	0.16803	0.162274	0.100418	3.20062	4.25698	3.52319
Contig22134@@eco	0.347373	0.195573	0	1.4287	1.68109	1.70927	0.629106	0.418863	0.347487
Contig9882@@non	6.58813	5.57425	4.56389	0.993882	1.65218	1.26744	2.10181	2.0779	2.53401
TRINITY_DN125395_c6_g5_i5@@eco_3@@eco	0.263404	0.133532	0	1.04836	1.10178	0.996593	0.229013	0.37867	0.309914
Contig47466@@eco	0.821745	0.588186	0.749793	0.306071	0.147793	0.343725	1.79469	1.3951	1.69198
Contig52203	0.727514	0.352965	0.553178	5.0672	7.39442	6.61316	1.38366	0.994338	1.22202
Contig43066@@eco	0.233746	0.109784	0.100367	1.87593	1.37099	1.685	0.502091	0.38317	0.37549
TRINITY_DN118478_c0_g1_i3@@eco_3@@eco	0.491395	0.653919	0.219202	1.22811	1.20549	1.72055	0.188884	0.0380386	0.170406
TRINITY_DN79655_c0_g1_i4@@endo_2@@endo	0.195611	0.86769	0.0991573	1.16209	1.70277	1.62445	0.0626579	0.0189277	0.0211981
TRINITY_DN109608_c0_g1_i1@@non_2@@non	1.98534	2.19186	1.53866	0.198835	0.436419	0.237655	0.480491	0.90503	0.688477
Contig7429@@non	1.71416	1.58377	1.57758	0.720506	0.737997	0.562155	3.19206	2.76385	3.95008
TRINITY_DN149248_c1_g1_i4@@eco_2@@eco	0.064922	0.0518366	0.252746	1.27677	1.49505	1.13658	0.424234	0.346765	0.523442
Contig19084@@endo	6.18278	6.78312	4.17245	0.367404	0.373494	0.233049	2.08629	1.7902	1.51394
TRINITY_DN109829_c3_g1_i1@@endo_1@@endo	3.17642	3.38542	2.06334	0.0706652	0.204734	0.077423	0.386731	0.450604	0.467274
Contig14823	0.20687	0.113913	0.0347138	1.40287	1.10926	1.23923	0.267342	0.405863	0.176253
TRINITY_DN129641_c0_g1_i2@@eco_1@@eco	3.14507	5.27503	3.39309	0.379278	0.281758	0.287687	0.980816	1.9982	0.833419
TRINITY_DN136005_c1_g2_i7@@eco_3@@eco	0.6441	0.581105	0.451568	2.14694	2.06044	3.36667	1.15398	0.988738	1.00796
Contig37551@@eco	0.205926	0.169084	0.117268	0.441596	0.364059	0.265515	0.0547344	0.0712239	0.0626744
Contig8764@@non	0.783072	1.3522	0.714506	0.0114583	0.0331975	0.0502164	0.3225	0.400506	0.41218
TRINITY_DN136861_c0_g2_i2@@eco_2@@eco	0.123222	0.0819881	0.209874	0.393786	0.394924	0.796512	0.994652	0.944314	1.45819
Contig46068@@eco	28.8125	35.164	29.6093	3.6135	4.85081	3.69203	11.9217	12.9537	12.8595
TRINITY_DN140233_c2_g1_i2@@eco_2@@eco	1.80271	2.03348	1.24222	14.065	10.0892	11.3228	4.68948	4.09647	3.72706
TRINITY_DN130810_c0_g2_i4@@eco_3@@eco	0.606394	0.429507	0.261775	0.997792	1.03327	0.75076	0.103386	0.102209	0
Contig14631@@non	0.708288	1.26955	0.932036	0.124369	0.0857918	0.0973301	0.305591	0.369251	0.131582
TRINITY_DN124354_c1_g1_i1@@eco_3@@eco	0.392799	0.232317	0.300884	2.12791	1.48514	2.72323	1.06249	0.945976	0.567562
TRINITY_DN126080_c2_g10_i1@@eco_3@@eco	0.994391	1.63906	0.976059	4.41673	5.2312	5.75215	0.293186	0.616677	0.426145
Contig11223@@eco	0.439953	1.03873	0.397114	2.33749	2.00472	2.88593	0.327311	0.197748	0.0738227
Contig25896@@endo	1.21535	1.19637	1.3773	2.33282	3.63628	2.15235	0.319972	0.502615	0.541255
Contig12722@@non	0.558415	0.488009	0.942992	0.0307328	0.0197867	0.0112239	2.45881	2.62263	2.40614
TRINITY_DN113184_c0_g1_i3@@endo_1@@endo	0.604329	0.612156	0.504777	0.0886926	0.0321204	0.060734	0.156018	0.251359	0.164215
Contig11748	0.0532667	0.085061	0.155529	1.11302	0.885209	1.20512	0.327597	0.284511	0.221662
Contig11775	3.83591	3.20521	3.36437	0.511688	0.75889	0.740821	7.38658	7.5097	7.42445
TRINITY_DN66267_c0_g1_i1@@eco_1@@eco	0	0	0	0.71841	0.462534	0.677791	0.296435	0.0188519	0.147793
Contig45920@@eco	0.406758	0.403088	0.505385	1.02119	0.842391	1.38691	0.199597	0.241176	0.112544
TRINITY_DN107775_c0_g4_i3@@endo_1@@endo	1.36447	1.49082	0.663996	0.547267	0.699012	0.328815	0.179426	0.166772	0.130744
TRINITY_DN125525_c0_g2_i3@@eco_3@@eco	0.673749	0.852848	0.439825	3.87806	3.51114	3.96123	8.16411	7.97582	4.08162
TRINITY_DN132764_c0_g1_i1@@eco_2@@eco	3.63398	3.58792	8.12903	12.7876	15.7587	12.8462	45.2847	45.2583	41.7502
Contig13267@@non	0.777188	0.667248	0.701512	1.75646	2.30636	2.16077	0.216826	0.30566	0.309722
Contig31129@@non	0.473302	0.400809	1.20397	0.193917	0.306449	0.347665	1.79173	1.41556	1.39885
TRINITY_DN107087_c1_g1_i4@@non_2@@non	0.966411	1.01639	0.834383	0.114953	0.111015	0.020991	3.31029	2.75105	3.04051
Contig19394@@non	0	0	0	0.983129	0.482772	1.25971	0.299634	0.125931	0.141037
TRINITY_DN123367_c0_g1_i3@@eco_1@@eco	3.79532	3.93058	4.26958	1.63956	2.77095	1.49696	0.65618	0.940385	0.764077
Contig50900@@non	28.2881	24.1407	18.6745	3.7846	4.98731	4.06482	9.19726	8.29528	8.8761
TRINITY_DN150024_c4_g2_i1@@eco_2@@eco	1.71455	2.09536	1.59209	4.02558	3.93752	3.97703	0.692667	0.78008	0.737145
Contig30311@@endo	9.91059	9.70231	7.35329	0.989257	1.68595	1.65767	2.33542	3.42663	2.38058
Contig5695@@eco	0.66578	0.551795	0.241573	1.24186	1.26864	1.31343	0.140304	0.278032	0.0835418
Contig50625@@non	0.361562	0.376548	0.458996	0.231865	0.149282	0.232869	0.981912	1.30511	0.991474
TRINITY_DN143706_c1_g4_i3@@eco_2@@eco	0.14373	0.210393	0.139888	2.34962	3.92406	3.85179	9.29535	9.67965	10.7473
Contig11598@@non	19.0298	15.8828	15.0239	3.26473	3.04371	3.97954	24.806	31.5623	36.8436
TRINITY_DN140298_c4_g6_i2@@eco_1@@eco	3.63821	4.17251	4.68373	0.308964	0.471128	0.142531	1.69088	1.07532	1.66883
TRINITY_DN108534_c0_g1_i5@@non_2@@non	1.14117	1.88307	1.34391	0.157097	0.108369	0.184415	0.605334	0.508824	0.581732
TRINITY_DN73624_c0_g1_i7@@endo_3@@endo	3.13945	4.34593	3.08627	0.167254	0.103838	0.117803	7.49082	8.26127	7.3942
TRINITY_DN133873_c2_g4_i3@@eco_1@@eco	0.294496	0.374859	0.0778869	1.55807	1.24631	1.2415	0.676735	0.371687	0.466224
Contig3937@@endo	1.00599	0.887781	0.869599	0.260316	0.219974	0.149736	0.310368	0.362727	0.420007
TRINITY_DN83212_c0_g2_i6@@endo_3@@endo	2.2929	2.76993	2.67081	0.379769	0.30885	0.30659	0.718834	1.34063	1.26883
Contig39194@@non	13.7077	13.2689	15.488	34.6256	20.958	31.9826	82.6839	77.7116	69.6005
TRINITY_DN104896_c1_g4_i5@@non_2@@non	0.829654	0.545961	0.521311	0.0112061	0.0108223	0.0368333	0.183984	0.0846898	0.177841
Contig21183@@non	0.80887	0.833964	0.585117	0.0358274	0	0.049067	1.44954	1.38767	1.28878
Contig45681@@eco	0.0293699	0.0586256	0	1.53423	1.13305	1.30521	0.197563	0.289873	0.0381934
Contig29008@@non	0.0539751	0.201115	0.0919314	0.35825	0.51256	0.290748	0.778017	0.701934	0.842286
Contig13544	1.39321	1.61605	1.2055	0.650177	0.291843	0.421392	3.91621	3.75447	3.05189
TRINITY_DN99794_c0_g1_i5@@non_3@@non	0.251407	0.415313	0.210937	1.45982	1.96551	0.665454	2.61585	4.06674	2.55912
Contig24429@@eco	15.7708	12.8629	17.2917	7.30162	7.47887	8.04204	33.5593	30.3627	31.0226
TRINITY_DN135206_c2_g1_i4@@eco_3@@eco	4.84361	4.80391	5.19145	1.54118	2.10055	1.8656	11.8938	9.33439	8.49476
TRINITY_DN136947_c1_g1_i2@@eco_1@@eco	0	0.0668487	0.0611143	0.905587	0.45716	0.699042	0.144819	0.233316	0.108876
TRINITY_DN108741_c2_g4_i6@@non_2@@non	0.0131955	0.0877987	0.0802671	0.875825	0.59521	0.870731	0.228245	0.306436	0.257395
TRINITY_DN143342_c1_g1_i3@@eco_2@@eco	7.51563	6.55538	9.96398	20.1335	14.1254	26.568	33.368	33.7461	41.3182
Contig38984@@endo	1.30136	1.33719	1.24252	0.0404948	0.0586615	0.177469	0.316595	0.344293	0.257061
Contig14021	0.457201	0.619682	0.721031	0.0416267	0.0402008	0.091215	0.268492	0.19662	0.187175
TRINITY_DN120617_c0_g1_i1@@eco_3@@eco	0.071418	0.158398	0.188253	0.468172	0.409748	0.737357	1.10951	0.912191	1.5479
TRINITY_DN146684_c1_g2_i7@@eco_2@@eco	0.47147	0.698699	0.19554	1.68582	1.48816	1.80374	3.64509	2.48838	3.27457
Contig28697	1.537	3.67327	2.76667	0.134941	0.0744678	0.105604	0.467211	0.546328	0.897397
Contig15747@@eco	0.13428	0.0649789	0.0742561	0.660193	0.420222	0.805525	0.299133	0.198442	0.166684
Contig3655@@eco	0.937919	0.946854	0.511509	2.56405	2.1115	2.35193	0.388492	0.300429	0.210292
Contig27336	2.03474	2.89825	1.43942	0.305673	0.58146	0.3755	0.82557	0.980049	0.607605
Contig28676	4.77222	5.4892	6.48522	0.0780013	0.105461	0.23929	2.1344	2.07796	2.39324
TRINITY_DN132778_c0_g2_i2@@eco_1@@eco	1.5067	0.958927	1.27515	0.386491	0.186626	0.264658	4.75911	4.13793	4.12316
Contig24957@@non	1.41853	1.35142	1.6081	0.574582	0.650573	0.95515	2.37002	2.80758	2.78799
Contig24228@@non	1.22694	1.43281	1.82777	21.0823	21.6382	22.9129	4.54772	3.98321	3.84233
Contig28643	6.29805	6.31032	5.53984	0.916052	1.30271	0.959538	1.91245	1.84487	1.86381
Contig18914@@non	7.2582	5.74079	7.73842	2.96087	3.13978	3.30762	11.9828	11.755	14.1683
TRINITY_DN127509_c1_g1_i3@@non_1@@non	0.540477	0.355665	0.592506	0.226306	0.317256	0.215955	1.32983	1.19997	1.11993
TRINITY_DN81211_c1_g3_i4@@endo_3@@endo	17.8311	19.8258	16.5457	0.797849	0.984037	0.705638	5.90705	5.85718	5.71564
Contig45536@@non	0.694857	0.908732	0.437252	0.265057	0.213315	0.306538	1.43907	1.57192	1.54237
TRINITY_DN128996_c2_g1_i5@@eco_3@@eco	1.11308	1.96819	1.18721	0.168673	0.235293	0.22587	0.571442	0.495731	0.594852
Contig33313@@eco	0.564504	0.317584	0.508097	2.49335	1.70517	2.55256	0.868826	0.783366	0.907175
TRINITY_DN123727_c3_g25_i1@@eco_1@@eco	1.6289	1.36329	1.44576	152.918	109.677	149.813	21.7666	10.0398	24.4599
TRINITY_DN80291_c1_g3_i4@@endo_3@@endo	2.94573	4.0716	2.47496	0.680131	0.502284	0.328753	0.891443	0.982659	1.29101
TRINITY_DN153453_c0_g1_i5@@eco_2@@eco	4.74267	4.92859	3.69027	0.679751	0.994646	0.564209	1.78757	1.38159	1.30759
Contig14011	1.7855	1.71959	1.409	8.78505	9.49611	8.36878	2.81327	2.73316	3.03312
Contig5473@@eco	0.177652	0.0450302	0.0617511	1.5597	0.632635	1.38987	0.252009	0.353621	0.40704
TRINITY_DN132796_c1_g2_i5@@eco_3@@eco	0.323732	0.445658	0.298781	0.768377	0.821563	0.811791	0.064364	0.0907341	0.0580674
Contig39173	1.20607	2.05146	2.11819	3.91225	4.62862	3.54146	0.819131	0.642297	0.742928
Contig13967@@endo	1.64217	1.97257	1.39672	15.8707	10.1519	12.2023	5.06235	4.33669	4.52617
TRINITY_DN119444_c0_g1_i9@@eco_3@@eco	0.634629	0.700777	0.509245	0.19916	0.208366	0.345493	0.843412	1.41107	1.24671
TRINITY_DN134621_c1_g1_i6@@eco_1@@eco	0	0	0.113955	1.01698	0.611524	0.840932	0.105012	0.217522	0.101506
TRINITY_DN136214_c1_g2_i2@@eco_1@@eco	0.513261	0.618407	0.151888	1.17648	1.35848	0.924709	0.039991	0.0483218	0.0180394
TRINITY_DN66653_c0_g1_i2@@eco_1@@eco	1.15294	1.29822	1.09694	0.163513	0.105275	0.0199055	0.369308	0.291773	0.326772
Contig52118	0.68596	0.53466	1.16834	2.30056	1.31444	2.34901	3.66315	4.08489	4.19258
TRINITY_DN152272_c2_g1_i2@@eco_2@@eco	0.473191	0.34983	0.591668	3.73203	4.24389	3.6641	1.16205	1.26677	0.786279
TRINITY_DN134132_c0_g1_i5@@eco_2@@eco	0.278009	0.240472	0.0338221	1.62312	1.81503	1.98425	0.961756	0.532632	0.397682
TRINITY_DN134132_c0_g1_i2@@eco_2@@eco	0.158037	0.192781	0.128177	1.35974	1.51639	1.52525	0.594813	0.428175	0.479536
TRINITY_DN95072_c0_g1_i5@@endo_1@@endo	1.16664	0.921791	0.724442	0.029874	0.144253	0.0654618	0.11678	0.282215	0.23705
TRINITY_DN127626_c0_g1_i1@@eco_3@@eco	1.06646	0.953184	0.619675	0.21521	0.0188944	0.514453	7.26556	5.47076	8.75581
Contig24040@@eco	2.91735	4.09323	5.99894	1.89035	2.39021	1.49463	9.56831	8.39501	8.28862
Contig17358@@eco	0.0539136	0.225484	0.00937008	1.06027	0.731395	1.19278	0.466278	0.330893	0.320505
TRINITY_DN132967_c0_g3_i6@@eco_1@@eco	0.247398	0.148681	0.174763	3.57055	2.68091	2.66532	0.490816	0.315064	0.352857
TRINITY_DN107077_c1_g1_i1@@endo_1@@endo	1.8723	1.56403	0.96433	0.571127	0.940902	0.423298	0.18386	0.126949	0.231038
Contig28491	1.4256	2.25505	2.37248	0.396736	0.462969	0.4709	8.60737	10.4629	7.94022
TRINITY_DN129453_c3_g1_i1@@eco_3@@eco	3.24714	3.21276	4.12999	0.673834	0.400463	0.52531	21.6501	18.8764	19.1665
TRINITY_DN76650_c1_g1_i5@@endo_3@@endo	1.83109	1.45526	2.41332	0.73459	0.46792	0.462355	3.95911	3.67648	4.63011
Contig50381	0.228164	0.223726	0.146096	1.06274	1.59652	1.4878	0.565451	0.33465	0.34356
Contig1838@@endo	4.38803	4.37949	1.93166	9.01277	11.3884	7.37361	0.906223	0.838013	0.713287
Contig39106	0.438562	0.981145	0.216513	3.05463	2.44449	2.96157	1.37426	0.538753	0.867873
TRINITY_DN129789_c0_g1_i6@@non_1@@non	1.40569	1.90958	1.6567	0.305961	0.260718	0.197188	0.886467	0.527066	0.628372
Contig30429@@endo	0.513261	0.387658	0.641303	0.255757	0.0987984	0.261534	1.53299	0.982543	0.974127
TRINITY_DN147578_c9_g1_i4@@eco_2@@eco	0.260824	0.0826403	0.0906615	1.19076	1.4006	1.45516	0.0358059	0.0576865	0
TRINITY_DN118094_c0_g1_i8@@eco_3@@eco	3.79368	5.97188	5.87236	0.322235	0.604089	0.560728	1.20037	1.07439	1.1431
TRINITY_DN112931_c0_g1_i1@@non_2@@non	0.43502	0.26428	0.724828	0.081367	0.134708	0.14009	1.43586	1.05416	1.03304
Contig28839@@endo	3.49584	4.68327	2.72591	1.9033	1.42035	1.62718	6.68489	4.49504	8.07004
TRINITY_DN124295_c0_g1_i1@@eco_1@@eco	0	0.0584986	0	0.52231	0.765325	0.828789	0.12673	0.204173	0.114332
TRINITY_DN138178_c0_g1_i5@@eco_1@@eco	11.1938	16.0564	6.48117	1801.39	1911.1	1661.15	0.929406	1.56486	1.81442
Contig23676	14.7109	10.9633	13.653	3.9642	3.95863	5.22969	50.221	40.9393	41.0425
Contig820@@endo	1.47123	2.21185	2.10707	0.268962	0.154744	0.238255	3.78503	3.58961	4.05047
Contig12995	0.566832	0.686958	0.0985144	3.27206	2.45109	3.48955	0.748965	0.904987	0.737122
TRINITY_DN150829_c1_g2_i3@@eco_2@@eco	6.15203	7.30456	6.33384	0.51063	0.5456	0.642786	2.36134	1.69347	2.37938
Contig11699	0.142728	0.135667	0.198447	0.818684	1.16983	1.1258	0.293906	0.441941	0.39773
Contig49903@@eco	0.0220235	0.0146538	0.0133967	0.730884	0.339853	0.667316	0.169309	0.191793	0.100239
Contig24471@@non	10.8652	9.71775	9.42323	4.7711	3.11386	4.24873	18.7699	18.9034	18.0823
Contig55983@@non	2.7246	2.90059	2.15009	0.325839	0.33216	0.357	0.962377	0.478823	0.63202
Contig42060@@eco	0.804216	0.734452	0.40287	1.45366	1.17925	1.57144	0.303066	0.10986	0.184557
Contig1470@@endo	15.0327	16.6967	25.2662	1.60038	2.03095	1.9563	78.3297	33.3482	50.5863
Contig23628	2.5198	2.97257	3.67867	1.03797	0.840736	0.770384	6.45277	5.77262	6.89016
TRINITY_DN131348_c3_g3_i1@@eco_3@@eco	0.167198	0.254282	0.0678035	1.55599	1.13411	2.12295	0.367246	0.573176	0.610869
TRINITY_DN106816_c0_g1_i1@@non_2@@non	1.08144	1.23353	0.973937	0.0517885	0.0500145	0.132396	0.391395	0.456621	0.40181
TRINITY_DN150236_c0_g2_i4@@eco_2@@eco	0.350159	0.310647	0.141999	0.591789	0.710067	0.726974	0.0280407	0.101646	0.0379463
Contig23633	0.524215	0.498282	0.354307	0.0306824	0.0395085	0.0112055	0.0959522	0.135264	0.0432827
TRINITY_DN144549_c1_g2_i2@@eco_2@@eco	0	0	0.06119	0.479113	0.567183	0.897463	0.0483328	0.146003	0.245275
Contig38669@@endo	1.14822	1.51556	1.5332	0.401595	0.59838	0.603429	2.27856	2.69902	3.28985
Contig12955	3.34801	2.9435	3.88467	14.0592	11.7387	17.1887	36.8542	37.2462	44.1315
TRINITY_DN121364_c1_g3_i4@@non_1@@non	0.217753	0.0579546	0.282577	1.17765	1.41302	1.25117	0.655656	0.337123	0.358684
TRINITY_DN131839_c0_g2_i2@@eco_3@@eco	0.233989	0.14531	0.0379557	0.824463	0.314785	0.798272	1.39409	1.32224	1.21714
TRINITY_DN132623_c4_g1_i3@@eco_3@@eco	0.211402	0.308768	0.106639	0.659111	0.728341	0.791579	0.064413	0.0359221	0.0268207
Contig39197	0.273635	0.262988	0.129462	2.76542	2.77896	2.45666	0.598946	0.511897	0.375611
TRINITY_DN113211_c1_g1_i10@@endo_1@@endo	3.31424	3.59366	1.75884	0.0670559	0.129518	0.0551014	0.838808	0.680976	0.443408
TRINITY_DN86199_c0_g1_i2@@non_3@@non	0.124031	0	0.169757	1.20055	1.5459	1.69118	0.551249	0.288036	0.302425
Contig23619	4.12191	5.43589	5.16116	10.8728	6.86096	12.661	33.4147	39.5581	46.0257
Contig23618	24.8595	31.8779	17.2281	54.7014	67.4898	46.4387	9.34371	8.73018	7.9763
Contig15678@@non	21.3357	24.6123	33.1496	10.4898	9.21505	13.0507	49.75	55.144	46.1143
TRINITY_DN137251_c0_g7_i6@@eco_1@@eco	1.43134	1.60679	1.22575	0.314513	0.237296	0.409201	0.553256	0.547806	0.727901
Contig25450	1.0115	0.859179	1.16512	0.0925841	0	0.0724557	0.37226	0.337356	0.293862
TRINITY_DN153266_c2_g1_i1@@eco_2@@eco	0.248303	0.41854	0.120833	1.62772	1.37547	2.36298	0.970342	0.615072	0.559692
TRINITY_DN152874_c5_g2_i1@@eco_2@@eco	1.0388	1.01149	0.138709	3.3322	3.39851	2.55902	0.206953	0.47071	0.131793
TRINITY_DN102811_c3_g1_i4@@non_3@@non	0.339659	0.645711	0.250886	0.0894613	0.0719974	0.0816805	0.944223	0.957809	0.883401
Contig4962@@non	0.81813	0.655453	0.345317	0.205223	0.227922	0.112424	1.436	1.02751	1.13991
TRINITY_DN140508_c2_g2_i2@@eco_1@@eco	0.548431	0.769172	0.506951	4.33866	2.59763	4.43135	1.21679	1.15187	1.00336
TRINITY_DN130462_c0_g1_i1@@non_1@@non	0.650532	0.380378	0.827402	13.9565	15.6663	18.291	3.36246	0.698135	0.922873
TRINITY_DN102916_c1_g1_i3@@non_2@@non	1.07988	1.90563	1.41372	0.100991	0.153264	0.094842	0.360944	0.477023	0.580036
Contig25338@@eco	0.246236	0.158553	0.0773077	0.927498	0.895727	0.759472	0.297686	0.295138	0.34087
TRINITY_DN109986_c0_g1_i1@@non_1@@non	3.0659	2.49128	4.34058	1.03381	1.43318	0.949984	6.83101	6.3953	7.67403
TRINITY_DN153042_c2_g1_i1@@eco_2@@eco	0.289235	0.160373	0.263909	1.19984	1.63082	1.24966	0.474818	0.503763	0.3918
Contig14796	0.167493	0.156023	0.156224	3.07435	2.51838	2.42852	0.450672	0.401933	0.304938
Contig14795	0.110577	0.1962	0.125558	2.82702	3.07145	2.76976	0.425041	0.231113	0.182143
TRINITY_DN75221_c1_g3_i3@@endo_3@@endo	0.612273	0.755159	0.781219	1.395	1.96764	1.50829	3.45846	2.86108	4.17527
TRINITY_DN118804_c1_g1_i3@@eco_3@@eco	0.317103	0.210991	0.333177	3.24212	2.19003	2.23223	0.692553	0.401675	0.506089
TRINITY_DN125486_c1_g1_i5@@eco_3@@eco	1.50066	1.54053	1.87784	0.175668	0.220545	0.192467	0.494424	0.481256	0.315956
TRINITY_DN139293_c3_g1_i10@@eco_1@@eco	0.748667	1.02694	0.700629	0.33977	0.38282	0.217153	0.0996144	0.106992	0.134804
Contig4864@@non	0.0309999	0.0687548	0.0628568	1.2955	1.1898	1.08542	0.595793	0.407947	0.335942
Contig23686	1.4477	1.08812	1.40248	7.32088	5.9722	7.72614	2.53332	2.54742	2.12086
Contig16151@@non	0.873314	1.42628	1.77479	0.0731877	0.0353403	0.0400934	4.88272	4.56318	6.72373
Contig27128@@endo	1.5094	2.24601	2.58754	0.860166	0.895854	1.12721	4.36461	3.82392	5.78153
Contig5678@@endo	1.15104	1.35437	0.884424	0.402095	0.37394	0.522131	2.25877	1.99774	2.01679
TRINITY_DN143564_c0_g1_i2@@eco_2@@eco	0.0162227	0	0	0.458618	0.346624	0.480629	0.124715	0.0565106	0.105482
Contig34958@@eco	13.0567	9.48073	15.4011	5.09362	4.31268	7.18615	27.7123	24.0593	23.7525
Contig50485	3.18376	2.99861	2.14005	0.786226	1.08717	1.1355	6.62183	8.72713	8.48842
Contig13020@@endo	1.23477	0.969045	1.19406	0.583732	0.507363	0.383733	0.136911	0.12867	0.205863
TRINITY_DN121831_c0_g1_i2@@eco_3@@eco	0.779287	1.32387	0.605151	3.09772	3.20811	4.24245	0.238999	0.327291	0.23718
Contig34001@@non	2.75857	2.98194	4.01693	0.37558	0.695204	0.514372	7.5448	6.3372	6.88765
Contig12473@@endo	0.794867	0.727817	0.993639	0.197192	0.129844	0.333895	1.80097	1.65962	2.32337
TRINITY_DN115118_c1_g9_i11@@endo_1@@endo	0.81596	0.732304	0.554057	1.91255	2.1286	1.43104	5.28814	4.01011	4.78726
Contig28535	1.56703	1.77865	1.45786	5.85381	1.1489	6.16535	17.0368	15.0915	14.8241
Contig17965@@eco	0	0.326696	0	0.99147	0.888123	0.739933	0.314553	0.162891	0.288848
TRINITY_DN83622_c0_g1_i2@@endo_2@@endo	0.438071	0.625355	0.416671	1.21395	0.548367	1.3944	2.2273	2.03465	1.92655
TRINITY_DN109837_c2_g1_i2@@endo_1@@endo	1.81062	1.43875	0.808215	0.0960647	0.139161	0.175419	0.700981	0.408378	0.457364
TRINITY_DN131318_c0_g1_i3@@eco_1@@eco	0.927594	0.935141	1.48757	4.88877	4.18745	3.72858	8.76522	10.3464	9.90599
TRINITY_DN89827_c0_g2_i1@@endo_2@@endo	21.5009	24.6668	20.6492	2.17184	2.71256	1.93337	5.32251	6.9738	6.79399
Contig27341@@eco	2.69411	2.98935	2.34787	0.275161	0.219919	0.29108	6.26091	6.78534	7.97069
Contig28531	4.05348	4.7968	4.71628	0.718919	0.775024	0.714398	1.08491	1.57942	1.96345
Contig50411	0.102034	0.0543125	0.198614	1.11618	0.847825	1.62141	0.294152	0.284343	0.33172
TRINITY_DN124560_c1_g1_i6@@eco_3@@eco	0.667586	0.497495	0.211166	0.196933	0.14264	0.143844	0.833979	0.930195	0.989686
Contig34094@@non	0.743782	0.622148	0.452437	0.0783606	0.100902	0.128782	1.2457	1.40649	1.07777
Contig41086@@eco	15.2867	15.838	19.2557	1.89983	2.14666	1.7901	4.96098	4.25353	6.07027
TRINITY_DN134030_c4_g1_i3@@eco_3@@eco	0.0663765	0.0441649	0.141317	1.57052	0.748514	1.4302	0.191355	0.346826	0.258953
Contig10519@@eco	2.77474	2.68543	5.91448	0.394607	0.190545	0.324258	10.5555	9.93189	11.2873
TRINITY_DN130173_c2_g1_i3@@eco_3@@eco	0.157323	0.238232	0.118798	1.34026	1.85459	2.2136	0.677706	0.0251964	0.430336
TRINITY_DN106406_c0_g1_i1@@non_2@@non	0.972413	0.814759	0.931084	0.309873	0.128254	0.278881	1.75642	1.69366	1.41676
TRINITY_DN73491_c0_g1_i1@@endo_2@@endo	1.68875	1.87274	2.03649	0.163871	0.351684	0.379033	0.669056	0.739629	0.943934
TRINITY_DN130708_c1_g1_i2@@eco_3@@eco	0.124855	0.16615	0	0.195317	0.471567	0.412706	0.0109073	0.0131795	0
TRINITY_DN120190_c0_g1_i4@@eco_3@@eco	0	0.033246	0.0405255	0.757454	0.583229	0.82989	0.136044	0.212732	0.108296
Contig32345@@non	1.31932	1.09921	1.33988	0.169213	0.163417	0.154496	0.396881	0.38631	0.432649
TRINITY_DN113704_c1_g1_i1@@endo_1@@endo	4.43718	3.90422	3.98228	0.268224	0.326193	0.337411	1.66985	1.93324	1.50299
Contig53875@@non	1.70626	1.77803	1.39486	0.18864	0.310774	0.243152	2.66335	2.70452	4.21468
Contig14904@@endo	7.05452	6.68312	6.10983	0.307737	0.41957	0.733832	14.747	22.8125	25.2233
TRINITY_DN101227_c0_g1_i5@@non_2@@non	2.91482	2.86248	2.46522	0.440653	0.518072	1.30144	16.2369	13.7734	11.4323
TRINITY_DN122001_c0_g2_i1@@eco_3@@eco	0.318828	0.130547	0.268533	1.07014	1.01893	1.12294	0.565625	0.31325	0.446505
TRINITY_DN96971_c1_g4_i3@@non_3@@non	0.273061	0.328208	0.460797	0.671258	0.470514	1.20994	1.64212	1.90238	1.92439
Contig31435@@eco	0.254023	0.398403	0.198669	1.54999	1.11998	1.56383	0.610264	0.642584	0.471911
Contig11321@@endo	13.3985	9.28174	9.85417	1.20299	2.28351	2.12098	3.94586	3.37015	4.067
Contig27069	125.863	157.543	157.884	49.2908	59.9276	43.8761	296.367	281.683	242.256
TRINITY_DN105653_c1_g1_i1@@endo_1@@endo	4.01623	4.2906	3.7107	0.559239	0.500076	0.476559	1.4736	1.72188	1.65085
Contig938@@endo	1.40335	1.84056	1.23122	0.165856	0.160175	0.199889	0.570545	0.626727	0.62294
TRINITY_DN110116_c1_g1_i1@@endo_1@@endo	3.56187	3.21583	3.67844	0.140772	0.08157	0.123387	0.825435	0.545238	0.714897
Contig50274	0.455869	0.348258	0.338925	2.40732	2.26473	2.63753	0.892367	0.813598	0.658693
TRINITY_DN119013_c0_g1_i2@@eco_3@@eco	0.845609	0.672965	0.988413	0.244557	0.4822	0.569381	1.89606	1.96374	1.76807
TRINITY_DN77043_c0_g2_i2@@endo_2@@endo	0.340866	0.662959	0.303045	0.0966853	0	0.0353105	0.944878	0.928592	1.14227
TRINITY_DN115250_c2_g2_i3@@endo_1@@endo	2.98184	2.95718	2.20694	0.250842	0.403749	0.229025	1.15488	1.26382	0.973099
Contig5034@@eco	12.808	10.6832	12.0368	32.0658	24.0903	32.2628	57.5218	56.0369	55.4194
TRINITY_DN83530_c0_g1_i1@@endo_2@@endo	2.73686	2.32852	2.92934	1.1397	1.10066	1.49038	7.7463	5.71324	6.18462
Contig33179@@non	0.146572	0.150038	0.192035	3.21511	4.56378	3.17335	0.82343	1.4008	0.791749
TRINITY_DN81477_c2_g1_i1@@endo_3@@endo	2.64924	2.87858	3.59264	1.10534	1.24058	1.60381	9.86792	8.43822	11.6787
Contig38431@@eco	0.0659452	0.109695	0.080228	1.9048	1.0372	2.35338	0.522807	0.59343	0.557418
Contig8061@@non	6.68371	4.19603	9.93827	2.13984	2.38447	2.68876	14.7408	13.5565	14.7869
Contig30235@@non	0.593227	0.477814	0.417833	0.34539	0.0370621	0.210233	1.32015	0.815709	1.07597
TRINITY_DN112742_c1_g3_i1@@endo_1@@endo	1.71907	0.847274	1.62665	0.508678	0.377888	0.450146	3.21214	2.27332	3.70518
Contig13945@@non	0.5212	0.590829	0.399238	0.126543	0.160399	0.129979	2.20127	2.01729	2.17559
Contig19376@@endo	2.97024	3.72675	3.70205	0.208618	0.187081	0.130611	0.675706	0.689774	0.53603
TRINITY_DN96979_c0_g1_i3@@non_2@@non	1.89416	2.66468	2.07397	0.449006	0.449686	0.728808	4.2385	4.08459	4.0995
Contig11572	0.62062	0.587917	0.580142	3.78827	2.6263	4.75967	1.41179	1.64075	1.336
Contig55082@@endo	1.1601	1.58191	0.766667	0.281663	0.646036	0.578623	0.165157	0.0831508	0.093125
TRINITY_DN109335_c0_g3_i2@@endo_1@@endo	0.800996	0.739616	0.875044	0.140647	0.13583	0.0990627	0.29061	0.246753	0.39327
Contig57902@@non	12.4942	10.0734	10.5131	2.87632	2.37522	2.95043	22.0509	26.2191	28.3145
TRINITY_DN90561_c0_g1_i4@@non_3@@non	0.366835	0.18665	0.315026	0.0663073	0.0768432	0.043589	0.95386	0.927063	1.03827
TRINITY_DN149760_c2_g1_i1@@eco_2@@eco	0.012489	0.0332392	0	1.0899	0.815365	1.54732	0.420049	0.362537	0.470989
TRINITY_DN97056_c1_g1_i1@@non_3@@non	2.96083	1.58751	2.55295	0.47699	0.170611	0.503249	15.0549	13.3179	10.2239
TRINITY_DN102196_c1_g1_i4@@non_3@@non	3.66	4.35511	3.98152	1.85658	0.965452	1.83854	10.663	10.4558	10.4887
TRINITY_DN141750_c0_g1_i1@@eco_2@@eco	9.91185	7.25157	12.7543	1.30926	0.93167	1.20797	26.5597	30.7516	35.5193
Contig11504	0.510459	0.164676	0.58338	320.404	354.396	245.452	4.99449	3.6461	4.30473
Contig140@@non	0.15499	0.594491	0.38821	0.123267	0.0649335	0.0859443	0.972486	1.4609	2.32379
Contig2902@@non	1.39927	2.21207	2.3935	0.607779	0.33719	0.340035	9.38212	8.49022	9.30342
Contig52040	1.48026	1.22758	1.17448	9.76961	8.64553	7.46816	2.32955	2.8522	1.88312
Contig49667@@eco	1.44018	0.984625	1.46276	0.503443	0.266625	0.640554	2.72981	2.62344	2.52576
TRINITY_DN107161_c0_g1_i6@@non_2@@non	3.47942	3.58722	1.69032	7.48782	11.7703	6.60469	0.570576	0.882478	0.803022
Contig27985	6.17382	5.64162	8.17776	0.752901	0.822783	1.15052	14.5609	15.3107	14.3173
Contig25325	0.856884	1.12028	1.4997	0.184776	0.356894	0.121468	1.76243	2.14703	2.36547
Contig21702@@non	0.861816	0.82208	0.862903	0.140613	0.181062	0.225955	3.93563	4.14445	5.18708
TRINITY_DN136806_c1_g5_i1@@eco_2@@eco	0.171724	0.083098	0.0949622	4.7587	7.5236	4.28876	0.435051	0.616314	0.81205
Contig13869@@non	3.71858	3.35489	5.06072	0.948987	0.953887	1.37925	10.1902	8.599	7.92978
Contig25339	1.274	1.04101	1.10127	0.0618126	0.033164	0.00752486	2.0297	2.04376	2.20172
Contig8262@@non	1.74954	1.15478	1.43033	0.705336	0.681175	0.810485	1.74848	3.08782	3.13059
TRINITY_DN140854_c5_g2_i2@@eco_1@@eco	0.545848	0.464884	0.37188	4.02552	2.72134	4.66041	1.8149	1.86339	1.06475
Contig13325	2.14335	2.54573	1.84476	12.8892	9.01489	13.1396	4.17467	4.29399	3.19495
Contig13328	0.565588	0	0.188886	1.85382	2.26423	2.27006	0.490221	0.785498	0.533601
Contig14653	0.608218	0.412949	0.317121	1.08323	0.795644	0.835789	1.34786	1.67188	1.937
TRINITY_DN79150_c0_g1_i16@@endo_3@@endo	1.96492	1.52689	1.65764	0.617009	0.442649	0.888476	4.82389	4.92948	5.35293
Contig9567@@non	2.82138	2.5732	2.09583	9.53931	10.4019	7.20838	0.751712	0.8981	1.08584
Contig11616@@non	0.243861	0.631002	0.181303	0.0832604	0.0160817	0.0912226	0.937359	2.28098	1.9732
Contig25316	4.95083	3.33604	3.32574	0.123872	0.194397	0.118754	0.738448	0.204785	0.622521
Contig27974	0.947274	1.41337	0.384147	1.623	2.47037	1.77821	0.331015	0.399971	0.242639
TRINITY_DN53666_c0_g1_i1@@eco_3@@eco	0	0	0.0978474	0.823805	0.891056	0.830379	0.128813	0.155647	0.209181
Contig13348	2.76885	2.72934	1.94627	1.38652	1.16861	1.10481	4.91745	4.83444	4.10744
Contig12019	1.54008	1.45646	1.10326	6.50525	6.95984	4.39011	0.548408	0.653573	0.548978
TRINITY_DN72891_c0_g2_i2@@endo_3@@endo	2.06545	1.9365	2.89353	0.230792	0.352904	0.273935	5.99954	7.24935	5.33123
TRINITY_DN109802_c4_g1_i6@@non_2@@non	0.952064	1.92448	1.12894	3.25882	4.37746	2.80769	0.25478	0.517757	0.642551
Contig26616	7.1649	7.36981	5.98058	1.54061	1.09741	0.909813	2.52001	3.35462	1.88429
TRINITY_DN144748_c2_g3_i7@@eco_2@@eco	0.418446	0.501158	0.186661	13.2353	16.59	10.4813	1.03208	1.78154	1.61433
Contig26622	0.367656	0.782808	0.0715657	1.40992	2.0599	1.18827	0.0282642	0.0683041	0.114746
Contig53753@@eco	0.206299	0.291688	0.188235	0.96673	1.04075	1.26754	3.15952	3.69793	4.0409
TRINITY_DN110664_c3_g5_i1@@non_2@@non	0.594866	0.570697	0.504911	3.0097	2.46322	3.80053	1.56869	1.18869	1.15137
TRINITY_DN117871_c0_g1_i1@@eco_3@@eco	0.372094	0.392002	0.150895	2.66789	2.59491	3.21533	0.730032	0.468058	0.423395
TRINITY_DN104522_c1_g4_i1@@endo_1@@endo	1.30303	1.08374	1.32764	0.0800796	0.348014	0.109672	0.313038	0.680849	0.59307
TRINITY_DN109022_c3_g7_i4@@endo_1@@endo	6.04106	5.76072	5.14802	0.273743	0.280889	0.449882	10.4467	14.7079	16.4178
TRINITY_DN133903_c0_g1_i5@@eco_1@@eco	0.191459	0.489965	0.555439	3.38511	1.88807	2.81633	1.1039	1.06025	0.823541
TRINITY_DN122721_c0_g1_i2@@eco_3@@eco	0.037272	0	0.0340085	0.664279	0.597281	0.865836	0.223855	0.248849	0.205995
Contig39907	0	0.335628	0	0.57867	0.219547	0.249075	0.775567	0.839513	0.590368
TRINITY_DN128951_c4_g1_i1@@eco_3@@eco	0.510229	0.180138	0.0760087	0.72953	0.667459	0.827341	0.0500315	0.0120908	0.0406233
TRINITY_DN90708_c0_g2_i2@@endo_2@@endo	5.02254	3.45423	4.00147	1.74821	1.5195	1.72386	8.867	6.89504	8.06892
TRINITY_DN85343_c0_g1_i2@@endo_2@@endo	3.36107	4.77595	2.7549	0.105031	0.135244	0.153433	0.410574	0.727619	0.42597
Contig13308	0.0560625	0.134288	0.0954868	0.633956	0.505764	0.37749	2.1765	1.38005	1.09358
TRINITY_DN110871_c0_g2_i2@@non_2@@non	0.751966	0.809531	0.627019	0.114235	0.130381	0.147916	0.235456	0.304127	0.241722
Contig53314@@endo	4.16455	7.14829	6.07617	0.129824	0.161199	0.1016	1.36298	1.52427	1.43241
Contig521@@endo	14.4076	14.6756	12.9683	1.4472	1.62167	1.31931	28.7698	28.6995	33.498
TRINITY_DN103106_c2_g1_i4@@non_2@@non	1.05912	0.911974	1.15587	0.689189	0.388256	0.503398	2.12534	1.53724	2.0457
Contig27112	3.46494	3.34057	1.57719	0.507008	0.265805	0.301554	0.656871	0.780024	0.996199
Contig27113	3.45268	3.53764	2.0115	0.438327	0.404071	0.240122	0.716537	0.658764	0.96966
TRINITY_DN130074_c0_g1_i4@@eco_1@@eco	0.180917	0.240753	0.0906299	0.60171	0.644262	0.515936	0.0920401	0.0123571	0.0138393
Contig27115	3.67998	2.5438	2.73538	0.807342	0.909635	0.997953	5.25186	5.88634	5.97918
TRINITY_DN132184_c2_g1_i4@@eco_1@@eco	0.200804	0.19596	0.0651455	1.03662	0.858099	1.2259	0.244422	0.435236	0.452627
TRINITY_DN132429_c1_g6_i5@@eco_3@@eco	2.00133	1.61506	1.53519	0.405044	0.314844	0.432955	0.594723	0.559959	0.804814
TRINITY_DN113292_c0_g1_i8@@endo_1@@endo	1.14416	0.951616	0.643789	0	0	0.0192603	0.288617	0.298921	0.464969
Contig40921@@endo	0.672104	0.311094	0.568816	1.29304	1.6303	1.43637	0.126365	0.22055	0.247006
TRINITY_DN121851_c0_g2_i8@@eco_3@@eco	1.51408	1.36102	1.21987	0.13557	0.107121	0.202547	4.66359	5.29745	6.01113
Contig1777@@endo	0.868275	0.765659	0.903609	0.282879	0.384949	0.478985	0.191002	0.097175	0.122435
Contig31392@@eco	6.11627	4.99326	4.48719	26.1157	18.1126	23.0673	8.80226	9.84682	8.89036
TRINITY_DN113355_c0_g1_i2@@endo_1@@endo	0.548503	0.215657	0.318485	0.0919342	0.0739875	0.100726	1.40158	1.02771	1.18341
Contig18856@@non	0.129716	0.156925	0.0860784	1.0291	1.2878	1.77861	0.215307	0.47924	0.276031
Contig28747@@endo	1.10728	1.53948	3.03601	0.223447	0.294263	0.378351	6.40018	3.74199	3.97594
TRINITY_DN111463_c0_g1_i1@@non_2@@non	0.53299	0.0909322	0.0498791	2.95642	2.49826	2.90787	0.525314	0.745826	0.462075
Contig6389@@non	0.725548	0.593103	0.655714	1.59249	2.0793	1.50749	3.46619	3.27358	3.39667
Contig51655	0.908714	1.5487	1.45464	0.391906	0.681266	0.601138	2.88015	2.57308	2.84026
Contig50324	1.29663	2.17226	1.53521	0.896476	0.590921	0.79512	3.86041	4.57049	3.6885
Contig12051	0.528941	0.611267	0.601166	0.384951	0.165229	0.234313	0.0802563	0.113138	0.0814556
Contig30842@@non	3.26853	1.91776	5.49474	0.91306	1.21686	1.04039	9.37994	8.97054	11.6115
TRINITY_DN136462_c3_g1_i5@@eco_1@@eco	1.65769	1.24219	1.37059	0.0395635	0.0764166	0.0650205	0.340246	0.205562	0.23022
TRINITY_DN119478_c0_g1_i3@@eco_3@@eco	0.0217753	0.043466	0.066229	0.749415	1.11146	0.850406	0.345266	0.303411	0.283172
TRINITY_DN87744_c2_g1_i11@@endo_2@@endo	2.71265	3.45942	3.26961	1.23489	1.2075	1.15004	7.71161	10.018	9.83153
TRINITY_DN121738_c1_g3_i2@@eco_3@@eco	0.180397	0.0857361	0.188116	1.74218	1.46836	2.49877	0.693414	0.329161	0.167566
TRINITY_DN120705_c0_g1_i4@@eco_1@@eco	0.692912	0.553251	0.393394	0.30282	0.146224	0.290307	2.16034	2.074	2.74329
Contig18741@@non	0.36991	0.805507	0.24547	0.103334	0	0.0452863	4.60493	10.1913	7.58732
TRINITY_DN104473_c0_g1_i13@@endo_1@@endo	1.98475	1.17547	0.981769	0.026808	0.077669	0.102801	0.503014	0.595138	0.382898
TRINITY_DN111553_c1_g7_i2@@non_2@@non	0.0677308	0.122907	0.142328	0.560047	0.460465	0.779444	0.266263	0.285982	0.152136
Contig12702@@endo	4.19598	3.11456	5.18173	0.933	1.51425	1.27778	8.26694	8.83838	6.6219
TRINITY_DN121782_c3_g2_i2@@eco_3@@eco	0.328779	0.437519	0.599982	3.06759	4.31072	3.13956	1.6946	1.45762	1.28266
TRINITY_DN131765_c0_g1_i1@@eco_2@@eco	0.806623	0.79432	1.04021	0.356921	0.536192	0.456229	1.7828	1.79828	1.86713
Contig53324@@endo	40.8304	32.943	49.2988	7.54107	8.07781	7.19788	77.3912	88.9712	92.3794
TRINITY_DN108107_c0_g1_i15@@endo_1@@endo	1.80694	2.15966	2.07617	0.164516	0.178741	0.270374	0.643109	0.485675	0.674477
TRINITY_DN114487_c0_g1_i7@@endo_1@@endo	1.54955	1.19118	0.942582	0.129439	0.107148	0.0709089	0.209624	0.288229	0.332585
TRINITY_DN140032_c1_g1_i1@@eco_1@@eco	1.92312	1.32196	2.12272	0.712261	0.438418	0.917585	3.06578	3.19424	3.63537
Contig13338@@eco	0.281751	0.465832	0.207742	1.96242	1.30738	2.39155	0.492275	0.74353	0.599557
TRINITY_DN104060_c1_g2_i3@@non_3@@non	1.44875	1.34467	1.5996	0.134675	0.303478	0.377083	0.503058	0.664398	0.728263
TRINITY_DN147137_c0_g1_i4@@eco_2@@eco	0.266904	0.263097	0.108237	0.376663	0.833129	0.519183	1.13043	0.757567	1.40121
TRINITY_DN134090_c2_g1_i7@@eco_1@@eco	1.47062	2.36799	0.805114	0.741114	0.59353	0.811987	2.69923	3.53474	4.57072
Contig16314@@eco	0.837237	0.902457	0.341221	1.59507	1.80876	1.64049	0.297683	0.213873	0.190534
Contig29718@@non	1.50153	1.58757	1.34294	13.9219	9.39197	11.1353	4.69109	4.46619	4.11032
TRINITY_DN82331_c0_g1_i9@@endo_2@@endo	0.170734	1.18146	0.0553902	13.4447	7.93103	11.8488	0.0218758	0.0396493	0.0296036
TRINITY_DN132944_c1_g3_i2@@eco_3@@eco	2.89026	2.98915	2.92383	0.772285	0.633956	0.592298	1.1321	0.966673	1.67501
TRINITY_DN104957_c1_g2_i1@@non_2@@non	1.7931	2.35516	1.16156	11.9643	9.74394	9.94114	3.32311	4.12352	3.93679
TRINITY_DN129378_c3_g1_i2@@eco_3@@eco	0.237781	0.300604	0.564099	1.72436	1.25603	1.90528	1.01681	0.524585	0.525668
Contig31489@@eco	0.331534	0.220593	0.129645	3.4783	2.96561	3.33257	0.876123	0.536192	0.677498
TRINITY_DN133351_c0_g1_i3@@eco_1@@eco	1.23402	1.39805	1.72446	0.348448	0.138564	0.426685	18.1241	12.4311	21.3171
Contig52469@@eco	6.16797	4.78628	6.62873	0.244557	0.363353	0.288555	1.30898	1.56389	1.43303
TRINITY_DN132599_c1_g4_i6@@eco_3@@eco	0.229874	0.677357	0.0599276	14.0062	17.2686	35.4011	0	0	0
Contig50162	9.1008	7.38614	10.1665	2.47733	1.95078	1.41976	30.4081	32.6741	21.1697
Contig55017@@endo	0.778729	1.67075	1.10207	0.293009	0.452755	0.449441	2.09226	2.34358	3.10003
TRINITY_DN128296_c0_g1_i4@@eco_1@@eco	0.0274005	0.0121543	0.20001	1.04404	1.26848	1.00859	0.473953	0.222711	0.261303
TRINITY_DN77717_c0_g1_i1@@endo_2@@endo	3.22262	3.76548	2.35235	0	0.0746408	0	0.755317	0.930915	0.858596
TRINITY_DN120329_c0_g1_i1@@eco_1@@eco	0.357343	0.180374	0.269838	0.696698	0.702086	0.49782	0.130252	0.100155	0
Contig39850@@eco	12.6168	11.0935	10.2147	2.29948	2.68263	2.53954	4.47287	3.1976	5.09927
Contig37172	10.9259	9.54745	11.4683	2.72068	2.21503	2.47827	19.1065	22.5638	34.0899
Contig25652@@non	13.6098	11.599	12.6885	1.52365	1.08626	1.52952	21.1176	23.8739	23.9609
TRINITY_DN75790_c0_g2_i2@@endo_3@@endo	1.43056	1.58105	1.62241	0.238421	0.1583	0.114284	0.489305	0.351925	0.488734
Contig22282@@endo	2.03029	2.30317	4.0796	78.0867	62.2161	81.0608	20.4698	8.97574	18.0705
TRINITY_DN136021_c0_g2_i5@@eco_2@@eco	0.108014	0.191651	0.365023	5.22203	4.1314	4.28299	0.576649	0.320516	0.358963
TRINITY_DN153984_c2_g4_i9@@eco_2@@eco	0.324445	0.625297	0.326661	1.02447	1.10226	0.919045	0.150514	0.207849	0.160037
Contig21268@@endo	1.01473	0.647425	2.87488	0.18794	0.181503	0.205913	4.30119	5.39088	6.14599
TRINITY_DN129126_c1_g1_i1@@eco_1@@eco	9.80178	7.09423	14.1381	1.66414	1.37276	1.59538	34.3831	44.7062	49.3903
Contig24369@@endo	0.770517	1.11225	0.746742	0.08026	0.0155021	0.0175871	0.112948	0.197133	0.118881
TRINITY_DN125221_c3_g4_i4@@eco_3@@eco	0.229273	0.210416	0.153893	0.447005	0.581847	0.436518	0.0075973	0.0458997	0.0411245
Contig12766	1.76966	1.60338	1.86665	0.937166	0.759806	0.988759	4.12479	4.41569	3.85592
TRINITY_DN114674_c0_g1_i1@@eco_3@@eco	0.68516	0.646318	0.411503	0.0959416	0.0823601	0.151835	0.208358	0.20141	0.248126
Contig18421@@non	2.129	0.257559	0.639119	0.152931	0.0492309	0.0558521	8.5555	11.2046	8.86312
TRINITY_DN132132_c0_g1_i5@@eco_1@@eco	2.06815	1.68298	1.62912	0.786383	0.706461	0.621143	5.83353	5.49388	4.64369
TRINITY_DN100444_c0_g4_i3@@non_3@@non	0.193512	0.257515	0.245234	0.0792842	0.0478553	0.108583	0.371915	0.711535	0.408929
TRINITY_DN129126_c0_g2_i1@@eco_1@@eco	8.6929	6.81871	11.474	1.23761	0.969457	1.17517	22.104	25.4486	32.0511
TRINITY_DN144685_c1_g2_i6@@eco_2@@eco	0.402083	0.267534	0.283203	1.71674	0.96713	1.66718	2.80638	3.21898	2.95839
Contig23805@@non	1.59545	1.45502	1.62882	0.31541	0.264874	0.300498	0.471743	0.777293	0.754461
TRINITY_DN132051_c1_g1_i1@@eco_2@@eco	3.13325	2.83736	3.02103	1.39026	1.4661	1.52321	5.73449	5.17794	5.29185
Contig51517@@non	5.32069	4.51126	6.69501	1.04637	0.956395	1.2488	37.9089	38.8865	45.0536
Contig14636@@non	61.1688	66.3796	61.2824	129.394	200.822	127.08	19.5175	17.5175	18.0542
TRINITY_DN139291_c0_g3_i7@@eco_1@@eco	1.82055	2.19762	1.31923	0.868177	0.590449	0.924407	3.05918	3.07268	3.09196
TRINITY_DN135726_c4_g2_i1@@eco_3@@eco	0.583255	0.643861	0.241902	1.12423	1.39255	0.892564	0.108275	0.0923511	0.181001
TRINITY_DN121191_c4_g1_i5@@eco_3@@eco	19.175	16.9397	21.2787	8.62902	8.45317	9.37272	43.3567	42.5972	39.4563
Contig36928@@eco	0.160029	0.280717	0.300884	0.822553	0.958433	1.25386	6.16524	2.30582	5.68508
TRINITY_DN82678_c0_g1_i4@@endo_2@@endo	4.29374	4.03243	5.37334	0.52226	0.451279	0.542089	26.7874	26.4732	24.4141
Contig6393@@non	1.37323	1.61718	1.52281	0.074685	0.0721267	0.0818273	2.07869	2.70926	3.17648
Contig57875@@endo	3.35114	3.95973	3.1983	0.585892	0.840161	0.62247	1.20761	1.25791	1.52151
TRINITY_DN99253_c1_g1_i2@@non_2@@non	0.592211	0.444557	0.581923	0.0746571	0.0360499	0.0511229	0.182401	0.255661	0.246835
Contig7362@@endo	1.60991	1.16857	0.93973	0.109933	0.18338	0.218993	0.625073	0.623111	0.274913
Contig49182@@non	0.871475	0.603683	1.69926	0.161408	0.0991955	0.225073	2.00759	2.55056	3.35329
Contig298@@non	0.369256	1.20437	0.678253	0.0444966	0.0429724	0.0292511	1.85769	2.0261	2.53277
TRINITY_DN102418_c2_g1_i1@@endo_1@@endo	0.506993	0.515928	0.417247	1.88781	1.89395	2.46997	1.08903	0.848407	0.639914
TRINITY_DN113475_c0_g2_i6@@endo_1@@endo	0.809195	0.796853	0.413472	0.0397844	0.0576324	0.0980752	0.217729	0.187918	0.305166
TRINITY_DN83698_c0_g1_i1@@endo_2@@endo	3.72603	6.03539	3.8828	0.0187696	0.0362533	0.102823	1.81963	1.79086	1.8071
TRINITY_DN100126_c1_g3_i4@@non_3@@non	1.67113	1.68927	1.52481	0.493761	0.400552	0.324588	4.35443	4.4779	4.07472
TRINITY_DN132148_c0_g3_i4@@eco_1@@eco	0.0876658	0.0972169	0.266632	0.448971	0.38156	0.255791	0.940715	0.899166	0.798019
Contig27867	2.14402	1.47341	2.04778	0.125865	0.0911649	0.129282	3.46871	3.55963	3.66203
Contig45074@@non	6.21342	6.43214	4.73955	2.54883	2.15383	3.21352	12.4911	9.33922	9.64652
TRINITY_DN124450_c0_g1_i2@@eco_1@@eco	0.0753606	0.0300856	0	0.472404	0.411495	0.700257	0.253464	0.148757	0.0882007
TRINITY_DN133430_c2_g6_i3@@eco_1@@eco	0.912286	0.636861	1.05529	9.19116	5.80511	8.78114	3.52105	3.16051	3.2479
TRINITY_DN124780_c2_g2_i2@@eco_3@@eco	5.8861	6.5752	4.51846	0.75405	0.688858	0.51356	1.29059	1.11664	1.16434
Contig13206	0	0.161476	0	2.92701	2.48465	2.65541	0.174908	0.176121	0.216971
TRINITY_DN101549_c1_g1_i3@@endo_1@@endo	3.30218	3.45596	2.67825	0.338235	0.27561	0.289516	6.04901	6.34056	6.58672
TRINITY_DN103881_c3_g1_i1@@endo_1@@endo	3.39206	2.97729	1.45753	0.31935	0.359813	0.46652	1.01257	1.08942	0.713287
Contig25136@@non	11.3303	16.0922	17.814	0.323119	0.109218	0.495627	3.0946	3.02193	3.14511
Contig2979@@endo	1.41805	1.96911	1.28764	0.176824	0.182965	0.0830288	0.355485	0.226701	0.307345
Contig14564	0.0785309	0.119433	0.163782	0.510203	0.51936	0.468347	1.229	1.40686	1.35678
TRINITY_DN128384_c0_g2_i2@@eco_3@@eco	0.0471529	0.075298	0.137677	0.220238	0.514942	0.469898	0.969677	0.657015	0.649979
Contig29712@@non	4.71476	4.52461	6.85736	1.09586	0.878947	1.95362	12.4158	14.5109	13.7755
TRINITY_DN129225_c4_g1_i5@@eco_3@@eco	0	0.0447134	0.143072	0.805337	0.697982	0.97285	0.274453	0.117044	0.262168
Contig14562	1.00877	1.25698	1.10453	7.36058	8.0664	4.93996	2.84647	2.25746	1.81271
Contig20160@@non	3.87217	4.18384	4.38774	0.905552	0.59997	0.669125	9.48359	10.3252	9.16855
Contig12701@@endo	4.90952	3.32533	4.58991	1.22857	1.50056	1.49122	11.4132	12.1864	10.3986
TRINITY_DN136806_c1_g5_i2@@eco_2@@eco	0.118385	0.15754	0.144026	11.3915	10.4592	11.3876	0.796343	0.76586	1.47353
TRINITY_DN131762_c0_g1_i9@@eco_3@@eco	2.15518	2.21617	2.42333	0.381296	0.426378	0.395773	0.768795	1.11853	0.615734
Contig11478	0.649048	2.10662	0.982214	54.8708	49.6088	45.4937	0.304248	0.459535	0.226449
TRINITY_DN122323_c0_g4_i10@@eco_1@@eco	0.71797	0.904475	0.465852	1.85909	1.81814	1.45676	0.193183	0.32235	0.174284
Contig9765@@non	3.34787	2.75983	4.59561	0.473405	0.193426	0.179542	13.1391	9.56358	10.9034
TRINITY_DN102858_c1_g1_i1@@non_3@@non	0.26829	0.388759	0.609275	0.0439685	0.0495395	0.0160578	1.00834	0.809958	0.976893
Contig22504@@eco	0.0962401	0.208115	0.117084	0.961122	0.785399	1.23124	0.393051	0.19556	0.234662
Contig3613@@endo	2.73624	1.18239	1.48632	4.33121	3.36785	3.49447	7.52924	8.3591	6.38126
TRINITY_DN76666_c0_g1_i2@@endo_2@@endo	0.446386	0.721315	0.426696	0.137167	0	0.193223	1.68519	1.83262	2.42562
TRINITY_DN142154_c0_g3_i1@@eco_2@@eco	0.0487071	0.151238	0.237026	0.798234	0.944341	0.72152	2.02824	1.24423	1.92131
TRINITY_DN129286_c0_g1_i8@@eco_1@@eco	0.218498	0.239453	0.59419	1.29542	1.15951	1.09044	0.0494041	0.179087	0.0668565
Contig14510	0.70854	0.858697	0.677286	7.35592	6.56326	7.76971	20.4993	14.1625	21.4226
TRINITY_DN130107_c2_g1_i7@@eco_1@@eco	1.74846	1.66196	1.7473	0.825097	0.741241	0.904002	6.42075	4.51359	5.52194
Contig9072@@non	0.625519	0.628927	0.659532	0.0683419	0.198003	0.0374388	1.17548	1.09754	1.21112
Contig34581@@non	0.537098	0.612632	0.723436	0.212196	0.113848	0.206656	1.18894	0.824104	1.28466
Contig36136@@endo	6.32227	7.57035	5.32039	0.524051	0.708539	0.672594	2.04856	1.51347	1.1881
Contig25297	1.50499	1.59816	1.84945	0.130797	0.126316	0.245666	0.394428	0.441291	0.474456
Contig25298	1.73408	1.40803	1.10846	0.0541886	0.174441	0.118741	0.395412	0.221828	0.535094
Contig24223@@non	0.0474981	0.0459691	0.0577855	0.525433	0.502309	0.511716	0.0705402	0.080221	0.196533
Contig25879@@non	0.375195	0.559806	0.359633	1.20182	2.10537	1.69953	0.0546282	0.211226	0.221778
TRINITY_DN111921_c1_g1_i4@@non_2@@non	0.864683	0.473805	0.10829	2.20377	1.02641	2.34602	4.21572	3.60266	4.00174
Contig26598	0.690447	0.557308	0.461305	0.0347808	0.0201537	0.0381069	1.5554	1.57056	1.47928
TRINITY_DN122482_c1_g1_i1@@eco_2@@eco	4.52679	4.10359	4.52776	2.59531	1.83923	2.14797	6.74405	9.93043	7.2893
TRINITY_DN90548_c1_g1_i5@@endo_2@@endo	1.73247	2.98475	2.05124	0.190128	0.495761	0.270803	0.713498	0.628638	0.864969
Contig48834@@non	0.0385097	0.119575	0.312336	0	0	0	0.740124	1.08807	0.651027
Contig25271	1.90546	1.06659	1.43505	0.464695	0.610336	0.325846	3.13897	3.1256	4.58215
TRINITY_DN113364_c1_g5_i4@@non_2@@non	1.25335	1.56708	1.30698	0.338579	0.25341	0.194753	2.78604	2.40687	2.05975
TRINITY_DN105182_c0_g1_i1@@non_2@@non	2.58143	2.80681	2.54051	0.0902863	0.0622811	0.028263	4.90078	5.11751	6.04524
TRINITY_DN130854_c1_g4_i4@@non_1@@non	1.80568	1.33494	2.77882	0.588052	0.128238	0.374103	4.7458	4.26498	3.51219
TRINITY_DN138364_c4_g1_i4@@eco_1@@eco	0.29539	0.402021	0.138846	1.22125	1.17941	1.76295	0.503201	0.522279	0.462704
Contig34541@@non	0.127159	0.248183	0.27846	0.500146	0.533328	0.605057	0.993851	0.954803	1.4221
Contig8194@@endo	0.78322	1.24152	0.784704	0.495498	0.396492	0.527372	1.85947	1.45776	1.76743
Contig28905@@eco	0.784333	0.756714	0.787223	4.90461	5.90039	4.47583	1.95023	2.02636	1.67019
Contig22837@@non	1.65375	1.51109	1.99339	0.187344	0.144741	0.143682	2.7829	3.42457	3.32001
TRINITY_DN124420_c0_g1_i6@@eco_3@@eco	0.0167793	0.0111645	0.0306203	0.433105	0.66724	0.440629	0.120932	0.126641	0.163652
TRINITY_DN122176_c0_g2_i2@@eco_3@@eco	0.907022	0.741809	0.574724	1.54453	1.73836	1.38687	0.25422	0.285237	0.135153
Contig14577	0.134448	0.0376665	0.301309	1.37423	1.63794	2.37282	0.530397	0.451908	0.165638
Contig24226@@non	0.035703	0.0135747	0.0434358	0.514067	0.502513	0.418987	0.107829	0.0296116	0.192349
Contig28265@@eco	0.628819	0.472384	0.727996	0.236857	0.14447	0.24585	1.34498	1.41319	1.0947
Contig36137@@endo	3.91906	4.47811	2.70404	0.485109	0.616436	0.494202	1.05795	0.892428	1.12554
Contig36892@@non	0.30683	0.454975	0.303961	0.156242	0.0780464	0.129863	0.678157	0.605665	0.621315
Contig13270	4.51911	4.00918	4.32984	0.569702	0.727033	0.579599	1.14532	1.24936	2.00197
Contig14598	2.86811	2.94708	2.78261	5.96474	6.29193	7.18704	19.5488	13.2509	13.8332
TRINITY_DN110764_c0_g1_i1@@eco_3@@eco	0.246388	0.0517703	0.252423	0.510054	0.184718	0.576294	1.30846	1.70149	1.38282
Contig36821@@eco	4.66247	4.73905	5.3591	0.457058	0.135816	0.288904	1.42934	1.16247	1.26471
TRINITY_DN150695_c0_g1_i3@@eco_2@@eco	0.023462	0.390273	0.313979	1.6005	1.64316	1.76936	0.473466	0.694689	0.366126
TRINITY_DN125313_c0_g1_i2@@eco_1@@eco	2.65604	3.08416	2.98178	0.5294	0.292152	0.428115	6.12957	6.1919	4.88092
TRINITY_DN86543_c0_g1_i1@@endo_2@@endo	1.02065	0.944847	0.59386	0.0909067	0.0877928	0.0597601	0.142145	0.395039	0.288538
Contig57563@@non	2.76551	3.34047	2.22574	1.28995	0.639715	1.10773	7.05953	5.86241	4.44471
Contig33284@@non	1.15921	1.83325	1.43072	0.165197	0.059827	0.20362	0.403607	0.312118	0.436947
TRINITY_DN124791_c3_g3_i3@@eco_1@@eco	0.0416727	0	0.033799	1.02443	0.807958	0.972742	0.387109	0.24194	0.289025
TRINITY_DN134071_c0_g1_i6@@eco_3@@eco	0.661103	0.365182	0.743588	0.16865	0.162873	0.260369	2.02574	1.31077	1.78431
TRINITY_DN77883_c0_g1_i1@@eco_2@@eco	0.997585	1.47272	1.42224	0.210747	0.14802	0.0839641	0.509276	0.235287	0.263511
TRINITY_DN111353_c1_g1_i8@@endo_1@@endo	2.04786	1.70323	1.17758	0.353966	0.408311	0.28009	0.69953	0.640907	0.624161
TRINITY_DN128197_c0_g2_i1@@eco_3@@eco	6.18901	7.91601	6.5761	0.580112	0.581381	0.827464	2.03666	2.09903	2.31607
Contig9522@@endo	1.49302	1.98682	1.20388	2.87004	3.33844	3.4835	0.300292	0.493876	0.304779
Contig42933@@endo	2.96928	2.03005	1.92219	0.150673	0.258688	0.0917124	0.222509	0.537723	0.885625
Contig50058	5.32782	4.94926	3.52269	0.506172	0.824907	0.363942	1.28614	1.37475	1.74047
Contig50055	1.81701	1.52518	1.46236	0.532568	0.464552	0.244693	2.83401	2.95373	2.59917
Contig31375@@non	2.34169	1.61454	2.27083	0.427566	0.292065	0.31992	4.13364	4.60068	5.04221
TRINITY_DN133592_c2_g3_i1@@eco_3@@eco	1.51299	2.42353	2.63604	0.872437	1.30817	1.06906	5.69901	3.84977	4.53018
Contig31140@@non	0.0745578	0.099217	0.199553	0.971399	0.77882	0.783161	0.300917	0.363603	0.213305
Contig26816@@eco	1.95012	0.839592	0.872238	3.57194	2.76874	3.41146	5.40148	6.5267	5.65623
Contig37359@@non	1.9497	2.04116	1.72508	0.125688	0.0647372	0.0550829	4.40226	4.10823	3.50174
TRINITY_DN86278_c0_g1_i1@@non_2@@non	1.82007	2.37918	2.41023	0.356354	0.401506	0.325361	9.44158	10.2676	9.92827
TRINITY_DN89773_c4_g4_i1@@endo_2@@endo	4.59501	3.49237	3.7609	1.2857	1.27491	1.64762	7.32345	7.23323	7.50576
TRINITY_DN89553_c0_g1_i5@@endo_2@@endo	3.0553	2.23004	2.51182	1.26317	1.68149	0.785497	0.427057	0.569772	0.433439
Contig51116@@non	1.1678	1.14138	1.30835	0.121642	0.501229	0.15993	0.684735	0.352401	0.454732
TRINITY_DN133333_c1_g1_i2@@eco_3@@eco	2.76808	2.48041	1.31997	0.307749	0.412788	0.318448	0.574776	1.03369	0.759731
TRINITY_DN130933_c3_g1_i4@@eco_1@@eco	0.960313	1.12458	0.71656	0.519356	0.531963	0.22416	3.65437	4.10342	3.64654
TRINITY_DN87622_c3_g1_i2@@endo_2@@endo	0.453793	0.536782	0.153355	1.17752	0.867851	1.06945	0.0969057	0.102456	0.180315
Contig45257@@endo	0.145389	0.307284	0.187283	0.92505	0.497441	0.449171	0.041092	0.0297913	0.0222433
Contig51341	2.2975	0.891736	0.553199	9.69259	7.49982	8.58906	3.16222	3.69591	3.68798
TRINITY_DN111590_c4_g1_i1@@non_2@@non	0.317351	0.429351	0.141565	0.0455079	0.0816196	0.128211	0.406615	0.700131	0.557133
Contig25087	11.1598	12.6019	15.1512	6.17538	5.24096	7.60656	40.2335	49.3043	56.6638
TRINITY_DN144347_c5_g2_i4@@eco_2@@eco	0.365922	0.318389	0.479421	2.36993	1.97133	2.53971	0.933188	0.751725	0.951709
TRINITY_DN126738_c0_g1_i1@@eco_1@@eco	2.44821	2.5888	1.92547	0.587652	0.753434	0.543942	4.61813	3.13944	4.72734
TRINITY_DN93373_c0_g1_i4@@eco_3@@eco	2.86647	2.55029	3.86593	0.40266	0.719405	0.374992	1.51107	1.23626	1.27804
Contig53465@@endo	1.38147	1.43211	1.05855	0.619164	0.552655	0.668097	2.4277	4.71476	3.62277
TRINITY_DN136112_c2_g3_i8@@eco_3@@eco	0.0429062	0.185565	0.0260995	0.553743	0.687568	1.04005	0.195847	0.224191	0.195287
TRINITY_DN109760_c2_g1_i3@@endo_1@@endo	2.00927	1.42007	1.70761	0.0708995	0.114118	0.0517865	0.304867	0.256747	0.300047
Contig25976	5.50195	4.6144	5.79177	2.26771	1.5252	2.51785	13.9935	16.5834	20.3293
TRINITY_DN100260_c0_g1_i3@@non_2@@non	0.0167309	0.0222645	0.0610639	3.57823	5.32251	1.98274	0.466254	0.330259	0.435146
TRINITY_DN109664_c0_g1_i1@@eco_1@@eco	0.964026	0.733067	0.776803	0.123108	0.074307	0.118021	2.5987	2.84931	4.03771
Contig3591@@endo	1.23447	1.44562	1.24652	0.652449	0.527526	0.797965	2.30136	2.42243	3.56383
Contig57166@@non	0.713152	1.02945	0.764674	0.222854	0.315657	0.341832	1.23123	1.34737	1.90196
Contig45254@@non	0.223688	0.405915	0.0865887	1.38721	0.675881	1.62941	2.44267	3.24667	2.23456
Contig27314@@endo	1.3558	0.826933	1.28863	9.54742	7.27572	9.22421	2.64645	1.70546	2.29572
TRINITY_DN104383_c0_g1_i2@@non_3@@non	1.21387	1.22826	1.36109	0.508797	0.418327	0.549921	2.86514	3.20868	3.57902
TRINITY_DN114150_c0_g1_i5@@endo_1@@endo	1.50878	2.20464	1.74559	0.181813	0.24582	0.398401	0.312719	0.875956	0.846378
Contig16430@@endo	0.617286	0.821447	0.0922258	32.3324	44.0671	32.3909	0.0208135	0.075448	0.239412
TRINITY_DN152723_c1_g1_i6@@eco_2@@eco	1.92871	1.91538	1.72773	0.660477	0.558121	0.671951	3.54084	2.99715	3.60623
TRINITY_DN123445_c0_g1_i1@@eco_1@@eco	0.118493	0.0860091	0.0262104	0.662017	0.843929	0.725326	0.279491	0.162603	0.210124
Contig11110@@eco	0.364384	0.463818	0.23129	1.96676	1.82417	2.32553	1.14182	0.643851	0.473854
Contig46045@@non	1.17954	1.37895	0.911967	0.799426	0.392564	0.460206	2.65892	2.15041	3.01045
Contig37900	22.6914	24.7513	24.4355	1.86645	1.79277	1.8736	48.3041	44.0133	44.6389
Contig32094@@eco	1.63879	2.16133	2.20734	0.413649	0.330005	0.157637	0.660856	0.730564	0.818197
Contig25935	5.5702	4.56267	5.5752	0.831948	0.645394	0.70231	2.13256	2.33201	2.32315
Contig58753@@non	1.7591	1.39826	2.0252	8.15531	7.88997	7.47251	22.157	20.2475	19.3293
TRINITY_DN136039_c3_g4_i3@@eco_1@@eco	0.0396638	0.263911	0.144763	1.47881	0.816089	1.4956	0.343037	0.383794	0.378251
TRINITY_DN89648_c0_g3_i3@@endo_2@@endo	2.24548	2.85577	1.34862	0.0873418	0.32053	0.153111	0.559939	0.412551	0.351149
TRINITY_DN108977_c0_g1_i2@@eco_3@@eco	0.0324714	0.0216055	0.0197521	0.638587	0.501079	0.918298	0.124815	0.207371	0.0422266
Contig12621	0.427804	0.305476	0.406213	1.34663	0.928933	1.60188	3.26876	3.65892	2.98517
TRINITY_DN121867_c0_g1_i3@@eco_1@@eco	0.181117	0.164908	0.0463883	0.691284	0.53182	0.551998	0.0274809	0.0332056	0.0123962
TRINITY_DN130776_c1_g2_i1@@eco_1@@eco	0.96738	1.09762	0.619422	0.212776	0.205487	0.164558	0.332703	0.508425	0.251601
TRINITY_DN112256_c0_g2_i2@@endo_1@@endo	1.30152	2.25561	1.10471	0	0	0	0.479922	0.544752	0.196805
TRINITY_DN123302_c0_g1_i1@@eco_3@@eco	0.0255278	0	0.0465852	0.486345	0.469686	0.60161	0.0613279	0.326056	0.132788
Contig43945@@endo	1.32994	1.85341	1.57976	0.154457	0.124305	0.112819	0.613849	0.41342	0.299595
Contig12674@@endo	1.6603	1.60461	0.936601	0.547235	0.704653	0.687005	2.43333	2.44481	2.50889
Contig40068@@eco	1.7724	1.5664	1.53079	0.432377	0.289084	0.455505	0.8581	0.565558	0.615804
Contig26412	2.75123	2.25185	2.50683	26.0343	21.0842	23.0052	42.8652	51.4873	34.6699
Contig20184@@non	4.41379	5.38576	5.53031	0.234308	0.33072	0.315957	1.36685	1.25997	1.12508
Contig58719@@endo	9.77597	10.3881	6.6685	0.813633	0.77618	0.652275	3.38226	4.67737	3.30683
TRINITY_DN6142_c0_g1_i1@@eco_3@@eco	49.1158	54.6514	55.1928	16.3527	14.7386	16.8727	97.6739	104.258	88.2653
Contig16487@@eco	0.791542	0.707981	1.13663	4.35418	3.74294	3.87937	1.01003	2.09433	1.78869
Contig50994	0.934682	0.800477	1.24971	0.045499	0.0439404	0	1.93867	1.84823	1.82924
Contig12514@@non	5.70142	5.50469	5.38668	0.506948	0.431984	0.506419	14.4897	13.8742	15.2702
TRINITY_DN103917_c2_g1_i1@@non_3@@non	17.4481	18.0966	13.2073	2.1531	2.54446	1.78477	5.86951	6.50344	5.39522
TRINITY_DN114016_c1_g1_i4@@eco_1@@eco	0	0	0	2.82357	2.18148	2.21885	0.121794	0.220749	0.267831
Contig13534@@eco	0.436779	0	0.1708	1.36132	0.888806	1.32345	0.584619	0.30792	0.446284
TRINITY_DN136401_c0_g1_i1@@eco_1@@eco	2.23219	1.98031	1.52182	0.0927809	0.102403	0.116176	0.455951	0.550934	0.813344
Contig23371	4.64528	4.31003	6.16953	0.608707	0.235142	0.57355	8.70892	9.18906	10.4459
Contig23378	2.07305	2.65557	1.47316	0.440553	0.459959	0.391365	0.670245	0.584905	0.995197
TRINITY_DN128015_c0_g1_i1@@eco_1@@eco	1.48973	1.79561	2.26785	0.488926	0.138876	0.2941	7.34521	7.59838	4.99027
Contig23381	2.62842	2.69295	3.1128	0.22872	0.538409	0.37589	0.648213	1.05333	1.36117
Contig49251@@eco	17.8854	13.8708	13.8819	5.44961	8.28167	6.42138	37.0431	32.3848	39.6853
Contig50965	0.354491	0.168477	0.0154025	2.92553	2.70509	2.72792	0.681302	0.455716	0.428061
Contig50966	0.235152	0.244899	0.174137	4.44859	3.48309	3.6624	0.618964	0.47486	0.438752
Contig240@@endo	11.7745	14.7816	9.98054	0.888902	1.97176	1.18695	3.58338	3.39828	2.39523
TRINITY_DN122323_c0_g4_i7@@eco_1@@eco	0.848104	0.743552	0.594797	1.50846	1.8121	1.33024	0.268468	0.301223	0.0778514
Contig36424@@endo	1.91223	1.49362	1.5779	7.98111	8.22091	5.36305	0.623178	0.473036	0.648708
Contig20952@@endo	5.66961	5.03699	7.77936	3.40516	3.00173	2.99332	10.5096	13.8584	16.212
Contig58151@@endo	0.661882	1.31499	1.22487	0.320833	0.420502	0.48961	1.74687	2.30562	2.47308
TRINITY_DN140793_c0_g1_i2@@eco_2@@eco	1.90087	2.47643	1.95306	0.520297	0.654165	0.785168	4.4592	3.25513	5.5359
TRINITY_DN128572_c1_g1_i1@@eco_1@@eco	0.0833883	0	0	0.704655	0.371192	0.870302	0.160265	0.157342	0.18977
Contig12677	0.177035	0.149919	0.881092	1.3056	1.16535	0.823594	2.31986	2.44806	1.44411
TRINITY_DN142151_c1_g1_i2@@eco_2@@eco	2.90735	2.59609	2.31578	4.98198	4.85629	6.35114	16.6356	19.8262	22.0443
TRINITY_DN108436_c0_g1_i2@@non_2@@non	0.578166	0.899794	0.584171	0.120448	0.0581611	0.184753	0.235421	0.261706	0.229382
TRINITY_DN143764_c0_g1_i2@@eco_2@@eco	1.08221	1.10128	0.743493	0.0469476	0.120905	0.0857287	0.30587	0.325237	0.397364
Contig37979	0.745649	0.543589	0.394412	0.175331	0.138539	0.183366	2.93469	2.62753	2.95957
TRINITY_DN113979_c0_g1_i11@@endo_1@@endo	0.558638	0.386976	0.372401	0.0282181	0.0272515	0.0412222	0.125015	0.1866	0.218935
Contig37978	1.04434	0.796563	0.464829	0.203503	0.196532	0.265842	2.70474	3.01678	2.72446
Contig37977	1.07518	1.25994	1.11932	0.256417	0.215886	0.237717	0.462627	0.546577	0.36172
TRINITY_DN122932_c1_g1_i8@@eco_3@@eco	0.221665	0.360529	0.171222	0.657353	0.609776	0.549639	0.108196	0.098051	0.114388
TRINITY_DN116622_c0_g1_i1@@eco_3@@eco	4.17973	4.51722	2.92461	0.683012	1.13282	0.650721	1.41624	1.71126	1.20962
Contig42982@@endo	1.23329	1.9528	1.46242	0.460519	0.333558	0.525583	2.83533	3.55287	3.04519
Contig31973@@eco	0.360917	0.665012	0.557302	6.56891	4.02055	5.7203	2.22769	1.99867	1.62465
Contig24598@@non	2.26438	2.73116	2.69291	0.260602	0.080536	0.285523	4.90613	5.78045	4.25707
Contig10378@@eco	19.6017	18.069	24.4454	165.877	117.281	166.45	44.8467	43.4186	43.8746
TRINITY_DN121738_c1_g2_i5@@eco_3@@eco	0.231623	0.146776	0.107349	4.5687	3.37788	3.04495	0.519354	0.217719	0.387268
TRINITY_DN110315_c0_g1_i1@@endo_1@@endo	2.65548	2.47843	3.17215	0.516914	0.812995	0.533985	1.14312	1.13011	1.01566
TRINITY_DN114554_c0_g1_i4@@endo_1@@endo	1.17971	1.15676	0.830919	0.163537	0.221109	0.215011	0.392091	0.411974	0.426788
Contig29196@@non	7.81448	7.25287	10.8688	0.90007	0.844403	1.11293	20.206	22.824	29.0988
TRINITY_DN86809_c0_g1_i2@@non_2@@non	0.525945	0.654251	0.792867	0.0421602	0.027144	0.0153974	0.999835	1.43381	1.0854
Contig12463@@eco	1.0973	1.06465	1.12512	0.347333	0.836409	0.425028	0.151645	0.0980097	0.147946
Contig15851@@eco	0.72206	0.511941	0.417623	3.16448	2.05144	3.99314	1.45599	1.03771	0.900501
Contig37127	0.198967	0.0529546	0.484121	0.0489114	0.0629813	0.0535888	0.866768	0.600675	0.482984
Contig26486	4.40049	5.95545	2.45688	0.122579	0.221963	0.151089	1.43751	1.433	1.42657
Contig32485@@eco	1.66598	1.59795	1.97416	0.425498	0.333875	0.509894	24.7001	20.7763	18.6683
TRINITY_DN82239_c1_g3_i7@@endo_3@@endo	1.73856	1.80962	1.37168	0.0952092	0.122597	0.115905	0.4797	0.60961	0.604388
Contig39770	1.54578	1.54831	1.98168	0.245158	0.13811	0.335753	0.718757	0.694789	0.41068
Contig39783	1.39789	1.56886	1.65967	0.18631	0.29988	0.113404	0.307505	0.664903	0.284723
TRINITY_DN132535_c0_g4_i1@@eco_3@@eco	0.854663	1.09878	0.669683	1.86952	2.49329	1.87274	0.125282	0.117741	0.131864
TRINITY_DN112910_c1_g2_i19@@endo_1@@endo	1.83174	1.92718	1.81817	0.24384	0.376779	0.187011	0.787971	0.936762	0.696553
Contig26475	2.27135	1.60942	1.68668	0.145028	0.105045	0.218484	0.680312	0.445268	0.863098
Contig52232@@endo	0.769157	0.813906	1.16123	2.79063	3.56405	2.79543	0.356206	0.301287	0.433835
Contig26435	1.01093	0.911319	0.767022	0.0668045	0.0258065	0.0439159	0.229807	0.340789	0.367532
TRINITY_DN108058_c1_g1_i4@@non_2@@non	4.05351	4.52918	3.83313	0.854426	0.932322	0.790244	1.40541	1.49901	1.56143
Contig49186@@eco	0.247094	0.175369	0.140285	2.28796	1.7794	3.15008	0.554042	0.822477	0.835449
Contig29586@@eco	1.68217	1.99483	0.891222	0.683648	0.571662	0.812967	3.40247	3.88286	3.71353
Contig33291@@eco	0.0617291	0.183247	0.0693219	0.927989	1.14984	0.7034	0.260091	0.226056	0.166723
Contig14263@@non	0.0356254	0.0316055	0	0.788192	0.747096	0.911543	0.216819	0.261986	0.0154427
TRINITY_DN101109_c0_g1_i1@@eco_3@@eco	0	0	0	1.59633	1.2367	1.72977	0.0960028	0.132573	0.167036
TRINITY_DN143412_c0_g1_i1@@eco_2@@eco	0.180317	0.275948	0.361961	3.6237	1.65882	3.8124	0.883711	0.868898	0.668291
TRINITY_DN132083_c0_g2_i2@@eco_1@@eco	0.471968	0.190323	0.173997	0.914115	0.967688	0.674109	0.0962058	0.0332134	0
TRINITY_DN149729_c1_g1_i4@@eco_2@@eco	0.388377	0.547231	0.22235	0.776893	0.885873	0.75889	1.46359	1.627	2.12915
TRINITY_DN130221_c0_g4_i3@@eco_3@@eco	0.295608	0.332858	0.359633	0.86643	0.661303	0.780866	1.45311	1.35977	1.58202
TRINITY_DN133169_c1_g2_i2@@eco_3@@eco	0.344707	0.412844	0.314524	1.15456	1.12524	1.45065	0.115937	0.160101	0.112066
TRINITY_DN152936_c0_g1_i1@@eco_2@@eco	3.12122	3.51178	2.64014	0.362235	0.52474	0.144318	0.952587	1.30657	0.81875
TRINITY_DN128826_c0_g1_i4@@eco_1@@eco	0.680155	0.732074	0.815299	0.270471	0.284952	0.282867	1.33604	1.17302	1.46981
TRINITY_DN106924_c0_g1_i1@@non_2@@non	1.27077	2.21011	1.98991	0.139184	0.164286	0.152494	0.797985	0.759688	0.769006
TRINITY_DN128710_c0_g1_i3@@non_1@@non	0.486848	0.610848	1.28612	0.205166	0.0825577	0.0749289	2.04513	1.71205	1.51946
TRINITY_DN133351_c0_g1_i2@@eco_1@@eco	1.15523	1.9528	1.55738	0.34539	0.259434	0.168186	10.8313	8.35649	14.2921
TRINITY_DN109547_c24_g1_i3@@non_2@@non	41.7568	32.2222	52.375	16.6085	11.361	18.7176	150.773	180.213	226.809
Contig54276@@endo	1.57661	1.31686	1.46917	0.206155	0.278731	0.0903481	0.290117	0.837431	0.610715
Contig28602@@endo	3.92578	3.79112	3.6803	0.192531	0.174315	0.158207	1.74044	1.61419	1.57866
Contig4309@@endo	15.0852	12.9503	13.6463	6.2941	7.45998	6.53778	37.3004	35.431	34.6939
TRINITY_DN153102_c3_g1_i9@@eco_2@@eco	0.253556	0.148464	0.2221	1.35881	1.43266	1.39315	0.73097	0.494616	0.50119
Contig51259	1.24937	1.33818	1.34696	0.0998791	0.313488	0.205182	0.575893	0.448182	0.435898
TRINITY_DN125769_c1_g1_i1@@eco_1@@eco	82.289	66.0394	113.723	19.5191	13.3304	14.8802	202.133	176.253	201.746
TRINITY_DN155470_c2_g3_i1@@eco_2@@eco	0.5443	0.641542	0.851385	5.14188	3.45202	5.88492	2.21175	1.91409	1.57743
TRINITY_DN123949_c4_g1_i3@@eco_3@@eco	0.325931	0.332526	0.0793046	1.14842	1.12198	1.34603	0.490689	0.479372	0.49449
Contig38771@@non	0.123802	0.129445	0.0753077	8.47797	9.78309	8.12168	1.60607	0.379914	0.747475
TRINITY_DN105436_c0_g1_i1@@endo_1@@endo	1.9887	2.63822	2.28418	0.113869	0.168618	0.0914891	0.658781	0.839043	0.698743
TRINITY_DN125483_c2_g5_i7@@eco_3@@eco	0.549546	0.269427	0.351879	2.3108	1.5221	2.66162	0.768974	0.6381	0.702105
Contig59257@@non	5.90418	4.6932	7.25956	1.78039	1.19611	1.69622	9.03248	11.4991	14.2502
TRINITY_DN146630_c0_g1_i2@@eco_2@@eco	3.60557	4.17048	4.79367	0.392684	0.577879	0.266337	1.90052	1.07756	1.2266
Contig26287	3.32262	3.38671	3.47991	9.36433	4.80257	9.43965	31.0249	27.8271	26.1724
Contig26285	0.785819	1.00025	0.478008	0.0734906	0.121668	0.0115027	0.188785	0.18844	0.288797
TRINITY_DN109225_c0_g1_i1@@endo_1@@endo	2.85104	3.70711	2.59478	0.374506	0.594185	0.424975	10.321	7.01262	7.11795
TRINITY_DN132787_c0_g1_i6@@eco_1@@eco	4.90069	3.27995	3.85784	0.318897	0.530398	0.465857	0.831063	0.753141	0.843482
TRINITY_DN123247_c1_g3_i3@@eco_3@@eco	1.75423	2.11976	1.69262	1.02852	0.801814	0.773883	3.70088	3.38314	3.72341
TRINITY_DN83675_c0_g1_i3@@non_3@@non	0.32121	0.213723	0.19539	0.0717836	0.0173312	0.0786484	0.827795	1.27149	1.36705
Contig50800	0.429382	0.151252	0.522381	2.03346	1.9638	1.87077	0.898051	0.48391	0.689762
Contig37821	0.482228	1.05133	0.861285	4.67873	3.54413	6.05191	1.71557	2.12061	1.74788
TRINITY_DN85166_c0_g1_i1@@eco_1@@eco	0.0735312	0.0195702	0.0894571	1.12071	0.768098	1.24769	0.183717	0.17076	0.172119
Contig20822@@endo	16.0004	13.1577	23.649	2.5358	0.725612	2.14032	48.3445	52.9324	62.223
TRINITY_DN82331_c0_g1_i6@@endo_2@@endo	0.146166	0.73315	0.0683938	11.1526	8.88873	10.2508	0.0540229	0.0261107	0.073107
Contig17669@@non	0	0.00892789	0.00816204	0.0907084	0.167239	0.0632437	0.805879	0.428453	0.567093
Contig53244@@endo	5.78767	5.63062	7.81334	2.26602	2.22428	2.01467	13.9261	12.2474	13.2646
Contig24285@@non	0.906993	1.05348	0.810036	0.0515522	0.0497863	0.112964	1.89431	2.27066	1.94988
TRINITY_DN130113_c0_g1_i5@@eco_3@@eco	1.24616	0.769933	0.947539	0.150435	0.132074	0.149837	0.406298	0.387581	0.434073
Contig51555@@endo	1.3669	1.47792	1.6283	0.116674	0.180283	0.178964	0.702374	0.639273	0.456731
Contig13866	0.0688829	0.0229163	0.0314257	0.296332	0.347506	0.544983	0.107565	0.179961	0.0783799
Contig13863	0.00897198	0	0.0654911	0.584472	0.766801	0.785354	0.189677	0.0104177	0.151676
Contig25804	2.13372	2.74263	1.84365	0.387434	0.532463	0.326527	0.524255	1.01355	0.772514
Contig13810	8.88434	11.4171	10.5083	3.88982	4.03229	5.63028	16.6704	21.7782	22.7293
TRINITY_DN120265_c0_g1_i4@@eco_1@@eco	0.462643	0.287307	0.2439	0.606561	1.18987	1.22529	3.12689	2.65016	2.5068
Contig31752@@non	1.09259	1.1334	1.72695	0.116317	0.0714847	0.10427	4.94377	4.63507	5.29175
TRINITY_DN108330_c0_g1_i1@@non_2@@non	7.93291	6.973	7.12482	3.88828	3.10035	4.12904	12.9236	17.2923	17.5522
Contig59064@@endo	2.72364	3.10667	3.51794	0.293468	0.230931	0.333442	8.81214	7.79337	7.94623
TRINITY_DN112209_c2_g4_i11@@endo_1@@endo	2.50929	2.11755	2.44221	63.355	51.3627	57.2156	12.3389	6.43843	9.18454
TRINITY_DN109652_c2_g1_i3@@non_2@@non	0.239988	0.73592	0.368131	0.0641255	0.272487	0.0843094	1.20323	1.11464	1.11265
TRINITY_DN106831_c0_g3_i3@@endo_1@@endo	16.7066	12.582	10.6603	5.40058	5.94786	6.05268	49.4211	45.6534	45.1375
Contig23125@@eco	0.769745	0.256083	0.306151	2.43808	3.54941	2.35228	1.28024	0.687525	0.712246
TRINITY_DN88720_c0_g1_i1@@non_3@@non	1.60957	1.11753	0.987606	0.0344066	0	0.113091	3.28176	4.29044	4.64128
TRINITY_DN107540_c0_g1_i3@@endo_1@@endo	0.586342	0.175162	0.451294	1.82379	0.852252	1.59534	3.11623	4.21001	3.37676
Contig23266	34.4873	36.0729	36.9235	4.26055	6.04866	3.56015	13.7844	14.1705	13.336
TRINITY_DN123587_c0_g1_i1@@eco_1@@eco	4.91049	7.5134	4.95316	923.2	710.327	863.646	2.08064	2.00885	2.58662
TRINITY_DN108431_c0_g1_i7@@endo_1@@endo	1.12286	1.3651	0.978162	0.0170388	0.0329103	0.0186682	0.306388	0.160963	0.342514
Contig60071@@eco	0.486723	0.439512	0.34894	2.94851	3.67287	2.58672	0.108578	0.181657	0.158237
TRINITY_DN130599_c1_g1_i2@@eco_3@@eco	20.0687	25.5221	22.8689	2.60384	3.43669	2.71972	6.78576	9.97041	5.95051
TRINITY_DN11136_c0_g2_i1@@eco_1@@eco	0.118385	0.495126	0.288052	0.561258	0.702635	1.00211	0.0162519	0.0392749	0.021993
Contig23273	1.00207	1.33349	0.924374	0.0947442	0.156855	0.0444877	0.169309	0.230151	0.272079
TRINITY_DN78724_c1_g1_i4@@endo_2@@endo	1.02811	1.44311	1.52493	0.311594	0.0668712	0.094831	0.419549	0.441536	0.659333
Contig42983@@non	0.713697	0.511401	0.57885	0.0224931	0.0543064	0.0369661	0.211026	0.106244	0.0594942
Contig18447@@eco	0.314789	0.308016	0.326649	1.75251	1.43971	2.1944	0.453748	0.774031	0.987278
Contig46725@@endo	2.32864	2.21637	2.85175	0.435965	0.292892	0.498425	9.29174	10.0097	8.98438
TRINITY_DN83205_c0_g2_i2@@endo_2@@endo	0.96347	1.10131	0.931704	0.394744	0.249261	0.349322	1.50748	1.59203	2.29702
Contig23251	1.03293	1.21683	0.813735	0.145693	0.201004	0.091215	0.341717	0.344085	0.341318
Contig23250	1.21409	1.12124	0.92013	2.1365	2.93746	2.2604	0.382523	0.485319	0.474514
Contig45422@@endo	0.894186	0.979055	0.839989	0.0139123	0.0403073	0.0152428	0.424199	0.249712	0.412139
TRINITY_DN99151_c3_g1_i4@@non_2@@non	0.185848	0.313266	0.195954	1.82746	1.76486	2.40266	0.523871	0.618615	0.435027
Contig6419@@endo	1.42443	1.53896	1.99031	0.121344	0.267856	0.208918	0.352369	0.442149	0.476846
Contig57327@@endo	15.3145	13.5449	20.5161	4.45991	3.72709	6.21652	48.9156	45.9709	42.9945
Contig23543@@eco	8.37775	9.65845	9.01494	49.2609	36.7591	43.7694	18.8115	13.4519	16.6296
Contig13897	0.0743938	0.277197	0.325823	1.22529	1.18332	1.42262	0.371744	0.501014	0.522415
Contig37862	0.605007	0.107348	0.3762	3.36288	2.82477	3.13226	0.86562	0.655665	0.56822
TRINITY_DN113502_c0_g1_i1@@eco_3@@eco	0.254348	0.244014	0.172709	0.494388	0.519582	0.637256	0.0568414	0.0686824	0.0230763
TRINITY_DN100881_c0_g1_i6@@non_3@@non	1.13356	1.44231	1.34278	0.586649	0.424915	0.682923	2.66592	2.56316	2.78011
Contig39548@@non	0.957906	0.950642	0.790085	0.23947	0.385445	0.109321	1.32616	1.9229	1.68906
Contig38998@@non	1.12748	2.33565	1.37168	8.82926	12.2107	7.30999	3.8312	3.41462	1.90455
Contig13875@@eco	0.11615	0.0983601	0.231229	1.34977	1.27847	1.72059	0.19279	0.343298	0.357015
TRINITY_DN101133_c0_g1_i3@@endo_1@@endo	9.53491	9.22236	10.8267	1.0481	1.26985	1.14833	3.50117	4.08651	4.39524
TRINITY_DN108301_c0_g1_i3@@non_2@@non	4.79239	4.122	2.77298	0.395094	0.884526	0.334496	1.36193	1.67957	1.38703
Contig48425@@non	0.620713	0.430961	0.525323	0.116099	0.272298	0.163546	1.17999	1.01843	1.05286
Contig12589	0.377639	0.167513	0.323303	1.10025	1.52744	1.28081	0.779554	0.373531	0.454714
Contig11258	0.243675	0.293385	0.0705836	4.02198	5.26158	4.20346	0.947795	0.498515	0.452686
TRINITY_DN127204_c2_g1_i5@@non_1@@non	4.12546	4.67086	5.9904	0.388485	0.276446	0.291225	1.61453	1.58387	1.70897
Contig23214	0.401753	0.502227	0.296223	0.202013	0.130062	0.188541	1.98883	2.04267	1.74941
Contig9390@@non	1.04746	1.28668	0.600406	0.173314	0.191288	0.217015	1.70342	2.04658	1.92534
Contig50003	0.653494	0.241564	0.780309	0.089248	0.0287303	0.11408	1.00012	1.20846	1.00719
Contig30001@@eco	1.95906	2.05708	2.793	200.913	196.429	168.661	21.6643	17.9492	23.3663
Contig26382	2.13796	2.20811	2.23221	0.0392214	0.17045	0.193375	3.61835	3.85338	4.29486
TRINITY_DN114950_c0_g1_i3@@eco_1@@eco	0.986544	1.05027	0.857297	0.121259	0.217482	0.189794	0.433384	0.310926	0.329895
Contig24517@@non	5.39908	3.68096	6.42448	3.39991	1.49248	2.74897	16.2187	14.5649	14.7347
TRINITY_DN115643_c0_g1_i5@@non_1@@non	0.298832	0.535988	0.379362	0.0638791	0.0771137	0.069988	1.22357	0.814665	0.625154
TRINITY_DN122400_c0_g1_i1@@eco_1@@eco	0.292967	0.372142	0.421223	3.24086	1.62815	3.17419	0.972555	1.00507	0.658059
Contig51323	13.5504	14.6562	19.0822	2.35759	3.17655	2.29141	6.12419	5.71162	5.20993
Contig29932@@non	1.96871	3.18873	1.98452	0.857305	0.961477	0.818091	4.57287	3.06971	5.52995
TRINITY_DN128856_c0_g1_i4@@eco_3@@eco	1.57752	1.87232	2.28228	5.31038	3.82949	5.4163	9.77845	7.83847	9.96154
TRINITY_DN122411_c0_g1_i1@@eco_2@@eco	2.50518	1.96833	2.77217	0.360332	0.316354	0.376846	8.33617	9.56213	6.42895
TRINITY_DN105478_c2_g2_i2@@non_2@@non	83.3673	92.0504	119.241	7.18078	5.0626	7.39067	221.809	233.612	210.84
Contig12695@@endo	6.90017	5.58142	7.09614	0.295642	0.249826	0.364404	1.22792	1.58845	1.6226
Contig4295@@non	0.182952	0.173901	0.270272	0.0642493	0.0465364	0.10559	0.565101	0.485562	0.390861
TRINITY_DN86543_c0_g1_i8@@endo_2@@endo	0.790893	1.42978	1.27082	0.0917088	0.177135	0.0803832	0.200759	0.381197	0.446329
TRINITY_DN153913_c3_g3_i3@@eco_2@@eco	0.24989	0.118764	0.260582	0.603326	0.656816	0.348539	0.0171524	0.0414511	0.0348174
TRINITY_DN151208_c1_g3_i2@@eco_2@@eco	0.784548	0.768248	0.558275	1.16445	1.96799	1.95359	0.256047	0.46408	0.192499
Contig37006	3.92823	3.38835	4.73335	0.627774	0.472534	0.768728	7.03728	7.80556	8.67348
Contig51307	0.657269	1.36569	0.420855	0.340156	0.273754	0.388215	1.51808	1.83432	1.5895
Contig39875@@non	0.781119	1.30896	1.23187	0.213355	0.137365	0.389598	2.32137	2.72097	3.40476
Contig16285@@non	1.24516	1.19988	0.766126	0.0175915	0.0679558	0.0385477	0.261314	0.53179	0.223342
TRINITY_DN109877_c0_g2_i4@@endo_1@@endo	1.82297	1.52423	1.09909	0.694013	0.287246	0.58658	2.49592	3.9712	3.75525
Contig15544@@non	0.363152	0.539022	0.696694	0.171678	0.0994783	0	2.01331	2.0597	2.67004
Contig25869@@endo	0.265556	1.50869	1.01892	7.03024	14.1123	9.99956	88.0498	38.164	81.8578
TRINITY_DN60470_c0_g1_i1@@eco_1@@eco	0.783301	0.833896	0.779689	0.157546	0.033811	0.0191792	1.9297	1.55446	1.37051
Contig25017	2.89019	5.46033	3.51617	0.453778	0.663611	0.482968	1.32786	0.685882	1.08365
Contig30309@@endo	0.25305	0.437767	0.523358	0.0311032	0.0150189	0.0340777	0.0729512	0.161605	0.0987218
Contig25024	14.5518	13.9082	18.2216	2.04882	2.59968	2.13006	5.72909	5.62281	5.52199
TRINITY_DN137483_c0_g1_i2@@eco_1@@eco	2.5189	2.83906	2.87361	0.644554	0.569272	0.766552	5.54316	4.8816	4.95426
TRINITY_DN114980_c0_g1_i1@@eco_1@@eco	3.31718	3.08278	3.94302	1.52396	1.67832	1.58182	8.63284	6.65526	8.41533
Contig38978@@endo	1.32708	1.37834	1.32573	0.755903	0.627553	0.610246	0.0933123	0.0751672	0.0280613
Contig26320	31.5843	39.2746	40.8306	14.5826	10.6575	13.8541	78.022	75.9383	69.4278
TRINITY_DN142772_c0_g1_i1@@eco_2@@eco	2.13223	1.63601	1.93969	0.295135	0.376233	0.194015	0.433794	0.702598	0.474624
TRINITY_DN105740_c0_g1_i5@@endo_1@@endo	1.23542	0.478262	0.970117	0.0414136	0.0266633	0.045374	1.52176	2.0083	2.01552
Contig58589@@eco	0.315805	0.0221186	0.363983	1.34837	1.04569	1.65638	0.686812	0.463193	0.367451
Contig28971@@eco	0.497636	0.263192	0.341517	0.846916	0.742173	0.670155	1.26296	1.34085	1.79207
TRINITY_DN128715_c3_g1_i1@@eco_1@@eco	0.726571	0.478745	0.54066	1.20519	1.26439	1.14945	0.277926	0.286678	0.183466
TRINITY_DN83622_c0_g1_i5@@endo_2@@endo	0.459083	0.526655	0.471848	1.13828	0.714066	1.22581	1.94719	1.93004	2.19244
Contig30236	0.813439	0.697188	0.285145	0.271139	0.245486	0.352769	1.1129	1.00855	1.18332
Contig1185@@eco	1.01783	1.60224	1.17788	392.373	288.126	382.992	0.274344	0.317082	0.1937
TRINITY_DN154829_c2_g1_i9@@eco_2@@eco	0.20815	0.276993	0.321816	1.4178	1.02435	1.62931	0.491724	0.538771	0.411664
Contig42211	5.9708	5.34202	6.53636	1.99359	1.7809	2.12963	10.433	10.4171	10.5856
Contig8192@@non	0.387366	0.941318	0.204898	4.34723	4.31827	6.0104	1.61845	1.62314	2.82533
Contig23824@@endo	1.69903	1.10709	1.16893	0.0576092	0.292088	0.142017	0.0450399	0.0272112	0.0304753
Contig30247	0.318764	0	0.143631	0.0725561	0.0420425	0.0635958	1.08913	1.09668	1.01329
Contig15116@@non	7.47058	6.42422	6.75903	3.09945	2.321	3.12346	13.4637	12.902	12.4856
TRINITY_DN120033_c0_g3_i3@@eco_3@@eco	0.131395	0.158957	0.0290643	0.924969	0.708956	0.836478	0.26401	0.249658	0.279605
TRINITY_DN112074_c1_g1_i6@@non_2@@non	4.94338	4.61047	4.8318	0.380837	0.334356	0.39829	14.5218	13.148	13.8277
TRINITY_DN104309_c0_g1_i2@@non_2@@non	1.13378	1.56363	1.31664	0.278713	0.342575	0.166564	0.524947	0.550527	0.56295
TRINITY_DN129020_c5_g1_i1@@eco_3@@eco	12.107	7.22763	9.90436	26.989	20.9565	35.271	62.5749	42.7275	54.3259
Contig48314@@eco	0.100718	0.502609	0.020422	1.00068	1.11585	1.16419	0.629106	0.302114	0.218293
TRINITY_DN105262_c0_g1_i1@@eco_3@@eco	31.6932	25.4862	43.946	19.2687	9.89845	19.4962	238.039	299.425	303.35
Contig59507@@eco	0.381234	0.280647	0.503277	4.75566	6.90358	4.50043	1.48878	2.00613	2.01471
Contig40493	0.309605	0.0412004	0.338995	1.48413	1.32304	1.66775	0.50578	0.701016	0.463011
Contig23655@@eco	0.465778	0.630898	0.404757	1.20635	1.23414	1.26571	0.127884	0.318706	0.118979
Contig29238	0.322803	0.446749	0.573368	8.02265	6.89335	8.2856	1.21288	1.36434	0.961298
Contig30224	213.783	240.971	288.869	19.9158	16.6468	19.8639	486.93	486.859	423.442
Contig17277	1.35037	1.14354	1.28305	2.42795	2.79519	2.66014	0.348542	0.421149	0.333796
TRINITY_DN94839_c0_g1_i1@@non_2@@non	1.41782	1.53573	1.10313	0.486332	0.528383	0.599446	14.8445	21.9378	22.747
TRINITY_DN137345_c0_g1_i6@@eco_1@@eco	0.50945	0.764229	0.574714	0.330169	0.263883	0.237004	1.30846	1.68859	2.01159
Contig15166@@non	3.1071	2.63517	2.77515	0.342907	0.285707	0.139967	1.36674	0.984519	1.20221
TRINITY_DN146916_c0_g1_i1@@eco_2@@eco	0.442562	0.471148	0.599948	2.36237	1.98126	2.46909	1.00853	0.880932	0.920829
Contig29241	1.96579	2.61596	2.18823	556.621	624.818	481.828	61.4895	34.3401	53.3421
Contig29208	0.71074	0.672323	0.61465	0.126303	0.15247	0.0576589	0.263322	0.288347	0.300664
Contig19884	3.60335	1.92066	4.24045	9.89586	2.45915	10.353	31.7207	28.7636	24.1827
Contig44596@@eco	3.39177	5.23744	4.08745	1.72067	2.29793	2.19763	10.6851	10.1152	9.61208
TRINITY_DN126080_c2_g10_i8@@eco_3@@eco	1.48577	1.89026	0.715081	2.62894	3.25597	2.63848	0.470691	0.530827	0.615734
TRINITY_DN84536_c0_g1_i1@@eco_1@@eco	2.12938	1.72199	3.78622	11.0732	6.10522	7.10279	1.07034	0.798811	0.57512
TRINITY_DN145011_c0_g1_i6@@eco_2@@eco	0.542145	0.435595	0.460452	1.13157	1.09281	0.991825	0.216255	0.166285	0.172929
TRINITY_DN119678_c0_g1_i2@@eco_3@@eco	0.0427555	0.341379	0	0.805801	0.659777	1.13237	0.369776	0.248226	0.203868
TRINITY_DN97452_c0_g1_i8@@non_3@@non	0.117084	0.259681	0.0633081	1.11932	0.617701	0.963568	0.287534	0.332326	0.473696
Contig27136@@non	0.78596	0.896493	0.443945	0.18976	0.14994	0.151205	1.49706	1.35262	1.98941
TRINITY_DN139557_c2_g1_i1@@eco_1@@eco	0.489459	0.826092	0.174283	1.04181	1.14783	0.996752	0.0917754	0.235649	0.0155245
Contig44825	0.866043	0.722034	0.799733	0.102601	0.123858	0.098361	1.46392	1.89004	2.41527
TRINITY_DN127839_c0_g2_i1@@eco_3@@eco	0.393222	0.562037	0.628992	0.107405	0.138301	0.274578	1.02165	1.06537	1.49619
TRINITY_DN133957_c2_g6_i7@@eco_3@@eco	1.10455	2.24519	2.73187	0.477413	0.475467	0.768256	12.9354	11.9375	9.39175
Contig45418@@endo	0.832154	0.809875	0.876395	0.0457983	0.088459	0.016726	0.262577	0.288432	0.339182
Contig29602@@endo	1.73093	3.20925	2.10582	0.0358574	0.011543	0.052382	0.644781	0.982343	1.12547
TRINITY_DN134335_c2_g1_i2@@eco_1@@eco	0.817233	0.815644	0.5634	6.96446	5.07675	7.63047	1.32197	1.47083	2.01922
TRINITY_DN121738_c1_g2_i8@@eco_3@@eco	0.0968255	0.0515398	0.141356	1.86848	1.91941	1.86462	0.28844	0.123671	0.251828
TRINITY_DN114638_c0_g2_i2@@endo_1@@endo	5.04534	5.19497	4.86594	0.439131	0.620618	0.387248	2.0348	1.86172	2.1077
TRINITY_DN89935_c0_g1_i3@@endo_2@@endo	2.69181	3.49526	4.10841	0.621615	0.774609	0.856818	1.19146	1.53437	1.25169
Contig36524@@non	0.642816	0.50627	0.542641	0.20962	0.20244	0.229666	1.71449	1.31001	1.82541
Contig2504	0.485244	0.541277	0.312534	3.32422	4.05741	4.05534	1.00117	0.73744	0.863017
TRINITY_DN85610_c0_g1_i1@@endo_2@@endo	2.28078	3.40244	2.77477	0.464255	1.06915	0.606471	0.935328	1.3832	1.34131
Contig145@@non	0.95052	0.592079	1.61157	0.410154	0.216057	0.149792	1.91427	2.19564	3.05075
[truncated: 2,727 more rows]
