# Supplementary material for: Characterizing rhizome bud dormancy in Polygonatum kingianum: Development of novel chill models and determination of dormancy release mechanisms by weighted correlation network analysis
Source: PLoS One. 2020 Apr 30;15(4):e0231867. doi: 10.1371/journal.pone.0231867 (PMC7192456; doi:10.1371/journal.pone.0231867)
Supplement: S2 Table — “Phenotype” describes the sprouting percentage of endo-, eco- and nondormant rhizome buds. “ModuleInformation” describes the module attribution for each gene and number of genes contained in each gene module. “GSandMM” describes GS and MM value for each gene. “GS.Sprouting_percentage” represents the associations of each gene with sprouting percentage, and the greater the absolute value of GS, the more correlated this gene was with the dormancy releasing. “MM” represents the correlation of the module eigengene and each gene expression profile, and the greater the absolute value of MM, the more the gene belongs to the module. “P.GS” and “P.MM” represent P value for “GS.Sprouting_percentage” and “MM” respectively. “Hub genes” describes the process of screening "real" hub genes from hub genes and the genes marked with red are the “real” hub genes. “Real hub genes” describes the module attribution and annotation for each “real” hub gene. “Expression profile of hub genes” describes the FPKM in different dormant buds and functional annotation for each “read” hub gene. (XLSX) [file pone.0231867.s009.xlsx]

## Sheet: Phenotype
Sprouting percentage for different dormant rhizome buds after cultivating for 36 days at 25°C
Bud dormancy type	Sprouting_percentage (%)
Endo_1	0
Endo_2	0
Endo_3	0
Eco_1	45
Eco_2	45
Eco_3	40
Non_1	90
Non_2	75
Non_3	80

## Sheet: ModuleInformation
GeneID	Module		Module	Gene number
Contig42249@@eco	blue		black	208
Contig49087@@non	midnightblue		blue	355
Contig49123@@eco	pink		brown	335
Contig22615	darkgreen		cyan	144
Contig29077@@non	brown		darkgreen	72
TRINITY_DN90992_c2_g2_i2@@endo_2@@endo	red		darkgrey	53
TRINITY_DN132432_c3_g1_i1@@eco_1@@eco	darkorange		darkolivegreen	34
Contig22110@@eco	blue		darkorange	48
TRINITY_DN114930_c0_g1_i1@@eco_2@@eco	blue		darkred	72
TRINITY_DN121730_c0_g1_i2@@eco_3@@eco	darkturquoise		darkturquoise	63
TRINITY_DN89321_c0_g3_i3@@endo_2@@endo	pink		green	300
Contig6400@@endo	black		greenyellow	159
TRINITY_DN138611_c1_g1_i1@@eco_1@@eco	blue		grey	108
Contig30032@@non	greenyellow		lightcyan	136
Contig35908	green		lightgreen	107
TRINITY_DN148015_c1_g1_i6@@eco_2@@eco	white		lightyellow	101
Contig38190	green		magenta	195
Contig21700@@non	green		midnightblue	138
TRINITY_DN113318_c3_g2_i4@@endo_1@@endo	black		orange	48
Contig35914	lightcyan		paleturquoise	43
TRINITY_DN87602_c0_g1_i1@@non_3@@non	violet		pink	195
Contig2393@@non	turquoise		purple	186
TRINITY_DN131451_c4_g2_i5@@eco_3@@eco	darkgrey		red	284
Contig33777@@non	brown		royalblue	92
TRINITY_DN107583_c0_g1_i1@@endo_1@@endo	pink		saddlebrown	44
Contig10605	brown		salmon	153
Contig38152	darkred		skyblue	47
Contig24133@@endo	red		steelblue	44
TRINITY_DN128860_c2_g1_i1@@eco_1@@eco	cyan		tan	157
TRINITY_DN134189_c3_g1_i2@@eco_2@@eco	salmon		turquoise	409
TRINITY_DN129918_c0_g1_i2@@eco_1@@eco	greenyellow		violet	42
TRINITY_DN107884_c2_g2_i4@@non_2@@non	green		white	48
Contig33784@@non	turquoise		yellow	306
Contig44927@@non	darkred
TRINITY_DN115429_c0_g1_i2@@eco_3@@eco	tan
Contig24403	midnightblue
Contig49837@@endo	red
Contig24408	greenyellow
TRINITY_DN110080_c2_g1_i6@@non_2@@non	tan
TRINITY_DN152138_c1_g1_i3@@eco_2@@eco	cyan
TRINITY_DN134844_c5_g2_i4@@eco_1@@eco	black
TRINITY_DN132335_c1_g1_i1@@eco_1@@eco	darkgreen
Contig22687	red
Contig1146@@non	blue
TRINITY_DN152723_c1_g1_i7@@eco_2@@eco	yellow
Contig21322	salmon
Contig21186@@non	green
TRINITY_DN93457_c0_g1_i8@@non_3@@non	royalblue
TRINITY_DN90496_c3_g2_i6@@endo_2@@endo	darkred
TRINITY_DN113063_c2_g2_i15@@endo_1@@endo	midnightblue
Contig12667@@non	lightcyan
Contig22634	black
TRINITY_DN128977_c2_g1_i7@@non_1@@non	green
TRINITY_DN120564_c4_g1_i2@@eco_3@@eco	lightgreen
Contig35943	yellow
TRINITY_DN122331_c0_g2_i2@@eco_1@@eco	lightcyan
Contig53130@@non	darkgrey
TRINITY_DN120452_c1_g1_i5@@eco_3@@eco	violet
Contig15033@@eco	greenyellow
Contig21312	green
Contig23147	cyan
TRINITY_DN104473_c0_g1_i9@@endo_1@@endo	magenta
Contig37786	magenta
Contig36458	blue
Contig14907@@non	midnightblue
TRINITY_DN123992_c3_g1_i1@@eco_3@@eco	lightgreen
TRINITY_DN121142_c1_g1_i1@@eco_3@@eco	pink
TRINITY_DN128272_c0_g1_i1@@eco_1@@eco	pink
Contig23152	red
Contig24489	lightcyan
Contig44539@@eco	darkred
Contig36473	red
Contig35137	turquoise
TRINITY_DN82082_c0_g1_i9@@endo_3@@endo	lightyellow
Contig6974@@endo	red
Contig23132	grey60
TRINITY_DN141847_c15_g1_i7@@eco_1@@eco	brown
Contig36447	purple
Contig24470	magenta
Contig7128@@non	midnightblue
Contig24437	grey60
TRINITY_DN108304_c0_g1_i2@@non_2@@non	lightcyan
TRINITY_DN78109_c2_g2_i11@@endo_3@@endo	black
Contig34884@@eco	lightgreen
Contig24441	magenta
TRINITY_DN126369_c0_g1_i2@@eco_3@@eco	magenta
Contig23115	midnightblue
TRINITY_DN143811_c0_g2_i2@@eco_2@@eco	blue
Contig37760	midnightblue
Contig38671@@endo	lightyellow
Contig29766@@eco	black
Contig2189@@endo	black
Contig57124@@eco	brown
Contig1545@@non	lightcyan
Contig24990@@endo	salmon
Contig24422	greenyellow
Contig21395	midnightblue
Contig24426	salmon
Contig24429	yellow
Contig25876@@eco	royalblue
TRINITY_DN132347_c4_g1_i1@@eco_3@@eco	pink
TRINITY_DN126469_c0_g1_i3@@non_1@@non	black
Contig15439@@eco	turquoise
TRINITY_DN141739_c0_g3_i5@@eco_2@@eco	cyan
Contig38243	grey60
TRINITY_DN147073_c0_g1_i1@@eco_2@@eco	lightgreen
Contig57557@@endo	green
TRINITY_DN129192_c2_g4_i1@@eco_3@@eco	brown
TRINITY_DN113258_c0_g1_i2@@eco_3@@eco	turquoise
Contig37746@@eco	darkturquoise
TRINITY_DN142048_c2_g3_i2@@eco_2@@eco	purple
Contig4772@@eco	green
TRINITY_DN100024_c3_g2_i4@@non_3@@non	pink
Contig2487@@endo	black
Contig52546@@endo	magenta
Contig31990@@eco	cyan
TRINITY_DN130738_c3_g1_i3@@eco_3@@eco	blue
TRINITY_DN153106_c0_g1_i3@@eco_2@@eco	tan
Contig9951	brown
Contig48098@@non	violet
Contig29350@@eco	violet
TRINITY_DN122259_c2_g1_i1@@non_1@@non	pink
TRINITY_DN68071_c0_g1_i1@@endo_3@@endo	red
Contig30111@@eco	lightgreen
TRINITY_DN101780_c0_g1_i3@@endo_1@@endo	green
TRINITY_DN90190_c0_g1_i2@@endo_2@@endo	lightcyan
TRINITY_DN110627_c0_g1_i2@@non_2@@non	darkgrey
Contig31703@@non	darkred
TRINITY_DN119601_c1_g1_i2@@eco_3@@eco	tan
Contig2346@@eco	darkorange
TRINITY_DN109258_c6_g1_i2@@endo_1@@endo	magenta
TRINITY_DN128824_c0_g1_i3@@eco_1@@eco	purple
Contig38082	purple
Contig50289@@non	turquoise
TRINITY_DN129175_c0_g1_i18@@eco_3@@eco	lightcyan
Contig9872	grey60
Contig9877	tan
Contig1236@@eco	green
Contig37562@@eco	blue
Contig6998@@non	turquoise
Contig38097	pink
TRINITY_DN99539_c1_g1_i1@@eco_3@@eco	brown
TRINITY_DN123986_c1_g4_i3@@eco_3@@eco	darkgreen
TRINITY_DN90138_c0_g1_i6@@endo_2@@endo	midnightblue
Contig10955@@endo	blue
Contig32623@@non	blue
TRINITY_DN74607_c0_g1_i2@@endo_2@@endo	red
Contig32935@@eco	purple
TRINITY_DN82935_c1_g1_i2@@endo_3@@endo	midnightblue
Contig56010@@endo	magenta
TRINITY_DN110935_c2_g3_i6@@non_2@@non	darkgrey
Contig8878@@eco	turquoise
TRINITY_DN127243_c0_g3_i3@@eco_1@@eco	green
TRINITY_DN136021_c0_g2_i3@@eco_2@@eco	brown
Contig42392@@eco	steelblue
TRINITY_DN92157_c0_g2_i8@@non_2@@non	midnightblue
Contig19638@@eco	turquoise
TRINITY_DN128424_c3_g3_i1@@eco_3@@eco	brown
TRINITY_DN100131_c0_g1_i1@@endo_1@@endo	green
TRINITY_DN130395_c0_g1_i2@@eco_3@@eco	darkorange
Contig7130@@endo	green
TRINITY_DN112393_c6_g1_i1@@endo_1@@endo	black
TRINITY_DN109423_c0_g3_i1@@non_2@@non	magenta
TRINITY_DN138669_c1_g1_i3@@eco_1@@eco	yellow
Contig24964@@non	grey60
TRINITY_DN78799_c0_g2_i2@@eco_1@@eco	turquoise
TRINITY_DN132980_c3_g4_i1@@eco_3@@eco	turquoise
TRINITY_DN90499_c4_g3_i2@@endo_2@@endo	midnightblue
Contig25784@@endo	salmon
Contig27282@@eco	turquoise
Contig10592	turquoise
Contig48275@@non	turquoise
TRINITY_DN82105_c3_g1_i7@@endo_3@@endo	yellow
Contig21221	midnightblue
Contig12426@@non	royalblue
Contig21229	cyan
Contig35865	green
Contig46792@@eco	turquoise
Contig16701@@eco	royalblue
Contig10596	turquoise
TRINITY_DN89181_c0_g1_i14@@endo_2@@endo	magenta
Contig5994@@non	green
Contig22539	saddlebrown
Contig21206	salmon
Contig35665@@non	magenta
TRINITY_DN108679_c0_g2_i1@@eco_3@@eco	darkgreen
TRINITY_DN110720_c0_g2_i1@@endo_1@@endo	grey60
TRINITY_DN131318_c0_g1_i1@@eco_1@@eco	tan
Contig35856	darkred
TRINITY_DN140897_c0_g1_i2@@eco_2@@eco	lightgreen
TRINITY_DN89962_c0_g1_i12@@endo_2@@endo	salmon
Contig23918@@non	blue
TRINITY_DN150370_c0_g1_i2@@eco_2@@eco	red
TRINITY_DN104622_c1_g1_i2@@endo_1@@endo	black
TRINITY_DN122923_c0_g1_i1@@eco_3@@eco	lightcyan
Contig4105@@eco	blue
Contig21922@@non	green
Contig53786@@eco	blue
TRINITY_DN105771_c0_g1_i2@@non_2@@non	grey60
TRINITY_DN138568_c0_g2_i2@@eco_1@@eco	midnightblue
TRINITY_DN136527_c2_g2_i6@@eco_2@@eco	cyan
Contig51976	turquoise
Contig3300@@eco	lightgreen
Contig1915@@endo	white
TRINITY_DN125054_c1_g2_i2@@eco_3@@eco	darkorange
TRINITY_DN116520_c1_g1_i1@@eco_3@@eco	darkolivegreen
Contig36336	black
Contig42105@@eco	blue
TRINITY_DN94452_c0_g1_i1@@endo_1@@endo	yellow
Contig19218@@non	greenyellow
TRINITY_DN132104_c0_g1_i1@@eco_1@@eco	saddlebrown
TRINITY_DN111176_c0_g1_i1@@non_2@@non	green
Contig23043	lightcyan
Contig23042	lightcyan
TRINITY_DN101379_c1_g1_i1@@non_3@@non	blue
Contig37650	yellow
TRINITY_DN124181_c0_g1_i1@@eco_2@@eco	red
Contig23994@@endo	brown
TRINITY_DN144273_c2_g1_i10@@eco_2@@eco	white
Contig16560@@eco	tan
TRINITY_DN154355_c0_g1_i7@@eco_2@@eco	saddlebrown
Contig51948	black
Contig51949	red
Contig26975	salmon
Contig9180@@non	green
Contig14651@@endo	magenta
Contig21294	skyblue
Contig2385@@endo	black
TRINITY_DN147789_c1_g4_i3@@eco_2@@eco	brown
TRINITY_DN155454_c1_g3_i2@@eco_2@@eco	green
Contig26497@@endo	white
Contig23000	black
TRINITY_DN137541_c2_g4_i5@@eco_1@@eco	green
TRINITY_DN126673_c1_g1_i7@@eco_3@@eco	cyan
TRINITY_DN88417_c0_g1_i1@@eco_1@@eco	cyan
Contig38932	grey60
Contig399@@non	darkred
Contig37603	green
Contig37608	yellow
Contig38938	blue
Contig6499@@non	lightcyan
TRINITY_DN112910_c1_g2_i12@@endo_1@@endo	magenta
Contig21278	blue
Contig47264@@non	green
TRINITY_DN127675_c1_g1_i7@@eco_1@@eco	steelblue
Contig51123@@eco	darkred
TRINITY_DN88628_c0_g1_i7@@endo_2@@endo	cyan
TRINITY_DN91489_c0_g2_i3@@endo_2@@endo	midnightblue
Contig8905@@endo	green
Contig6020@@endo	greenyellow
TRINITY_DN98654_c0_g1_i3@@endo_1@@endo	purple
Contig9815	tan
TRINITY_DN88727_c1_g1_i4@@endo_2@@endo	red
Contig45248@@eco	cyan
TRINITY_DN150152_c2_g1_i4@@eco_2@@eco	lightgreen
Contig16880@@non	midnightblue
Contig59001@@eco	red
Contig51861@@non	green
Contig23096	paleturquoise
TRINITY_DN126514_c0_g1_i4@@eco_1@@eco	greenyellow
Contig35151@@non	purple
Contig6409@@non	magenta
TRINITY_DN90182_c0_g2_i8@@endo_2@@endo	midnightblue
TRINITY_DN139912_c0_g1_i8@@eco_2@@eco	brown
Contig5581@@non	purple
Contig23077	salmon
TRINITY_DN87702_c0_g1_i5@@endo_2@@endo	lightcyan
Contig35062	red
TRINITY_DN93103_c1_g1_i1@@non_3@@non	yellow
Contig9840	darkolivegreen
Contig23081	red
Contig49677	purple
TRINITY_DN114716_c0_g1_i4@@eco_1@@eco	lightcyan
Contig13572@@endo	magenta
TRINITY_DN132161_c1_g1_i6@@eco_3@@eco	greenyellow
Contig23059	green
TRINITY_DN97426_c0_g1_i1@@non_3@@non	green
Contig17327@@eco	turquoise
Contig51983	lightcyan
Contig13372@@eco	brown
TRINITY_DN142382_c0_g1_i1@@eco_2@@eco	brown
TRINITY_DN127024_c5_g2_i1@@eco_3@@eco	turquoise
Contig51982	pink
Contig35051@@endo	skyblue
Contig26742@@endo	midnightblue
Contig32087@@non	paleturquoise
TRINITY_DN112422_c0_g2_i1@@non_2@@non	grey60
TRINITY_DN99743_c2_g1_i1@@non_2@@non	yellow
TRINITY_DN99035_c3_g1_i7@@non_3@@non	brown
Contig39399@@endo	magenta
Contig5605@@endo	salmon
TRINITY_DN100402_c7_g3_i2@@non_2@@non	violet
TRINITY_DN113979_c0_g1_i7@@endo_1@@endo	black
TRINITY_DN114585_c0_g1_i2@@non_1@@non	blue
Contig52634@@eco	turquoise
Contig6036@@eco	salmon
Contig8261@@eco	lightgreen
Contig16749@@endo	tan
Contig9712@@endo	skyblue
Contig21998	magenta
Contig41012@@eco	brown
TRINITY_DN102880_c2_g1_i2@@non_2@@non	blue
TRINITY_DN104597_c2_g2_i3@@non_3@@non	turquoise
Contig21962	pink
TRINITY_DN136462_c3_g1_i2@@eco_1@@eco	black
Contig21241@@non	blue
Contig14911@@eco	turquoise
TRINITY_DN106935_c2_g1_i2@@non_2@@non	lightyellow
TRINITY_DN154150_c3_g1_i5@@eco_2@@eco	grey60
Contig10652@@endo	purple
Contig1382@@non	yellow
Contig56524@@eco	lightgreen
TRINITY_DN121386_c0_g1_i2@@eco_3@@eco	green
Contig9358@@endo	midnightblue
TRINITY_DN144075_c2_g4_i1@@eco_2@@eco	turquoise
TRINITY_DN83364_c0_g1_i1@@non_3@@non	pink
TRINITY_DN97631_c0_g1_i11@@non_3@@non	red
TRINITY_DN79655_c0_g1_i3@@endo_2@@endo	cyan
TRINITY_DN111037_c0_g1_i2@@eco_3@@eco	turquoise
TRINITY_DN122214_c1_g1_i1@@eco_3@@eco	red
TRINITY_DN121866_c1_g1_i11@@non_1@@non	salmon
Contig12916@@non	tan
Contig33@@non	lightcyan
Contig10570@@eco	cyan
Contig16385@@eco	turquoise
TRINITY_DN127238_c1_g2_i2@@eco_3@@eco	tan
Contig9821@@eco	yellow
TRINITY_DN105710_c0_g2_i1@@eco_1@@eco	pink
TRINITY_DN103531_c0_g1_i8@@non_2@@non	lightyellow
Contig49398@@eco	pink
Contig34195@@endo	green
Contig35765	tan
Contig26823	magenta
Contig4408@@endo	yellow
TRINITY_DN130842_c3_g1_i5@@eco_1@@eco	black
TRINITY_DN87399_c0_g2_i4@@endo_2@@endo	black
TRINITY_DN108233_c2_g1_i1@@eco_3@@eco	blue
Contig11446@@non	darkred
TRINITY_DN133271_c2_g2_i2@@eco_3@@eco	darkgreen
Contig3289@@non	royalblue
TRINITY_DN143745_c1_g7_i1@@eco_2@@eco	yellow
TRINITY_DN152716_c4_g3_i2@@eco_2@@eco	brown
TRINITY_DN143399_c3_g2_i8@@eco_2@@eco	brown
Contig8829@@endo	black
Contig38383@@eco	blue
TRINITY_DN145674_c0_g1_i4@@eco_2@@eco	pink
TRINITY_DN111848_c0_g1_i1@@eco_3@@eco	yellow
TRINITY_DN129920_c3_g1_i2@@eco_3@@eco	green
TRINITY_DN150131_c3_g2_i7@@eco_2@@eco	blue
Contig22899@@non	darkgrey
Contig35994@@non	darkgrey
TRINITY_DN128523_c0_g1_i2@@eco_1@@eco	yellow
TRINITY_DN82678_c0_g1_i6@@endo_2@@endo	purple
Contig4962@@eco	turquoise
TRINITY_DN103891_c1_g1_i3@@non_2@@non	yellow
TRINITY_DN101719_c2_g1_i1@@non_3@@non	brown
Contig20162@@eco	darkolivegreen
Contig34002@@non	greenyellow
Contig35710	darkgrey
TRINITY_DN111738_c0_g2_i4@@non_2@@non	tan
Contig13869@@endo	purple
Contig36221	green
TRINITY_DN150490_c0_g2_i5@@eco_2@@eco	cyan
Contig34771@@endo	red
Contig42638@@non	turquoise
Contig28466@@endo	magenta
Contig57678@@non	salmon
TRINITY_DN136136_c1_g2_i1@@eco_2@@eco	midnightblue
Contig33519@@eco	cyan
Contig36224	steelblue
Contig33666@@eco	saddlebrown
Contig31892@@eco	turquoise
Contig24211	lightcyan
Contig12273	darkorange
TRINITY_DN129048_c0_g1_i5@@eco_3@@eco	lightyellow
Contig32686@@endo	darkgreen
TRINITY_DN129047_c0_g2_i2@@eco_3@@eco	brown
TRINITY_DN130864_c0_g1_i1@@eco_2@@eco	purple
Contig15244@@endo	red
Contig26857	lightyellow
TRINITY_DN133893_c0_g1_i1@@eco_1@@eco	cyan
TRINITY_DN143191_c0_g1_i2@@eco_2@@eco	purple
Contig10877@@non	pink
TRINITY_DN105267_c0_g1_i1@@endo_1@@endo	red
Contig24205	yellow
Contig22878@@endo	magenta
Contig54734@@non	purple
Contig28939@@non	violet
TRINITY_DN129482_c0_g2_i1@@eco_3@@eco	blue
TRINITY_DN107650_c1_g2_i4@@endo_1@@endo	black
TRINITY_DN54700_c0_g1_i1@@eco_3@@eco	darkgreen
TRINITY_DN93629_c1_g1_i4@@non_3@@non	paleturquoise
TRINITY_DN115187_c0_g2_i2@@eco_3@@eco	turquoise
Contig50530@@non	turquoise
TRINITY_DN93373_c0_g1_i2@@eco_3@@eco	red
TRINITY_DN90116_c0_g1_i1@@non_3@@non	lightcyan
Contig62203@@eco	turquoise
Contig44362@@eco	blue
Contig51863@@non	yellow
Contig41202@@eco	orange
TRINITY_DN120158_c0_g1_i2@@non_1@@non	greenyellow
TRINITY_DN114752_c1_g1_i1@@eco_2@@eco	darkturquoise
Contig15526@@non	blue
Contig1366@@non	grey60
TRINITY_DN153067_c1_g2_i6@@eco_2@@eco	white
Contig47558@@endo	red
TRINITY_DN123602_c0_g1_i2@@eco_3@@eco	yellow
TRINITY_DN72426_c0_g1_i1@@endo_2@@endo	greenyellow
Contig24294	yellow
Contig24295	salmon
TRINITY_DN112093_c0_g1_i10@@non_2@@non	blue
TRINITY_DN94846_c0_g1_i1@@eco_1@@eco	lightgreen
TRINITY_DN100679_c5_g1_i4@@non_3@@non	greenyellow
Contig49565	salmon
TRINITY_DN151360_c1_g1_i3@@eco_2@@eco	blue
Contig49548	steelblue
Contig57129@@non	violet
TRINITY_DN135276_c0_g1_i1@@eco_2@@eco	red
TRINITY_DN108431_c0_g1_i2@@endo_1@@endo	red
Contig28602@@non	yellow
TRINITY_DN83462_c2_g1_i9@@endo_2@@endo	cyan
Contig21896	magenta
TRINITY_DN151538_c0_g2_i3@@eco_2@@eco	darkolivegreen
Contig36905	lightcyan
TRINITY_DN131864_c0_g1_i6@@eco_1@@eco	green
TRINITY_DN104180_c0_g1_i2@@endo_1@@endo	turquoise
Contig13362@@endo	red
TRINITY_DN85758_c1_g1_i2@@endo_2@@endo	midnightblue
Contig32514@@eco	blue
Contig3608@@non	tan
TRINITY_DN128693_c5_g2_i1@@eco_1@@eco	blue
Contig30415@@non	yellow
Contig21829	brown
TRINITY_DN76650_c1_g1_i4@@endo_3@@endo	purple
Contig36095	lightcyan
TRINITY_DN134274_c2_g1_i2@@eco_1@@eco	steelblue
TRINITY_DN91109_c1_g2_i7@@endo_2@@endo	midnightblue
Contig32134@@endo	paleturquoise
Contig35642	black
Contig29811@@eco	turquoise
Contig35648	darkred
TRINITY_DN113976_c0_g1_i1@@endo_1@@endo	paleturquoise
Contig48998@@endo	greenyellow
TRINITY_DN109026_c1_g1_i3@@endo_1@@endo	magenta
Contig21017	magenta
TRINITY_DN145088_c0_g2_i1@@eco_2@@eco	red
TRINITY_DN128890_c0_g1_i3@@eco_3@@eco	darkorange
Contig55811@@endo	magenta
TRINITY_DN108952_c0_g2_i4@@endo_1@@endo	red
Contig36962	greenyellow
Contig36963	purple
Contig10353	brown
Contig36964	purple
Contig32345@@eco	green
TRINITY_DN76920_c1_g1_i1@@endo_3@@endo	yellow
TRINITY_DN129436_c1_g1_i1@@eco_3@@eco	lightgreen
TRINITY_DN147902_c0_g2_i4@@eco_2@@eco	cyan
Contig24957	grey60
Contig42673@@eco	royalblue
Contig36939	green
Contig15874@@non	pink
TRINITY_DN81201_c0_g2_i2@@endo_3@@endo	red
Contig29720@@non	blue
Contig29049@@non	magenta
TRINITY_DN149901_c4_g2_i1@@eco_2@@eco	turquoise
TRINITY_DN89491_c1_g1_i2@@non_2@@non	brown
TRINITY_DN130981_c3_g3_i1@@eco_2@@eco	brown
Contig59386@@non	green
TRINITY_DN134274_c2_g1_i5@@eco_1@@eco	lightgreen
Contig21087	black
TRINITY_DN108355_c1_g1_i2@@non_2@@non	brown
TRINITY_DN109274_c1_g1_i3@@non_2@@non	cyan
Contig49403	magenta
Contig12117	red
Contig22488@@non	turquoise
Contig6355@@endo	black
Contig7957@@non	green
Contig17636@@endo	white
Contig3863@@eco	purple
Contig3113@@non	pink
Contig21078	midnightblue
Contig16807@@non	orange
Contig28667@@eco	turquoise
Contig22374	purple
Contig38716	greenyellow
TRINITY_DN135639_c2_g1_i9@@eco_3@@eco	darkgreen
Contig38717	pink
Contig17419@@endo	midnightblue
Contig35697	tan
TRINITY_DN88739_c0_g1_i1@@eco_1@@eco	salmon
TRINITY_DN103941_c0_g2_i6@@non_3@@non	yellow
TRINITY_DN129426_c2_g1_i6@@eco_1@@eco	cyan
Contig33476@@eco	turquoise
TRINITY_DN144910_c1_g4_i1@@eco_2@@eco	blue
TRINITY_DN129350_c2_g3_i4@@eco_3@@eco	brown
TRINITY_DN124892_c0_g1_i4@@eco_1@@eco	blue
Contig35676	paleturquoise
TRINITY_DN129470_c0_g1_i6@@eco_3@@eco	tan
Contig35677	red
Contig6138@@endo	lightyellow
TRINITY_DN80893_c0_g2_i8@@endo_3@@endo	salmon
TRINITY_DN89427_c0_g5_i1@@endo_2@@endo	black
Contig17099@@eco	royalblue
Contig21920	red
Contig40130@@eco	pink
Contig36509@@non	purple
Contig7775@@non	green
TRINITY_DN129035_c2_g1_i4@@eco_3@@eco	yellow
TRINITY_DN139333_c5_g7_i2@@eco_1@@eco	brown
Contig49498	pink
TRINITY_DN129933_c2_g2_i1@@eco_3@@eco	blue
Contig49497	yellow
Contig59385@@eco	steelblue
TRINITY_DN110116_c1_g1_i3@@endo_1@@endo	magenta
Contig37497	red
Contig35477@@endo	skyblue
Contig21906	lightcyan
TRINITY_DN144748_c2_g3_i11@@eco_2@@eco	brown
Contig51215@@eco	salmon
TRINITY_DN87591_c0_g1_i1@@non_3@@non	darkred
TRINITY_DN107677_c3_g3_i1@@non_2@@non	green
Contig8065@@eco	magenta
Contig23708@@non	greenyellow
Contig53257@@non	brown
Contig31806@@non	yellow
Contig49472	brown
Contig50313@@non	yellow
Contig36145	purple
Contig49344@@eco	yellow
TRINITY_DN130128_c5_g1_i1@@eco_1@@eco	blue
Contig50593@@endo	midnightblue
TRINITY_DN105706_c0_g1_i2@@endo_1@@endo	lightgreen
TRINITY_DN123727_c3_g1_i1@@eco_1@@eco	blue
TRINITY_DN89521_c0_g1_i2@@non_3@@non	tan
Contig12696@@endo	salmon
TRINITY_DN135639_c2_g1_i6@@eco_3@@eco	saddlebrown
TRINITY_DN152885_c2_g1_i3@@eco_2@@eco	purple
Contig17393@@eco	yellow
Contig12190	darkred
Contig24139	green
TRINITY_DN143050_c0_g1_i5@@eco_2@@eco	red
TRINITY_DN127023_c0_g1_i5@@non_1@@non	magenta
TRINITY_DN108193_c0_g1_i13@@non_2@@non	lightcyan
Contig10569@@eco	green
Contig22271@@endo	white
Contig50542@@non	orange
Contig21760	grey60
TRINITY_DN81583_c4_g1_i1@@endo_3@@endo	salmon
TRINITY_DN143315_c0_g1_i7@@eco_2@@eco	greenyellow
Contig15044@@endo	green
TRINITY_DN127889_c0_g1_i1@@eco_3@@eco	yellow
Contig24808	salmon
TRINITY_DN126564_c1_g1_i3@@eco_3@@eco	purple
TRINITY_DN134652_c0_g1_i1@@eco_2@@eco	tan
TRINITY_DN121550_c0_g1_i3@@eco_3@@eco	lightyellow
TRINITY_DN115111_c2_g1_i1@@endo_1@@endo	red
TRINITY_DN120682_c1_g2_i1@@eco_3@@eco	blue
TRINITY_DN131719_c2_g1_i2@@eco_3@@eco	brown
TRINITY_DN81834_c1_g1_i1@@endo_3@@endo	darkgreen
TRINITY_DN78869_c1_g1_i1@@endo_2@@endo	pink
Contig45314@@eco	lightgreen
Contig28499@@eco	cyan
TRINITY_DN123302_c1_g1_i1@@eco_1@@eco	blue
Contig36457@@eco	magenta
Contig21736	darkorange
Contig21701	white
Contig3938@@endo	black
Contig28055@@endo	black
TRINITY_DN104473_c0_g1_i2@@endo_1@@endo	black
TRINITY_DN109611_c0_g1_i1@@eco_3@@eco	orange
Contig12890	cyan
Contig16311@@eco	turquoise
Contig10223	yellow
Contig4293@@non	darkgrey
Contig22223	black
Contig23558	salmon
Contig50984@@eco	yellow
Contig37385@@non	red
Contig19790@@eco	turquoise
TRINITY_DN140033_c3_g1_i3@@eco_2@@eco	salmon
Contig22927@@eco	turquoise
TRINITY_DN147351_c0_g1_i5@@eco_2@@eco	violet
TRINITY_DN128597_c1_g2_i2@@eco_3@@eco	blue
TRINITY_DN111250_c2_g3_i1@@endo_1@@endo	red
Contig23538	red
TRINITY_DN114638_c0_g2_i3@@endo_1@@endo	salmon
TRINITY_DN87904_c1_g1_i5@@endo_2@@endo	skyblue
TRINITY_DN141272_c5_g3_i2@@eco_2@@eco	tan
Contig38237@@eco	brown
Contig36847	greenyellow
TRINITY_DN128417_c0_g4_i1@@eco_3@@eco	lightgreen
TRINITY_DN101552_c0_g1_i4@@non_3@@non	brown
TRINITY_DN132568_c0_g2_i8@@eco_3@@eco	grey60
Contig12842	turquoise
Contig56058@@non	blue
Contig1963@@non	turquoise
TRINITY_DN128527_c0_g1_i1@@eco_1@@eco	turquoise
TRINITY_DN98698_c2_g2_i3@@non_3@@non	pink
Contig24812	salmon
Contig21786	grey60
TRINITY_DN150213_c3_g3_i1@@eco_2@@eco	lightgreen
TRINITY_DN105667_c0_g2_i2@@non_2@@non	greenyellow
Contig24822	magenta
Contig39082	green
Contig11642@@endo	yellow
TRINITY_DN109022_c3_g7_i6@@endo_1@@endo	yellow
Contig22298	black
Contig24696@@non	brown
Contig57258@@eco	blue
TRINITY_DN150543_c1_g2_i1@@eco_2@@eco	turquoise
TRINITY_DN128015_c0_g1_i2@@eco_1@@eco	grey60
TRINITY_DN86345_c1_g2_i2@@endo_2@@endo	red
TRINITY_DN102173_c0_g1_i6@@endo_1@@endo	orange
Contig51447@@endo	grey60
Contig18518@@non	darkgrey
Contig38643	violet
Contig24011	yellow
TRINITY_DN112910_c1_g2_i21@@endo_1@@endo	magenta
TRINITY_DN113157_c1_g3_i6@@non_2@@non	lightcyan
Contig35587	pink
TRINITY_DN125620_c0_g1_i1@@eco_2@@eco	brown
Contig29366@@non	tan
TRINITY_DN120310_c1_g4_i3@@eco_3@@eco	pink
TRINITY_DN131880_c0_g1_i4@@eco_1@@eco	darkgrey
Contig36414@@eco	turquoise
TRINITY_DN86294_c2_g4_i1@@endo_2@@endo	red
TRINITY_DN126060_c1_g5_i3@@eco_3@@eco	brown
TRINITY_DN133376_c1_g1_i1@@eco_2@@eco	darkturquoise
TRINITY_DN133708_c3_g7_i6@@eco_1@@eco	brown
Contig35583	brown
Contig35584	grey60
TRINITY_DN141866_c3_g8_i1@@eco_2@@eco	yellow
Contig7921@@endo	orange
Contig42294@@eco	brown
TRINITY_DN111529_c4_g1_i1@@non_2@@non	brown
TRINITY_DN119953_c0_g2_i1@@non_1@@non	cyan
Contig35490@@non	greenyellow
TRINITY_DN101133_c0_g1_i2@@endo_1@@endo	salmon
Contig19564@@non	lightyellow
Contig49379	grey60
TRINITY_DN94857_c1_g1_i3@@non_3@@non	darkred
Contig21804	skyblue
Contig31869@@eco	green
Contig32140@@non	orange
Contig31213@@non	blue
TRINITY_DN121738_c1_g2_i2@@eco_3@@eco	brown
Contig57848@@non	lightcyan
TRINITY_DN129494_c0_g1_i1@@eco_1@@eco	darkred
Contig41701@@non	lightyellow
Contig38698	yellow
Contig24064	grey60
Contig54727@@endo	salmon
Contig49346	violet
TRINITY_DN155021_c1_g1_i3@@eco_2@@eco	blue
TRINITY_DN82445_c0_g1_i1@@endo_2@@endo	royalblue
Contig36131@@non	tan
Contig38985@@endo	red
Contig24037	green
TRINITY_DN130545_c1_g1_i8@@eco_1@@eco	yellow
TRINITY_DN114448_c1_g1_i4@@endo_1@@endo	green
TRINITY_DN96415_c0_g1_i2@@endo_1@@endo	black
TRINITY_DN140396_c2_g1_i3@@eco_1@@eco	tan
Contig36001	green
TRINITY_DN112127_c1_g1_i4@@endo_1@@endo	black
Contig19388@@eco	darkturquoise
TRINITY_DN113154_c0_g1_i3@@endo_1@@endo	tan
TRINITY_DN137332_c0_g1_i1@@eco_2@@eco	steelblue
Contig9403	turquoise
Contig29610@@eco	darkturquoise
Contig5436@@non	tan
Contig48229@@eco	white
Contig21637	magenta
TRINITY_DN152599_c1_g3_i3@@eco_2@@eco	lightgreen
Contig10996	blue
Contig40054@@eco	lightcyan
Contig9035@@non	grey60
TRINITY_DN129022_c0_g1_i3@@eco_3@@eco	royalblue
TRINITY_DN116437_c0_g1_i1@@non_1@@non	purple
TRINITY_DN59183_c0_g1_i1@@non_3@@non	brown
Contig16109@@endo	salmon
Contig36988@@eco	turquoise
TRINITY_DN132623_c4_g1_i4@@eco_3@@eco	cyan
TRINITY_DN106385_c0_g1_i3@@endo_1@@endo	yellow
Contig22914	green
Contig9457	green
Contig20367@@eco	green
TRINITY_DN106462_c1_g1_i2@@endo_1@@endo	black
Contig2384@@endo	black
Contig35401	salmon
Contig24734	red
TRINITY_DN74961_c1_g1_i1@@endo_3@@endo	red
TRINITY_DN115462_c1_g1_i1@@eco_3@@eco	turquoise
Contig2722@@endo	green
Contig32704@@non	lightcyan
Contig34455@@eco	green
Contig27141@@non	yellow
TRINITY_DN131194_c2_g3_i1@@eco_3@@eco	red
Contig21689	black
TRINITY_DN129456_c0_g1_i1@@eco_3@@eco	darkturquoise
Contig24725	black
Contig11252@@endo	midnightblue
TRINITY_DN109037_c1_g1_i1@@non_2@@non	lightcyan
Contig36703	darkred
Contig43718@@endo	red
TRINITY_DN90091_c1_g2_i14@@endo_2@@endo	salmon
TRINITY_DN124082_c0_g1_i11@@eco_1@@eco	tan
TRINITY_DN81945_c2_g2_i6@@endo_3@@endo	purple
Contig35179@@endo	skyblue
TRINITY_DN104896_c1_g4_i10@@non_2@@non	magenta
Contig14964@@endo	red
TRINITY_DN153424_c1_g1_i1@@eco_2@@eco	royalblue
TRINITY_DN106976_c1_g3_i3@@non_2@@non	blue
Contig6594@@non	green
TRINITY_DN132355_c1_g1_i5@@eco_3@@eco	green
Contig38521	yellow
Contig33022@@non	blue
TRINITY_DN145741_c1_g1_i1@@eco_2@@eco	turquoise
TRINITY_DN99589_c2_g1_i3@@non_3@@non	royalblue
Contig11367@@non	turquoise
Contig27137@@non	lightcyan
Contig22190	red
Contig22195	pink
TRINITY_DN152697_c1_g2_i5@@eco_2@@eco	black
Contig44204@@endo	lightyellow
Contig19592@@non	lightyellow
TRINITY_DN109933_c3_g1_i2@@non_2@@non	green
TRINITY_DN114221_c0_g1_i4@@endo_1@@endo	cyan
TRINITY_DN118996_c0_g1_i1@@eco_2@@eco	turquoise
TRINITY_DN138064_c0_g2_i2@@eco_2@@eco	turquoise
Contig14905@@endo	yellow
Contig9596@@non	black
Contig35479	royalblue
Contig38422@@endo	black
Contig5120@@non	lightcyan
Contig40877@@endo	lightyellow
Contig5193@@endo	black
Contig43685@@endo	paleturquoise
TRINITY_DN124420_c0_g1_i3@@eco_3@@eco	darkturquoise
TRINITY_DN109527_c3_g2_i2@@endo_1@@endo	midnightblue
Contig22153	white
Contig22112	magenta
TRINITY_DN75649_c0_g1_i1@@endo_3@@endo	paleturquoise
TRINITY_DN139311_c3_g3_i5@@eco_1@@eco	blue
TRINITY_DN104896_c1_g4_i7@@non_2@@non	magenta
Contig6443@@eco	pink
Contig23456	black
Contig45813@@endo	yellow
Contig49432@@endo	purple
Contig15717@@non	greenyellow
TRINITY_DN87139_c0_g2_i3@@endo_2@@endo	black
Contig27471@@non	brown
Contig25882@@endo	pink
Contig5566@@eco	brown
Contig12611@@eco	darkgreen
TRINITY_DN128792_c2_g1_i4@@eco_1@@eco	lightgreen
TRINITY_DN125511_c1_g1_i1@@eco_3@@eco	blue
TRINITY_DN147553_c0_g6_i1@@eco_2@@eco	cyan
TRINITY_DN113467_c2_g1_i9@@endo_1@@endo	violet
Contig50105@@eco	brown
Contig26964@@eco	purple
Contig49020@@eco	turquoise
TRINITY_DN134255_c2_g1_i1@@eco_1@@eco	cyan
TRINITY_DN101589_c0_g1_i2@@endo_1@@endo	magenta
TRINITY_DN112686_c1_g5_i5@@endo_1@@endo	pink
Contig30375@@eco	brown
TRINITY_DN133003_c0_g1_i1@@eco_1@@eco	lightcyan
Contig40201@@endo	salmon
Contig21538	orange
Contig9768	blue
TRINITY_DN100023_c0_g1_i3@@eco_1@@eco	magenta
Contig21539	paleturquoise
Contig49098	green
TRINITY_DN118688_c0_g1_i2@@eco_1@@eco	yellow
TRINITY_DN136969_c1_g4_i1@@eco_1@@eco	yellow
Contig35109@@non	royalblue
Contig32362@@non	yellow
Contig62235@@eco	lightgreen
Contig22845	midnightblue
Contig10871	blue
TRINITY_DN77847_c0_g1_i2@@endo_2@@endo	purple
TRINITY_DN82224_c1_g1_i3@@endo_3@@endo	magenta
TRINITY_DN120705_c0_g1_i1@@eco_1@@eco	yellow
TRINITY_DN149248_c1_g1_i8@@eco_2@@eco	blue
Contig38396	brown
Contig22800	tan
Contig38393	turquoise
TRINITY_DN126458_c4_g1_i2@@non_1@@non	darkred
TRINITY_DN107104_c0_g1_i5@@endo_1@@endo	black
TRINITY_DN136864_c2_g3_i1@@eco_1@@eco	greenyellow
TRINITY_DN125797_c0_g1_i1@@non_1@@non	green
TRINITY_DN139533_c0_g3_i2@@eco_1@@eco	saddlebrown
Contig7922@@endo	yellow
TRINITY_DN140022_c2_g1_i2@@eco_1@@eco	darkturquoise
Contig24645	turquoise
TRINITY_DN95652_c0_g1_i1@@eco_3@@eco	darkorange
TRINITY_DN109559_c1_g1_i1@@non_2@@non	greenyellow
Contig36624	green
Contig45728@@non	green
Contig24610	pink
Contig30934@@endo	red
TRINITY_DN130658_c0_g3_i1@@eco_1@@eco	brown
TRINITY_DN152442_c2_g4_i7@@eco_2@@eco	midnightblue
Contig21594	red
Contig49903	green
Contig52141@@endo	yellow
Contig49905	green
TRINITY_DN104978_c0_g3_i3@@non_2@@non	lightcyan
TRINITY_DN107311_c0_g2_i7@@endo_1@@endo	steelblue
TRINITY_DN115144_c3_g3_i5@@endo_1@@endo	magenta
Contig50349@@endo	green
Contig59391@@non	greenyellow
Contig17220@@non	pink
Contig21568	midnightblue
TRINITY_DN133376_c1_g1_i2@@eco_2@@eco	brown
TRINITY_DN145811_c0_g1_i2@@eco_2@@eco	blue
TRINITY_DN119364_c0_g1_i4@@eco_3@@eco	blue
TRINITY_DN127376_c0_g1_i2@@eco_2@@eco	royalblue
Contig29382@@endo	darkred
Contig21551	salmon
TRINITY_DN90280_c0_g3_i15@@endo_2@@endo	green
TRINITY_DN110279_c0_g1_i1@@endo_1@@endo	darkred
Contig49327@@non	green
TRINITY_DN119566_c0_g1_i6@@non_1@@non	blue
Contig54755@@eco	turquoise
TRINITY_DN86982_c0_g1_i2@@non_2@@non	paleturquoise
Contig35382	black
TRINITY_DN128899_c0_g1_i1@@eco_1@@eco	brown
TRINITY_DN128677_c1_g1_i2@@eco_1@@eco	yellow
Contig50174@@non	green
TRINITY_DN55703_c0_g1_i1@@endo_1@@endo	green
Contig22041	red
Contig57595@@eco	turquoise
Contig27911@@endo	skyblue
TRINITY_DN109626_c0_g1_i6@@non_2@@non	midnightblue
TRINITY_DN116133_c0_g1_i6@@eco_3@@eco	brown
Contig55826@@eco	blue
TRINITY_DN151567_c3_g2_i4@@eco_2@@eco	salmon
Contig55653@@endo	turquoise
TRINITY_DN143125_c3_g4_i5@@eco_2@@eco	brown
Contig57570@@non	lightyellow
TRINITY_DN118437_c0_g1_i1@@eco_1@@eco	yellow
Contig35182@@non	blue
TRINITY_DN154193_c0_g4_i7@@eco_2@@eco	brown
Contig45943@@eco	purple
Contig53937@@eco	steelblue
Contig35340	salmon
Contig33589@@eco	midnightblue
Contig10015	royalblue
Contig49953	grey60
Contig24655	greenyellow
TRINITY_DN135200_c4_g1_i2@@eco_3@@eco	blue
TRINITY_DN123727_c3_g15_i1@@eco_1@@eco	blue
Contig49942	turquoise
TRINITY_DN129470_c0_g1_i2@@eco_3@@eco	violet
Contig36650	red
Contig36643	red
Contig10036	cyan
Contig59147@@eco	lightyellow
TRINITY_DN104937_c3_g1_i3@@non_2@@non	darkgrey
TRINITY_DN154829_c2_g1_i11@@eco_2@@eco	turquoise
Contig35586@@eco	saddlebrown
TRINITY_DN110006_c2_g1_i1@@non_2@@non	yellow
Contig14504@@endo	red
Contig22900	purple
Contig26845@@endo	yellow
Contig22907@@non	greenyellow
Contig44881@@non	royalblue
TRINITY_DN128792_c2_g1_i8@@eco_1@@eco	lightgreen
Contig44685@@non	purple
Contig21071@@endo	violet
TRINITY_DN132514_c0_g1_i4@@eco_3@@eco	lightcyan
TRINITY_DN112241_c2_g1_i6@@endo_1@@endo	red
Contig10678@@endo	blue
Contig26580@@eco	steelblue
Contig41180@@eco	brown
Contig16678@@endo	salmon
Contig22078	grey60
TRINITY_DN132269_c2_g2_i3@@eco_3@@eco	purple
Contig22353@@eco	cyan
TRINITY_DN84775_c1_g1_i1@@endo_2@@endo	magenta
Contig22089	red
Contig38428	lightcyan
TRINITY_DN134917_c0_g1_i3@@eco_1@@eco	green
Contig22095	midnightblue
Contig8688@@non	greenyellow
TRINITY_DN133471_c1_g2_i2@@eco_2@@eco	pink
Contig46581@@eco	brown
Contig34174@@eco	brown
TRINITY_DN126316_c0_g1_i1@@eco_2@@eco	darkgreen
TRINITY_DN131291_c3_g2_i1@@eco_1@@eco	blue
TRINITY_DN128826_c0_g1_i1@@eco_1@@eco	yellow
TRINITY_DN95468_c0_g3_i4@@endo_1@@endo	red
TRINITY_DN110315_c0_g1_i5@@non_2@@non	red
Contig48822@@non	purple
Contig25407@@non	turquoise
TRINITY_DN140343_c2_g3_i2@@eco_1@@eco	blue
TRINITY_DN114477_c0_g1_i2@@eco_1@@eco	violet
TRINITY_DN125032_c1_g1_i6@@eco_3@@eco	darkgreen
Contig22707	salmon
Contig22708	magenta
TRINITY_DN110498_c0_g1_i10@@endo_1@@endo	black
Contig54673@@endo	pink
Contig4164@@eco	darkgrey
TRINITY_DN123302_c2_g1_i2@@eco_1@@eco	turquoise
Contig30192@@non	magenta
TRINITY_DN104858_c0_g1_i1@@eco_1@@eco	tan
TRINITY_DN4354_c0_g1_i1@@eco_1@@eco	brown
TRINITY_DN120265_c0_g1_i1@@eco_1@@eco	violet
TRINITY_DN140996_c0_g1_i1@@eco_2@@eco	brown
Contig13941@@non	green
Contig21488	lightcyan
TRINITY_DN134575_c5_g1_i4@@eco_3@@eco	darkturquoise
Contig33468	purple
TRINITY_DN135344_c4_g2_i1@@eco_3@@eco	steelblue
Contig21495	paleturquoise
Contig33982@@non	darkred
TRINITY_DN110223_c0_g2_i1@@eco_1@@eco	skyblue
TRINITY_DN103180_c4_g1_i1@@non_2@@non	blue
TRINITY_DN114749_c3_g1_i7@@endo_1@@endo	magenta
TRINITY_DN100931_c5_g4_i1@@non_2@@non	blue
Contig14493@@non	turquoise
TRINITY_DN128049_c0_g1_i2@@eco_3@@eco	greenyellow
Contig10780	turquoise
TRINITY_DN131756_c1_g3_i7@@eco_3@@eco	white
Contig10784	blue
TRINITY_DN132530_c1_g2_i8@@eco_3@@eco	blue
Contig27558@@eco	blue
TRINITY_DN125690_c0_g1_i1@@eco_3@@eco	tan
TRINITY_DN128570_c0_g2_i12@@eco_1@@eco	red
TRINITY_DN141692_c0_g5_i2@@eco_2@@eco	purple
Contig35902@@endo	paleturquoise
TRINITY_DN117951_c0_g1_i4@@eco_3@@eco	tan
TRINITY_DN102500_c0_g1_i1@@eco_1@@eco	turquoise
Contig21460	lightcyan
TRINITY_DN136987_c3_g2_i1@@eco_1@@eco	blue
TRINITY_DN144402_c0_g2_i2@@eco_2@@eco	brown
Contig22756	blue
TRINITY_DN140336_c0_g2_i5@@eco_1@@eco	turquoise
TRINITY_DN120788_c6_g3_i3@@eco_3@@eco	turquoise
TRINITY_DN83830_c0_g1_i4@@endo_2@@endo	grey60
TRINITY_DN132326_c7_g2_i7@@eco_1@@eco	greenyellow
TRINITY_DN126128_c5_g1_i1@@eco_1@@eco	darkgreen
Contig10792	tan
Contig24599	darkturquoise
Contig13437@@eco	turquoise
TRINITY_DN99794_c0_g1_i7@@non_3@@non	lightyellow
TRINITY_DN111161_c0_g1_i10@@endo_1@@endo	red
Contig27684@@non	yellow
TRINITY_DN107087_c1_g1_i6@@non_2@@non	pink
Contig42635@@eco	lightyellow
Contig46894@@eco	blue
TRINITY_DN100271_c1_g4_i1@@non_3@@non	lightcyan
Contig35265	darkgrey
TRINITY_DN136050_c0_g2_i1@@eco_1@@eco	magenta
TRINITY_DN112660_c0_g4_i6@@endo_1@@endo	red
Contig8591@@eco	white
Contig45450@@eco	brown
Contig49866	yellow
TRINITY_DN107748_c1_g1_i3@@non_2@@non	lightyellow
TRINITY_DN137996_c5_g2_i3@@eco_1@@eco	turquoise
Contig12172@@non	blue
Contig54612@@non	pink
TRINITY_DN70711_c0_g1_i1@@endo_3@@endo	yellow
TRINITY_DN98478_c0_g1_i2@@eco_2@@eco	brown
TRINITY_DN104573_c0_g2_i4@@non_2@@non	lightgreen
Contig12295@@eco	brown
TRINITY_DN118280_c0_g2_i1@@non_1@@non	red
Contig16831@@endo	purple
Contig24532	magenta
Contig33491	blue
TRINITY_DN77717_c0_g1_i3@@endo_2@@endo	red
TRINITY_DN125907_c3_g1_i1@@eco_1@@eco	darkgreen
TRINITY_DN11136_c0_g1_i1@@eco_1@@eco	darkorange
Contig36525	magenta
TRINITY_DN108741_c0_g1_i3@@endo_1@@endo	salmon
Contig456@@endo	red
TRINITY_DN133638_c1_g1_i1@@eco_1@@eco	tan
Contig24159@@eco	blue
Contig30367@@non	green
Contig14725@@non	greenyellow
TRINITY_DN113636_c2_g3_i1@@endo_1@@endo	black
Contig10804	yellow
Contig17822@@endo	cyan
TRINITY_DN132531_c0_g2_i2@@eco_1@@eco	pink
TRINITY_DN102619_c0_g1_i3@@non_3@@non	magenta
Contig13838@@endo	lightyellow
TRINITY_DN90716_c0_g2_i2@@endo_2@@endo	red
Contig35289	royalblue
Contig36176@@non	blue
Contig50585@@non	tan
TRINITY_DN133197_c2_g3_i1@@eco_3@@eco	turquoise
TRINITY_DN87401_c1_g1_i3@@non_3@@non	yellow
Contig9623	darkturquoise
TRINITY_DN133336_c4_g1_i2@@eco_1@@eco	brown
Contig51173	pink
TRINITY_DN134291_c0_g2_i5@@eco_3@@eco	cyan
Contig26139@@endo	red
Contig11975	royalblue
Contig60038@@non	turquoise
Contig23932	purple
Contig16894@@eco	red
TRINITY_DN126800_c1_g1_i5@@eco_1@@eco	brown
TRINITY_DN128197_c0_g2_i4@@eco_3@@eco	red
TRINITY_DN138837_c0_g1_i5@@eco_2@@eco	magenta
TRINITY_DN82105_c3_g1_i12@@endo_3@@endo	lightyellow
TRINITY_DN112270_c2_g1_i7@@endo_1@@endo	paleturquoise
Contig26181	pink
Contig9515@@non	lightyellow
Contig11914	saddlebrown
TRINITY_DN141395_c0_g3_i1@@eco_2@@eco	tan
Contig14184	turquoise
Contig8117@@non	orange
Contig10582@@non	lightcyan
Contig10313@@non	paleturquoise
Contig39468	brown
TRINITY_DN132573_c2_g1_i3@@eco_1@@eco	blue
TRINITY_DN113694_c0_g4_i9@@endo_1@@endo	cyan
Contig15489@@non	cyan
TRINITY_DN94857_c1_g1_i1@@non_3@@non	royalblue
TRINITY_DN153258_c0_g1_i4@@eco_2@@eco	pink
Contig9357@@endo	red
TRINITY_DN153400_c1_g2_i1@@eco_2@@eco	turquoise
TRINITY_DN102742_c0_g1_i3@@non_2@@non	blue
Contig53887@@eco	blue
Contig59022@@eco	brown
Contig55153@@endo	saddlebrown
TRINITY_DN115230_c0_g1_i2@@endo_1@@endo	black
TRINITY_DN112281_c1_g1_i4@@endo_1@@endo	salmon
Contig13725	yellow
TRINITY_DN127562_c0_g2_i2@@eco_3@@eco	darkgreen
Contig8021@@endo	lightcyan
Contig36283@@non	turquoise
Contig2013@@non	turquoise
Contig14860@@non	pink
TRINITY_DN136492_c2_g1_i4@@eco_3@@eco	turquoise
TRINITY_DN122732_c2_g1_i1@@eco_3@@eco	yellow
Contig13609@@eco	turquoise
Contig23985	magenta
TRINITY_DN137702_c0_g2_i3@@eco_2@@eco	brown
TRINITY_DN97183_c0_g1_i3@@endo_1@@endo	darkgrey
Contig2957@@non	purple
TRINITY_DN100167_c2_g3_i2@@non_3@@non	cyan
Contig4266@@eco	pink
TRINITY_DN100252_c1_g2_i1@@non_2@@non	lightcyan
Contig75@@non	purple
Contig48396@@eco	brown
TRINITY_DN109290_c2_g1_i7@@endo_1@@endo	yellow
Contig30434@@eco	steelblue
Contig23962	magenta
TRINITY_DN135200_c4_g1_i1@@eco_3@@eco	turquoise
Contig16867@@endo	purple
TRINITY_DN61641_c0_g1_i1@@eco_1@@eco	turquoise
TRINITY_DN135908_c1_g1_i6@@eco_3@@eco	darkorange
Contig51188	blue
Contig23977	magenta
Contig26330@@eco	skyblue
Contig35313@@non	pink
TRINITY_DN135200_c4_g1_i5@@eco_3@@eco	turquoise
Contig28838	grey60
TRINITY_DN93651_c3_g1_i1@@non_3@@non	midnightblue
TRINITY_DN109197_c0_g2_i9@@endo_1@@endo	orange
Contig11159	turquoise
TRINITY_DN140576_c3_g1_i8@@eco_2@@eco	tan
TRINITY_DN87967_c0_g1_i2@@endo_2@@endo	red
TRINITY_DN128899_c0_g1_i4@@eco_1@@eco	brown
Contig11151	brown
Contig61048@@eco	turquoise
Contig36628@@non	greenyellow
TRINITY_DN87139_c0_g2_i6@@endo_2@@endo	black
TRINITY_DN107748_c1_g1_i6@@non_2@@non	grey60
Contig37289@@eco	blue
Contig10356@@non	blue
TRINITY_DN106381_c3_g3_i6@@non_2@@non	darkgrey
Contig11166	cyan
TRINITY_DN86964_c5_g1_i2@@endo_2@@endo	midnightblue
TRINITY_DN82371_c0_g1_i4@@endo_2@@endo	paleturquoise
TRINITY_DN154274_c0_g1_i3@@eco_2@@eco	red
Contig50729	magenta
TRINITY_DN109067_c0_g1_i3@@non_2@@non	magenta
TRINITY_DN132796_c1_g2_i2@@eco_3@@eco	green
Contig25783@@non	brown
Contig22598@@non	green
Contig18229@@eco	lightgreen
TRINITY_DN103577_c0_g1_i6@@non_2@@non	lightyellow
TRINITY_DN133249_c2_g1_i2@@eco_1@@eco	cyan
TRINITY_DN119026_c0_g1_i1@@eco_3@@eco	blue
Contig40692@@eco	steelblue
Contig27423@@non	yellow
Contig14303@@eco	turquoise
Contig14269	darkorange
Contig52535	green
TRINITY_DN92341_c0_g1_i3@@endo_1@@endo	pink
Contig58860@@non	brown
Contig16488@@eco	brown
TRINITY_DN117357_c0_g1_i5@@eco_1@@eco	green
TRINITY_DN98535_c0_g1_i1@@eco_1@@eco	greenyellow
Contig25090@@non	blue
Contig6854@@eco	greenyellow
Contig15248@@endo	black
TRINITY_DN115790_c0_g1_i2@@eco_1@@eco	grey60
TRINITY_DN118933_c0_g1_i2@@eco_1@@eco	darkred
Contig52509	midnightblue
Contig28887	red
Contig50796	tan
Contig21484@@non	pink
Contig39544	greenyellow
Contig14214	turquoise
Contig27561	magenta
Contig56702@@endo	pink
TRINITY_DN143706_c1_g3_i9@@eco_2@@eco	royalblue
Contig25133@@eco	cyan
Contig45436@@endo	green
Contig14249	darkgrey
Contig33529@@eco	red
Contig28868	violet
TRINITY_DN124160_c0_g1_i1@@eco_3@@eco	royalblue
Contig28498@@non	lightyellow
Contig14234	blue
Contig49977@@eco	darkgreen
Contig32278@@non	violet
TRINITY_DN116576_c0_g1_i1@@eco_1@@eco	yellow
TRINITY_DN121031_c1_g1_i2@@eco_3@@eco	darkgreen
TRINITY_DN137342_c0_g1_i2@@eco_1@@eco	violet
Contig47547@@endo	magenta
Contig52385	black
TRINITY_DN90953_c0_g1_i6@@non_3@@non	pink
TRINITY_DN133519_c0_g1_i1@@eco_3@@eco	yellow
Contig12013@@endo	yellow
TRINITY_DN119445_c1_g1_i3@@eco_3@@eco	cyan
TRINITY_DN69195_c0_g1_i1@@endo_3@@endo	lightyellow
Contig9971@@eco	cyan
Contig52366	green
TRINITY_DN125397_c2_g4_i6@@eco_3@@eco	turquoise
TRINITY_DN129634_c0_g1_i2@@eco_3@@eco	turquoise
Contig39379	lightyellow
TRINITY_DN145726_c3_g1_i5@@eco_2@@eco	pink
TRINITY_DN140664_c2_g4_i5@@eco_1@@eco	pink
Contig52336	darkred
Contig44738@@endo	green
Contig52333	midnightblue
Contig5158@@eco	brown
TRINITY_DN86471_c0_g1_i1@@eco_3@@eco	turquoise
TRINITY_DN123763_c3_g6_i3@@eco_3@@eco	greenyellow
Contig27374	red
Contig2633@@endo	black
Contig47606@@endo	yellow
TRINITY_DN109476_c0_g2_i6@@endo_1@@endo	yellow
Contig33206@@non	brown
TRINITY_DN106385_c0_g1_i6@@endo_1@@endo	paleturquoise
Contig5712@@non	turquoise
TRINITY_DN146540_c3_g1_i2@@eco_2@@eco	turquoise
Contig13607	steelblue
Contig10769@@endo	salmon
Contig23887	pink
TRINITY_DN101000_c1_g1_i2@@non_3@@non	greenyellow
TRINITY_DN79958_c1_g1_i1@@endo_3@@endo	red
Contig13636	darkturquoise
Contig28670@@non	pink
TRINITY_DN102308_c0_g2_i1@@endo_1@@endo	purple
Contig29120@@non	blue
TRINITY_DN73624_c0_g1_i4@@endo_3@@endo	green
TRINITY_DN135086_c0_g1_i1@@eco_2@@eco	grey60
TRINITY_DN89666_c0_g1_i5@@endo_2@@endo	midnightblue
Contig13629	brown
TRINITY_DN111002_c3_g1_i3@@non_2@@non	red
TRINITY_DN143191_c0_g1_i1@@eco_2@@eco	purple
Contig3212@@endo	green
TRINITY_DN143191_c0_g1_i5@@eco_2@@eco	purple
Contig55744@@endo	lightyellow
Contig19323@@endo	purple
Contig16982@@endo	grey60
TRINITY_DN82331_c0_g1_i4@@endo_2@@endo	blue
Contig15306@@non	royalblue
TRINITY_DN76920_c1_g1_i4@@endo_3@@endo	yellow
Contig6682@@non	tan
TRINITY_DN105450_c2_g1_i1@@endo_1@@endo	red
TRINITY_DN84039_c0_g1_i1@@endo_2@@endo	green
TRINITY_DN141496_c1_g1_i1@@eco_2@@eco	skyblue
Contig28713	red
Contig35@@non	greenyellow
TRINITY_DN89868_c0_g1_i1@@endo_2@@endo	tan
Contig1454@@endo	lightgreen
Contig50635	turquoise
Contig50633	black
Contig25675	magenta
TRINITY_DN134849_c0_g4_i4@@eco_1@@eco	brown
TRINITY_DN101812_c6_g1_i2@@non_2@@non	blue
Contig19487@@non	yellow
Contig37213@@endo	salmon
Contig10575@@eco	turquoise
TRINITY_DN86855_c0_g1_i1@@endo_2@@endo	magenta
TRINITY_DN130830_c0_g2_i7@@eco_1@@eco	tan
TRINITY_DN131298_c5_g1_i1@@eco_3@@eco	cyan
Contig34173@@eco	darkgreen
Contig47607@@endo	yellow
TRINITY_DN112732_c0_g1_i1@@eco_1@@eco	violet
Contig9472@@eco	darkturquoise
Contig12354@@eco	turquoise
Contig41810@@non	royalblue
Contig51796@@non	green
Contig25640	magenta
Contig28799	violet
Contig6018@@eco	green
Contig60199@@eco	brown
Contig26140	magenta
TRINITY_DN134328_c1_g5_i9@@eco_3@@eco	tan
Contig34719@@endo	green
Contig26157	tan
Contig26672@@non	royalblue
TRINITY_DN100934_c2_g3_i1@@non_2@@non	blue
Contig56359@@endo	greenyellow
Contig47357@@eco	blue
Contig3619@@non	purple
Contig30804@@non	tan
Contig27464	pink
Contig26134	green
Contig51896@@eco	yellow
Contig4367@@non	turquoise
Contig14112	turquoise
Contig11087	brown
TRINITY_DN134398_c3_g1_i1@@eco_3@@eco	darkgreen
TRINITY_DN125143_c0_g1_i6@@eco_2@@eco	red
Contig28769	tan
TRINITY_DN81932_c2_g1_i11@@endo_3@@endo	salmon
TRINITY_DN100096_c1_g2_i4@@non_3@@non	darkgrey
Contig27606@@endo	red
Contig28733	purple
TRINITY_DN130216_c0_g1_i1@@eco_1@@eco	lightgreen
Contig12904@@non	lightyellow
Contig29573@@non	purple
Contig42166@@non	green
Contig61716@@eco	lightgreen
TRINITY_DN132343_c7_g1_i1@@eco_1@@eco	steelblue
TRINITY_DN81020_c2_g2_i3@@endo_3@@endo	salmon
TRINITY_DN147340_c0_g1_i3@@eco_2@@eco	royalblue
Contig28753	salmon
Contig47396@@endo	red
TRINITY_DN83224_c2_g1_i3@@endo_3@@endo	magenta
TRINITY_DN136220_c2_g1_i2@@eco_3@@eco	darkolivegreen
TRINITY_DN132082_c5_g1_i1@@eco_1@@eco	darkolivegreen
Contig17038@@eco	purple
TRINITY_DN152283_c6_g3_i5@@eco_2@@eco	saddlebrown
TRINITY_DN121550_c0_g1_i6@@eco_3@@eco	yellow
Contig52245	steelblue
TRINITY_DN71197_c0_g1_i1@@eco_1@@eco	salmon
TRINITY_DN105262_c0_g1_i2@@eco_3@@eco	lightyellow
Contig22206@@eco	brown
TRINITY_DN136044_c0_g6_i2@@eco_1@@eco	darkred
TRINITY_DN76587_c2_g1_i1@@endo_3@@endo	purple
Contig15415@@non	purple
Contig30976@@endo	salmon
Contig4831@@eco	purple
TRINITY_DN120337_c0_g1_i2@@eco_3@@eco	grey60
TRINITY_DN129147_c4_g2_i3@@eco_1@@eco	lightgreen
Contig21943@@non	green
TRINITY_DN101455_c0_g2_i2@@non_1@@non	violet
TRINITY_DN102835_c0_g1_i1@@endo_1@@endo	purple
TRINITY_DN74794_c1_g1_i12@@endo_3@@endo	skyblue
Contig39183@@endo	skyblue
TRINITY_DN136492_c2_g1_i1@@eco_3@@eco	blue
Contig27279	pink
Contig23692@@non	green
Contig22134@@eco	darkturquoise
Contig9882@@non	black
TRINITY_DN125395_c6_g5_i5@@eco_3@@eco	brown
Contig47466@@eco	pink
Contig52203	darkturquoise
Contig43066@@eco	blue
TRINITY_DN118478_c0_g1_i3@@eco_3@@eco	darkorange
TRINITY_DN79655_c0_g1_i4@@endo_2@@endo	saddlebrown
TRINITY_DN109608_c0_g1_i1@@non_2@@non	black
Contig7429@@non	lightcyan
TRINITY_DN149248_c1_g1_i4@@eco_2@@eco	brown
Contig19084@@endo	black
TRINITY_DN109829_c3_g1_i1@@endo_1@@endo	black
Contig14823	blue
TRINITY_DN129641_c0_g1_i2@@eco_1@@eco	red
TRINITY_DN136005_c1_g2_i7@@eco_3@@eco	turquoise
Contig37551@@eco	steelblue
Contig8764@@non	midnightblue
TRINITY_DN136861_c0_g2_i2@@eco_2@@eco	royalblue
Contig46068@@eco	red
TRINITY_DN140233_c2_g1_i2@@eco_2@@eco	blue
TRINITY_DN130810_c0_g2_i4@@eco_3@@eco	steelblue
Contig14631@@non	red
TRINITY_DN124354_c1_g1_i1@@eco_3@@eco	turquoise
TRINITY_DN126080_c2_g10_i1@@eco_3@@eco	darkgreen
Contig11223@@eco	darkgreen
Contig25896@@endo	cyan
Contig12722@@non	purple
TRINITY_DN113184_c0_g1_i3@@endo_1@@endo	magenta
Contig11748	turquoise
Contig11775	green
TRINITY_DN66267_c0_g1_i1@@eco_1@@eco	blue
Contig45920@@eco	darkgreen
TRINITY_DN107775_c0_g4_i3@@endo_1@@endo	skyblue
TRINITY_DN125525_c0_g2_i3@@eco_3@@eco	tan
TRINITY_DN132764_c0_g1_i1@@eco_2@@eco	tan
Contig13267@@non	lightgreen
Contig31129@@non	pink
TRINITY_DN107087_c1_g1_i4@@non_2@@non	purple
Contig19394@@non	turquoise
TRINITY_DN123367_c0_g1_i3@@eco_1@@eco	white
Contig50900@@non	black
TRINITY_DN150024_c4_g2_i1@@eco_2@@eco	saddlebrown
Contig30311@@endo	black
Contig5695@@eco	saddlebrown
Contig50625@@non	grey60
TRINITY_DN143706_c1_g4_i3@@eco_2@@eco	darkred
Contig11598@@non	green
TRINITY_DN140298_c4_g6_i2@@eco_1@@eco	red
TRINITY_DN108534_c0_g1_i5@@non_2@@non	red
TRINITY_DN73624_c0_g1_i7@@endo_3@@endo	green
TRINITY_DN133873_c2_g4_i3@@eco_1@@eco	blue
Contig3937@@endo	magenta
TRINITY_DN83212_c0_g2_i6@@endo_3@@endo	red
Contig39194@@non	tan
TRINITY_DN104896_c1_g4_i5@@non_2@@non	black
Contig21183@@non	green
Contig45681@@eco	blue
Contig29008@@non	darkred
Contig13544	grey60
TRINITY_DN99794_c0_g1_i5@@non_3@@non	tan
Contig24429@@eco	pink
TRINITY_DN135206_c2_g1_i4@@eco_3@@eco	pink
TRINITY_DN136947_c1_g1_i2@@eco_1@@eco	blue
TRINITY_DN108741_c2_g4_i6@@non_2@@non	blue
TRINITY_DN143342_c1_g1_i3@@eco_2@@eco	royalblue
Contig38984@@endo	red
Contig14021	red
TRINITY_DN120617_c0_g1_i1@@eco_3@@eco	royalblue
TRINITY_DN146684_c1_g2_i7@@eco_2@@eco	royalblue
Contig28697	red
Contig15747@@eco	turquoise
Contig3655@@eco	saddlebrown
Contig27336	midnightblue
Contig28676	salmon
TRINITY_DN132778_c0_g2_i2@@eco_1@@eco	purple
Contig24957@@non	darkgrey
Contig24228@@non	brown
Contig28643	red
Contig18914@@non	greenyellow
TRINITY_DN127509_c1_g1_i3@@non_1@@non	grey60
TRINITY_DN81211_c1_g3_i4@@endo_3@@endo	red
Contig45536@@non	paleturquoise
TRINITY_DN128996_c2_g1_i5@@eco_3@@eco	midnightblue
Contig33313@@eco	blue
TRINITY_DN123727_c3_g25_i1@@eco_1@@eco	blue
TRINITY_DN80291_c1_g3_i4@@endo_3@@endo	midnightblue
TRINITY_DN153453_c0_g1_i5@@eco_2@@eco	black
Contig14011	brown
Contig5473@@eco	blue
TRINITY_DN132796_c1_g2_i5@@eco_3@@eco	saddlebrown
Contig39173	cyan
Contig13967@@endo	blue
TRINITY_DN119444_c0_g1_i9@@eco_3@@eco	yellow
TRINITY_DN134621_c1_g1_i6@@eco_1@@eco	blue
TRINITY_DN136214_c1_g2_i2@@eco_1@@eco	cyan
TRINITY_DN66653_c0_g1_i2@@eco_1@@eco	red
Contig52118	tan
TRINITY_DN152272_c2_g1_i2@@eco_2@@eco	brown
TRINITY_DN134132_c0_g1_i5@@eco_2@@eco	turquoise
TRINITY_DN134132_c0_g1_i2@@eco_2@@eco	darkturquoise
TRINITY_DN95072_c0_g1_i5@@endo_1@@endo	black
TRINITY_DN127626_c0_g1_i1@@eco_3@@eco	lightcyan
Contig24040@@eco	pink
Contig17358@@eco	turquoise
TRINITY_DN132967_c0_g3_i6@@eco_1@@eco	blue
TRINITY_DN107077_c1_g1_i1@@endo_1@@endo	skyblue
Contig28491	grey60
TRINITY_DN129453_c3_g1_i1@@eco_3@@eco	purple
TRINITY_DN76650_c1_g1_i5@@endo_3@@endo	greenyellow
Contig50381	darkturquoise
Contig1838@@endo	cyan
Contig39106	blue
TRINITY_DN129789_c0_g1_i6@@non_1@@non	red
Contig30429@@endo	pink
TRINITY_DN147578_c9_g1_i4@@eco_2@@eco	darkgreen
TRINITY_DN118094_c0_g1_i8@@eco_3@@eco	red
TRINITY_DN112931_c0_g1_i1@@non_2@@non	pink
Contig28839@@endo	lightcyan
TRINITY_DN124295_c0_g1_i1@@eco_1@@eco	darkturquoise
TRINITY_DN138178_c0_g1_i5@@eco_1@@eco	lightgreen
Contig23676	purple
Contig820@@endo	green
Contig12995	turquoise
TRINITY_DN150829_c1_g2_i3@@eco_2@@eco	red
Contig11699	darkturquoise
Contig49903@@eco	blue
Contig24471@@non	green
Contig55983@@non	black
Contig42060@@eco	darkorange
Contig1470@@endo	pink
Contig23628	greenyellow
TRINITY_DN131348_c3_g3_i1@@eco_3@@eco	turquoise
TRINITY_DN106816_c0_g1_i1@@non_2@@non	red
TRINITY_DN150236_c0_g2_i4@@eco_2@@eco	darkorange
Contig23633	black
TRINITY_DN144549_c1_g2_i2@@eco_2@@eco	turquoise
Contig38669@@endo	yellow
Contig12955	darkred
TRINITY_DN121364_c1_g3_i4@@non_1@@non	brown
TRINITY_DN131839_c0_g2_i2@@eco_3@@eco	tan
TRINITY_DN132623_c4_g1_i3@@eco_3@@eco	saddlebrown
Contig39197	brown
TRINITY_DN113211_c1_g1_i10@@endo_1@@endo	black
TRINITY_DN86199_c0_g1_i2@@non_3@@non	darkturquoise
Contig23619	darkred
Contig23618	cyan
Contig15678@@non	green
TRINITY_DN137251_c0_g7_i6@@eco_1@@eco	red
Contig25450	magenta
TRINITY_DN153266_c2_g1_i1@@eco_2@@eco	turquoise
TRINITY_DN152874_c5_g2_i1@@eco_2@@eco	lightgreen
TRINITY_DN102811_c3_g1_i4@@non_3@@non	paleturquoise
Contig4962@@non	pink
TRINITY_DN140508_c2_g2_i2@@eco_1@@eco	turquoise
TRINITY_DN130462_c0_g1_i1@@non_1@@non	darkturquoise
TRINITY_DN102916_c1_g1_i3@@non_2@@non	red
Contig25338@@eco	brown
TRINITY_DN109986_c0_g1_i1@@non_1@@non	greenyellow
TRINITY_DN153042_c2_g1_i1@@eco_2@@eco	brown
Contig14796	brown
Contig14795	brown
TRINITY_DN75221_c1_g3_i3@@endo_3@@endo	royalblue
TRINITY_DN118804_c1_g1_i3@@eco_3@@eco	blue
TRINITY_DN125486_c1_g1_i5@@eco_3@@eco	salmon
TRINITY_DN139293_c3_g1_i10@@eco_1@@eco	skyblue
Contig4864@@non	blue
Contig23686	turquoise
Contig16151@@non	lightcyan
Contig27128@@endo	lightcyan
Contig5678@@endo	pink
TRINITY_DN143564_c0_g1_i2@@eco_2@@eco	blue
Contig34958@@eco	pink
Contig50485	yellow
Contig13020@@endo	white
TRINITY_DN121831_c0_g1_i2@@eco_3@@eco	darkgreen
Contig34001@@non	pink
Contig12473@@endo	lightcyan
TRINITY_DN115118_c1_g9_i11@@endo_1@@endo	violet
Contig28535	tan
Contig17965@@eco	brown
TRINITY_DN83622_c0_g1_i2@@endo_2@@endo	tan
TRINITY_DN109837_c2_g1_i2@@endo_1@@endo	black
TRINITY_DN131318_c0_g1_i3@@eco_1@@eco	darkred
TRINITY_DN89827_c0_g2_i1@@endo_2@@endo	red
Contig27341@@eco	yellow
Contig28531	red
Contig50411	turquoise
TRINITY_DN124560_c1_g1_i6@@eco_3@@eco	orange
Contig34094@@non	green
Contig41086@@eco	salmon
TRINITY_DN134030_c4_g1_i3@@eco_3@@eco	blue
Contig10519@@eco	greenyellow
TRINITY_DN130173_c2_g1_i3@@eco_3@@eco	darkturquoise
TRINITY_DN106406_c0_g1_i1@@non_2@@non	green
TRINITY_DN73491_c0_g1_i1@@endo_2@@endo	salmon
TRINITY_DN130708_c1_g1_i2@@eco_3@@eco	cyan
TRINITY_DN120190_c0_g1_i4@@eco_3@@eco	turquoise
Contig32345@@non	magenta
TRINITY_DN113704_c1_g1_i1@@endo_1@@endo	magenta
Contig53875@@non	yellow
Contig14904@@endo	yellow
TRINITY_DN101227_c0_g1_i5@@non_2@@non	purple
TRINITY_DN122001_c0_g2_i1@@eco_3@@eco	turquoise
TRINITY_DN96971_c1_g4_i3@@non_3@@non	darkred
Contig31435@@eco	blue
Contig11321@@endo	black
Contig27069	green
TRINITY_DN105653_c1_g1_i1@@endo_1@@endo	magenta
Contig938@@endo	midnightblue
TRINITY_DN110116_c1_g1_i1@@endo_1@@endo	magenta
Contig50274	turquoise
TRINITY_DN119013_c0_g1_i2@@eco_3@@eco	grey60
TRINITY_DN77043_c0_g2_i2@@endo_2@@endo	lightcyan
TRINITY_DN115250_c2_g2_i3@@endo_1@@endo	black
Contig5034@@eco	tan
TRINITY_DN83530_c0_g1_i1@@endo_2@@endo	pink
Contig33179@@non	brown
TRINITY_DN81477_c2_g1_i1@@endo_3@@endo	lightcyan
Contig38431@@eco	turquoise
Contig8061@@non	greenyellow
Contig30235@@non	pink
TRINITY_DN112742_c1_g3_i1@@endo_1@@endo	greenyellow
Contig13945@@non	purple
Contig19376@@endo	red
TRINITY_DN96979_c0_g1_i3@@non_2@@non	green
Contig11572	turquoise
Contig55082@@endo	skyblue
TRINITY_DN109335_c0_g3_i2@@endo_1@@endo	salmon
Contig57902@@non	yellow
TRINITY_DN90561_c0_g1_i4@@non_3@@non	purple
TRINITY_DN149760_c2_g1_i1@@eco_2@@eco	turquoise
TRINITY_DN97056_c1_g1_i1@@non_3@@non	grey60
TRINITY_DN102196_c1_g1_i4@@non_3@@non	purple
TRINITY_DN141750_c0_g1_i1@@eco_2@@eco	yellow
Contig11504	brown
Contig140@@non	yellow
Contig2902@@non	purple
Contig52040	brown
Contig49667@@eco	pink
TRINITY_DN107161_c0_g1_i6@@non_2@@non	cyan
Contig27985	green
Contig25325	greenyellow
Contig21702@@non	yellow
TRINITY_DN136806_c1_g5_i1@@eco_2@@eco	brown
Contig13869@@non	pink
Contig25339	green
Contig8262@@non	yellow
TRINITY_DN140854_c5_g2_i2@@eco_1@@eco	turquoise
Contig13325	turquoise
Contig13328	darkturquoise
Contig14653	darkred
TRINITY_DN79150_c0_g1_i16@@endo_3@@endo	lightyellow
Contig9567@@non	lightgreen
Contig11616@@non	yellow
Contig25316	magenta
Contig27974	cyan
TRINITY_DN53666_c0_g1_i1@@eco_3@@eco	brown
Contig13348	pink
Contig12019	lightgreen
TRINITY_DN72891_c0_g2_i2@@endo_3@@endo	grey60
TRINITY_DN109802_c4_g1_i6@@non_2@@non	cyan
Contig26616	red
TRINITY_DN144748_c2_g3_i7@@eco_2@@eco	brown
Contig26622	cyan
Contig53753@@eco	darkred
TRINITY_DN110664_c3_g5_i1@@non_2@@non	turquoise
TRINITY_DN117871_c0_g1_i1@@eco_3@@eco	turquoise
TRINITY_DN104522_c1_g4_i1@@endo_1@@endo	magenta
TRINITY_DN109022_c3_g7_i4@@endo_1@@endo	yellow
TRINITY_DN133903_c0_g1_i5@@eco_1@@eco	blue
TRINITY_DN122721_c0_g1_i2@@eco_3@@eco	turquoise
Contig39907	tan
TRINITY_DN128951_c4_g1_i1@@eco_3@@eco	darkorange
TRINITY_DN90708_c0_g2_i2@@endo_2@@endo	pink
TRINITY_DN85343_c0_g1_i2@@endo_2@@endo	midnightblue
Contig13308	violet
TRINITY_DN110871_c0_g2_i2@@non_2@@non	black
Contig53314@@endo	red
Contig521@@endo	green
TRINITY_DN103106_c2_g1_i4@@non_2@@non	greenyellow
Contig27112	black
Contig27113	black
TRINITY_DN130074_c0_g1_i4@@eco_1@@eco	cyan
Contig27115	orange
TRINITY_DN132184_c2_g1_i4@@eco_1@@eco	turquoise
TRINITY_DN132429_c1_g6_i5@@eco_3@@eco	black
TRINITY_DN113292_c0_g1_i8@@endo_1@@endo	black
Contig40921@@endo	lightgreen
TRINITY_DN121851_c0_g2_i8@@eco_3@@eco	yellow
Contig1777@@endo	white
Contig31392@@eco	blue
TRINITY_DN113355_c0_g1_i2@@endo_1@@endo	purple
Contig18856@@non	turquoise
Contig28747@@endo	pink
TRINITY_DN111463_c0_g1_i1@@non_2@@non	blue
Contig6389@@non	darkred
Contig51655	pink
Contig50324	green
Contig12051	white
Contig30842@@non	greenyellow
TRINITY_DN136462_c3_g1_i5@@eco_1@@eco	magenta
TRINITY_DN119478_c0_g1_i3@@eco_3@@eco	brown
TRINITY_DN87744_c2_g1_i11@@endo_2@@endo	yellow
TRINITY_DN121738_c1_g3_i2@@eco_3@@eco	turquoise
TRINITY_DN120705_c0_g1_i4@@eco_1@@eco	lightcyan
Contig18741@@non	lightyellow
TRINITY_DN104473_c0_g1_i13@@endo_1@@endo	black
TRINITY_DN111553_c1_g7_i2@@non_2@@non	turquoise
Contig12702@@endo	green
TRINITY_DN121782_c3_g2_i2@@eco_3@@eco	brown
TRINITY_DN131765_c0_g1_i1@@eco_2@@eco	purple
Contig53324@@endo	darkgrey
TRINITY_DN108107_c0_g1_i15@@endo_1@@endo	red
TRINITY_DN114487_c0_g1_i7@@endo_1@@endo	black
TRINITY_DN140032_c1_g1_i1@@eco_1@@eco	greenyellow
Contig13338@@eco	turquoise
TRINITY_DN104060_c1_g2_i3@@non_3@@non	salmon
TRINITY_DN147137_c0_g1_i4@@eco_2@@eco	royalblue
TRINITY_DN134090_c2_g1_i7@@eco_1@@eco	yellow
Contig16314@@eco	saddlebrown
Contig29718@@non	blue
TRINITY_DN82331_c0_g1_i9@@endo_2@@endo	darkgreen
TRINITY_DN132944_c1_g3_i2@@eco_3@@eco	magenta
TRINITY_DN104957_c1_g2_i1@@non_2@@non	blue
TRINITY_DN129378_c3_g1_i2@@eco_3@@eco	turquoise
Contig31489@@eco	blue
TRINITY_DN133351_c0_g1_i3@@eco_1@@eco	lightcyan
Contig52469@@eco	magenta
TRINITY_DN132599_c1_g4_i6@@eco_3@@eco	turquoise
Contig50162	grey60
Contig55017@@endo	yellow
TRINITY_DN128296_c0_g1_i4@@eco_1@@eco	brown
TRINITY_DN77717_c0_g1_i1@@endo_2@@endo	midnightblue
TRINITY_DN120329_c0_g1_i1@@eco_1@@eco	steelblue
Contig39850@@eco	magenta
Contig37172	yellow
Contig25652@@non	green
TRINITY_DN75790_c0_g2_i2@@endo_3@@endo	salmon
Contig22282@@endo	turquoise
TRINITY_DN136021_c0_g2_i5@@eco_2@@eco	brown
TRINITY_DN153984_c2_g4_i9@@eco_2@@eco	saddlebrown
Contig21268@@endo	yellow
TRINITY_DN129126_c1_g1_i1@@eco_1@@eco	yellow
Contig24369@@endo	red
TRINITY_DN125221_c3_g4_i4@@eco_3@@eco	cyan
Contig12766	grey60
TRINITY_DN114674_c0_g1_i1@@eco_3@@eco	black
Contig18421@@non	lightyellow
TRINITY_DN132132_c0_g1_i5@@eco_1@@eco	grey60
TRINITY_DN100444_c0_g4_i3@@non_3@@non	green
TRINITY_DN129126_c0_g2_i1@@eco_1@@eco	yellow
TRINITY_DN144685_c1_g2_i6@@eco_2@@eco	tan
Contig23805@@non	magenta
TRINITY_DN132051_c1_g1_i1@@eco_2@@eco	pink
Contig51517@@non	lightyellow
Contig14636@@non	cyan
TRINITY_DN139291_c0_g3_i7@@eco_1@@eco	paleturquoise
TRINITY_DN135726_c4_g2_i1@@eco_3@@eco	cyan
TRINITY_DN121191_c4_g1_i5@@eco_3@@eco	grey60
Contig36928@@eco	royalblue
TRINITY_DN82678_c0_g1_i4@@endo_2@@endo	purple
Contig6393@@non	green
Contig57875@@endo	red
TRINITY_DN99253_c1_g1_i2@@non_2@@non	magenta
Contig7362@@endo	black
Contig49182@@non	yellow
Contig298@@non	yellow
TRINITY_DN102418_c2_g1_i1@@endo_1@@endo	turquoise
TRINITY_DN113475_c0_g2_i6@@endo_1@@endo	black
TRINITY_DN83698_c0_g1_i1@@endo_2@@endo	red
TRINITY_DN100126_c1_g3_i4@@non_3@@non	grey60
TRINITY_DN132148_c0_g3_i4@@eco_1@@eco	tan
Contig27867	green
Contig45074@@non	pink
TRINITY_DN124450_c0_g1_i2@@eco_1@@eco	turquoise
TRINITY_DN133430_c2_g6_i3@@eco_1@@eco	blue
TRINITY_DN124780_c2_g2_i2@@eco_3@@eco	black
Contig13206	brown
TRINITY_DN101549_c1_g1_i3@@endo_1@@endo	green
TRINITY_DN103881_c3_g1_i1@@endo_1@@endo	black
Contig25136@@non	red
Contig2979@@endo	red
Contig14564	darkred
TRINITY_DN128384_c0_g2_i2@@eco_3@@eco	violet
Contig29712@@non	darkgrey
TRINITY_DN129225_c4_g1_i5@@eco_3@@eco	turquoise
Contig14562	brown
Contig20160@@non	green
Contig12701@@endo	grey60
TRINITY_DN136806_c1_g5_i2@@eco_2@@eco	brown
TRINITY_DN131762_c0_g1_i9@@eco_3@@eco	red
Contig11478	lightgreen
TRINITY_DN122323_c0_g4_i10@@eco_1@@eco	cyan
Contig9765@@non	pink
TRINITY_DN102858_c1_g1_i1@@non_3@@non	greenyellow
Contig22504@@eco	turquoise
Contig3613@@endo	tan
TRINITY_DN76666_c0_g1_i2@@endo_2@@endo	yellow
TRINITY_DN142154_c0_g3_i1@@eco_2@@eco	royalblue
TRINITY_DN129286_c0_g1_i8@@eco_1@@eco	lightgreen
Contig14510	royalblue
TRINITY_DN130107_c2_g1_i7@@eco_1@@eco	purple
Contig9072@@non	green
Contig34581@@non	greenyellow
Contig36136@@endo	red
Contig25297	salmon
Contig25298	black
Contig24223@@non	brown
Contig25879@@non	lightgreen
TRINITY_DN111921_c1_g1_i4@@non_2@@non	tan
Contig26598	pink
TRINITY_DN122482_c1_g1_i1@@eco_2@@eco	green
TRINITY_DN90548_c1_g1_i5@@endo_2@@endo	red
Contig48834@@non	grey60
Contig25271	yellow
TRINITY_DN113364_c1_g5_i4@@non_2@@non	green
TRINITY_DN105182_c0_g1_i1@@non_2@@non	green
TRINITY_DN130854_c1_g4_i4@@non_1@@non	greenyellow
TRINITY_DN138364_c4_g1_i4@@eco_1@@eco	turquoise
Contig34541@@non	royalblue
Contig8194@@endo	pink
Contig28905@@eco	brown
Contig22837@@non	darkgrey
TRINITY_DN124420_c0_g1_i6@@eco_3@@eco	brown
TRINITY_DN122176_c0_g2_i2@@eco_3@@eco	cyan
Contig14577	turquoise
Contig24226@@non	brown
Contig28265@@eco	grey60
Contig36137@@endo	midnightblue
Contig36892@@non	green
Contig13270	magenta
Contig14598	violet
TRINITY_DN110764_c0_g1_i1@@eco_3@@eco	darkred
Contig36821@@eco	salmon
TRINITY_DN150695_c0_g1_i3@@eco_2@@eco	darkolivegreen
TRINITY_DN125313_c0_g1_i2@@eco_1@@eco	green
TRINITY_DN86543_c0_g1_i1@@endo_2@@endo	black
Contig57563@@non	pink
Contig33284@@non	red
TRINITY_DN124791_c3_g3_i3@@eco_1@@eco	blue
TRINITY_DN134071_c0_g1_i6@@eco_3@@eco	pink
TRINITY_DN77883_c0_g1_i1@@eco_2@@eco	red
TRINITY_DN111353_c1_g1_i8@@endo_1@@endo	black
TRINITY_DN128197_c0_g2_i1@@eco_3@@eco	red
Contig9522@@endo	saddlebrown
Contig42933@@endo	black
Contig50058	black
Contig50055	green
Contig31375@@non	yellow
TRINITY_DN133592_c2_g3_i1@@eco_3@@eco	pink
Contig31140@@non	blue
Contig26816@@eco	tan
Contig37359@@non	green
TRINITY_DN86278_c0_g1_i1@@non_2@@non	purple
TRINITY_DN89773_c4_g4_i1@@endo_2@@endo	orange
TRINITY_DN89553_c0_g1_i5@@endo_2@@endo	white
Contig51116@@non	salmon
TRINITY_DN133333_c1_g1_i2@@eco_3@@eco	black
TRINITY_DN130933_c3_g1_i4@@eco_1@@eco	lightyellow
TRINITY_DN87622_c3_g1_i2@@endo_2@@endo	saddlebrown
Contig45257@@endo	steelblue
Contig51341	blue
TRINITY_DN111590_c4_g1_i1@@non_2@@non	paleturquoise
Contig25087	yellow
TRINITY_DN144347_c5_g2_i4@@eco_2@@eco	turquoise
TRINITY_DN126738_c0_g1_i1@@eco_1@@eco	lightcyan
TRINITY_DN93373_c0_g1_i4@@eco_3@@eco	salmon
Contig53465@@endo	lightyellow
TRINITY_DN136112_c2_g3_i8@@eco_3@@eco	turquoise
TRINITY_DN109760_c2_g1_i3@@endo_1@@endo	magenta
Contig25976	yellow
TRINITY_DN100260_c0_g1_i3@@non_2@@non	brown
TRINITY_DN109664_c0_g1_i1@@eco_1@@eco	yellow
Contig3591@@endo	yellow
Contig57166@@non	yellow
Contig45254@@non	tan
Contig27314@@endo	blue
TRINITY_DN104383_c0_g1_i2@@non_3@@non	yellow
TRINITY_DN114150_c0_g1_i5@@endo_1@@endo	red
Contig16430@@endo	brown
TRINITY_DN152723_c1_g1_i6@@eco_2@@eco	lightcyan
TRINITY_DN123445_c0_g1_i1@@eco_1@@eco	brown
Contig11110@@eco	turquoise
Contig46045@@non	lightcyan
Contig37900	green
Contig32094@@eco	red
Contig25935	magenta
Contig58753@@non	tan
TRINITY_DN136039_c3_g4_i3@@eco_1@@eco	blue
TRINITY_DN89648_c0_g3_i3@@endo_2@@endo	midnightblue
TRINITY_DN108977_c0_g1_i2@@eco_3@@eco	turquoise
Contig12621	tan
TRINITY_DN121867_c0_g1_i3@@eco_1@@eco	darkgreen
TRINITY_DN130776_c1_g2_i1@@eco_1@@eco	black
TRINITY_DN112256_c0_g2_i2@@endo_1@@endo	midnightblue
TRINITY_DN123302_c0_g1_i1@@eco_3@@eco	turquoise
Contig43945@@endo	red
Contig12674@@endo	green
Contig40068@@eco	magenta
Contig26412	tan
Contig20184@@non	red
Contig58719@@endo	black
TRINITY_DN6142_c0_g1_i1@@eco_3@@eco	green
Contig16487@@eco	blue
Contig50994	greenyellow
Contig12514@@non	pink
TRINITY_DN103917_c2_g1_i1@@non_3@@non	black
TRINITY_DN114016_c1_g1_i4@@eco_1@@eco	blue
Contig13534@@eco	blue
TRINITY_DN136401_c0_g1_i1@@eco_1@@eco	black
Contig23371	greenyellow
Contig23378	midnightblue
TRINITY_DN128015_c0_g1_i1@@eco_1@@eco	grey60
Contig23381	salmon
Contig49251@@eco	lightcyan
Contig50965	brown
Contig50966	blue
Contig240@@endo	midnightblue
TRINITY_DN122323_c0_g4_i7@@eco_1@@eco	cyan
Contig36424@@endo	lightgreen
Contig20952@@endo	yellow
Contig58151@@endo	yellow
TRINITY_DN140793_c0_g1_i2@@eco_2@@eco	lightcyan
TRINITY_DN128572_c1_g1_i1@@eco_1@@eco	turquoise
Contig12677	tan
TRINITY_DN142151_c1_g1_i2@@eco_2@@eco	darkred
TRINITY_DN108436_c0_g1_i2@@non_2@@non	red
TRINITY_DN143764_c0_g1_i2@@eco_2@@eco	black
Contig37979	purple
TRINITY_DN113979_c0_g1_i11@@endo_1@@endo	black
Contig37978	lightyellow
Contig37977	red
TRINITY_DN122932_c1_g1_i8@@eco_3@@eco	saddlebrown
TRINITY_DN116622_c0_g1_i1@@eco_3@@eco	black
Contig42982@@endo	green
Contig31973@@eco	blue
Contig24598@@non	green
Contig10378@@eco	blue
TRINITY_DN121738_c1_g2_i5@@eco_3@@eco	brown
TRINITY_DN110315_c0_g1_i1@@endo_1@@endo	salmon
TRINITY_DN114554_c0_g1_i4@@endo_1@@endo	black
Contig29196@@non	yellow
TRINITY_DN86809_c0_g1_i2@@non_2@@non	green
Contig12463@@eco	white
Contig15851@@eco	turquoise
Contig37127	pink
Contig26486	midnightblue
Contig32485@@eco	purple
TRINITY_DN82239_c1_g3_i7@@endo_3@@endo	black
Contig39770	salmon
Contig39783	red
TRINITY_DN132535_c0_g4_i1@@eco_3@@eco	cyan
TRINITY_DN112910_c1_g2_i19@@endo_1@@endo	magenta
Contig26475	magenta
Contig52232@@endo	lightgreen
Contig26435	black
TRINITY_DN108058_c1_g1_i4@@non_2@@non	red
Contig49186@@eco	turquoise
Contig29586@@eco	paleturquoise
Contig33291@@eco	brown
Contig14263@@non	darkolivegreen
TRINITY_DN101109_c0_g1_i1@@eco_3@@eco	turquoise
TRINITY_DN143412_c0_g1_i1@@eco_2@@eco	turquoise
TRINITY_DN132083_c0_g2_i2@@eco_1@@eco	cyan
TRINITY_DN149729_c1_g1_i4@@eco_2@@eco	darkred
TRINITY_DN130221_c0_g4_i3@@eco_3@@eco	royalblue
TRINITY_DN133169_c1_g2_i2@@eco_3@@eco	darkgreen
TRINITY_DN152936_c0_g1_i1@@eco_2@@eco	red
TRINITY_DN128826_c0_g1_i4@@eco_1@@eco	greenyellow
TRINITY_DN106924_c0_g1_i1@@non_2@@non	red
TRINITY_DN128710_c0_g1_i3@@non_1@@non	greenyellow
TRINITY_DN133351_c0_g1_i2@@eco_1@@eco	lightcyan
TRINITY_DN109547_c24_g1_i3@@non_2@@non	yellow
Contig54276@@endo	magenta
Contig28602@@endo	magenta
Contig4309@@endo	purple
TRINITY_DN153102_c3_g1_i9@@eco_2@@eco	brown
Contig51259	salmon
TRINITY_DN125769_c1_g1_i1@@eco_1@@eco	greenyellow
TRINITY_DN155470_c2_g3_i1@@eco_2@@eco	turquoise
TRINITY_DN123949_c4_g1_i3@@eco_3@@eco	turquoise
Contig38771@@non	brown
TRINITY_DN105436_c0_g1_i1@@endo_1@@endo	red
TRINITY_DN125483_c2_g5_i7@@eco_3@@eco	turquoise
Contig59257@@non	yellow
TRINITY_DN146630_c0_g1_i2@@eco_2@@eco	red
Contig26287	tan
Contig26285	midnightblue
TRINITY_DN109225_c0_g1_i1@@endo_1@@endo	pink
TRINITY_DN132787_c0_g1_i6@@eco_1@@eco	magenta
TRINITY_DN123247_c1_g3_i3@@eco_3@@eco	pink
TRINITY_DN83675_c0_g1_i3@@non_3@@non	yellow
Contig50800	brown
Contig37821	turquoise
TRINITY_DN85166_c0_g1_i1@@eco_1@@eco	turquoise
Contig20822@@endo	yellow
TRINITY_DN82331_c0_g1_i6@@endo_2@@endo	darkgreen
Contig17669@@non	violet
Contig53244@@endo	greenyellow
Contig24285@@non	green
TRINITY_DN130113_c0_g1_i5@@eco_3@@eco	magenta
Contig51555@@endo	salmon
Contig13866	turquoise
Contig13863	darkturquoise
Contig25804	midnightblue
Contig13810	darkgrey
TRINITY_DN120265_c0_g1_i4@@eco_1@@eco	tan
Contig31752@@non	purple
TRINITY_DN108330_c0_g1_i1@@non_2@@non	yellow
Contig59064@@endo	pink
TRINITY_DN112209_c2_g4_i11@@endo_1@@endo	blue
TRINITY_DN109652_c2_g1_i3@@non_2@@non	pink
TRINITY_DN106831_c0_g3_i3@@endo_1@@endo	purple
Contig23125@@eco	brown
TRINITY_DN88720_c0_g1_i1@@non_3@@non	yellow
TRINITY_DN107540_c0_g1_i3@@endo_1@@endo	tan
Contig23266	salmon
TRINITY_DN123587_c0_g1_i1@@eco_1@@eco	darkgreen
TRINITY_DN108431_c0_g1_i7@@endo_1@@endo	red
Contig60071@@eco	lightgreen
TRINITY_DN130599_c1_g1_i2@@eco_3@@eco	red
TRINITY_DN11136_c0_g2_i1@@eco_1@@eco	darkorange
Contig23273	red
TRINITY_DN78724_c1_g1_i4@@endo_2@@endo	red
Contig42983@@non	magenta
Contig18447@@eco	turquoise
Contig46725@@endo	purple
TRINITY_DN83205_c0_g2_i2@@endo_2@@endo	yellow
Contig23251	midnightblue
Contig23250	cyan
Contig45422@@endo	magenta
TRINITY_DN99151_c3_g1_i4@@non_2@@non	turquoise
Contig6419@@endo	salmon
Contig57327@@endo	grey60
Contig23543@@eco	blue
Contig13897	turquoise
Contig37862	blue
TRINITY_DN113502_c0_g1_i1@@eco_3@@eco	darkorange
TRINITY_DN100881_c0_g1_i6@@non_3@@non	pink
Contig39548@@non	green
Contig38998@@non	brown
Contig13875@@eco	turquoise
TRINITY_DN101133_c0_g1_i3@@endo_1@@endo	salmon
TRINITY_DN108301_c0_g1_i3@@non_2@@non	black
Contig48425@@non	pink
Contig12589	darkturquoise
Contig11258	brown
TRINITY_DN127204_c2_g1_i5@@non_1@@non	salmon
Contig23214	purple
Contig9390@@non	green
Contig50003	green
Contig30001@@eco	brown
Contig26382	green
TRINITY_DN114950_c0_g1_i3@@eco_1@@eco	red
Contig24517@@non	purple
TRINITY_DN115643_c0_g1_i5@@non_1@@non	pink
TRINITY_DN122400_c0_g1_i1@@eco_1@@eco	blue
Contig51323	salmon
Contig29932@@non	lightcyan
TRINITY_DN128856_c0_g1_i4@@eco_3@@eco	royalblue
TRINITY_DN122411_c0_g1_i1@@eco_2@@eco	grey60
TRINITY_DN105478_c2_g2_i2@@non_2@@non	green
Contig12695@@endo	magenta
Contig4295@@non	grey60
TRINITY_DN86543_c0_g1_i8@@endo_2@@endo	red
TRINITY_DN153913_c3_g3_i3@@eco_2@@eco	steelblue
TRINITY_DN151208_c1_g3_i2@@eco_2@@eco	darkorange
Contig37006	darkgrey
Contig51307	paleturquoise
Contig39875@@non	yellow
Contig16285@@non	black
TRINITY_DN109877_c0_g2_i4@@endo_1@@endo	yellow
Contig15544@@non	yellow
Contig25869@@endo	royalblue
TRINITY_DN60470_c0_g1_i1@@eco_1@@eco	green
Contig25017	midnightblue
Contig30309@@endo	red
Contig25024	salmon
TRINITY_DN137483_c0_g1_i2@@eco_1@@eco	green
TRINITY_DN114980_c0_g1_i1@@eco_1@@eco	pink
Contig38978@@endo	white
Contig26320	green
TRINITY_DN142772_c0_g1_i1@@eco_2@@eco	magenta
TRINITY_DN105740_c0_g1_i5@@endo_1@@endo	green
Contig58589@@eco	turquoise
Contig28971@@eco	darkred
TRINITY_DN128715_c3_g1_i1@@eco_1@@eco	steelblue
TRINITY_DN83622_c0_g1_i5@@endo_2@@endo	royalblue
Contig30236	orange
Contig1185@@eco	darkgreen
TRINITY_DN154829_c2_g1_i9@@eco_2@@eco	turquoise
Contig42211	green
Contig8192@@non	turquoise
Contig23824@@endo	magenta
Contig30247	purple
Contig15116@@non	green
TRINITY_DN120033_c0_g3_i3@@eco_3@@eco	blue
TRINITY_DN112074_c1_g1_i6@@non_2@@non	purple
TRINITY_DN104309_c0_g1_i2@@non_2@@non	red
TRINITY_DN129020_c5_g1_i1@@eco_3@@eco	royalblue
Contig48314@@eco	brown
TRINITY_DN105262_c0_g1_i1@@eco_3@@eco	lightyellow
Contig59507@@eco	brown
Contig40493	turquoise
Contig23655@@eco	saddlebrown
Contig29238	blue
Contig30224	green
Contig17277	green
TRINITY_DN94839_c0_g1_i1@@non_2@@non	lightyellow
TRINITY_DN137345_c0_g1_i6@@eco_1@@eco	yellow
Contig15166@@non	magenta
TRINITY_DN146916_c0_g1_i1@@eco_2@@eco	turquoise
Contig29241	brown
Contig29208	magenta
Contig19884	tan
Contig44596@@eco	lightyellow
TRINITY_DN126080_c2_g10_i8@@eco_3@@eco	cyan
TRINITY_DN84536_c0_g1_i1@@eco_1@@eco	darkgreen
TRINITY_DN145011_c0_g1_i6@@eco_2@@eco	steelblue
TRINITY_DN119678_c0_g1_i2@@eco_3@@eco	turquoise
TRINITY_DN97452_c0_g1_i8@@non_3@@non	blue
Contig27136@@non	lightcyan
TRINITY_DN139557_c2_g1_i1@@eco_1@@eco	green
Contig44825	yellow
TRINITY_DN127839_c0_g2_i1@@eco_3@@eco	yellow
TRINITY_DN133957_c2_g6_i7@@eco_3@@eco	grey60
Contig45418@@endo	salmon
Contig29602@@endo	red
TRINITY_DN134335_c2_g1_i2@@eco_1@@eco	turquoise
TRINITY_DN121738_c1_g2_i8@@eco_3@@eco	brown
TRINITY_DN114638_c0_g2_i2@@endo_1@@endo	magenta
TRINITY_DN89935_c0_g1_i3@@endo_2@@endo	red
Contig36524@@non	lightcyan
Contig2504	darkturquoise
TRINITY_DN85610_c0_g1_i1@@endo_2@@endo	red
Contig145@@non	yellow
[truncated: 2,727 more rows]

## Sheet: GSandMM
GeneID	ModuleColor	GS.Sprouting_percentage	p.GS.Sprouting_percentage	MMblue	MMturquoise	MMdarkolivegreen	MMbrown	MMdarkturquoise	MMdarkgreen	MMdarkorange	MMsaddlebrown	MMsteelblue	MMcyan	MMlightgreen	MMskyblue	MMwhite	MMred	MMmagenta	MMsalmon	MMblack	MMmidnightblue	MMdarkgrey	MMlightyellow	MMyellow	MMpaleturquoise	MMgreen	MMorange	MMpink	MMgrey60	MMpurple	MMgreenyellow	MMlightcyan	MMdarkred	MMtan	MMroyalblue	MMviolet	p.MMblue	p.MMturquoise	p.MMdarkolivegreen	p.MMbrown	p.MMdarkturquoise	p.MMdarkgreen	p.MMdarkorange	p.MMsaddlebrown	p.MMsteelblue	p.MMcyan	p.MMlightgreen	p.MMskyblue	p.MMwhite
Contig42249@@eco	blue	0.312366	0.41315	0.966247	0.957294	0.923026	0.897573	0.892035	0.869152	0.759595	0.747075	0.74454	0.679065	0.799014	-0.465811	-0.471187	-0.848493	-0.817527	-0.840268	-0.779753	-0.7964	-0.510478	-0.32783	-0.404279	-0.511513	-0.61341	-0.481886	-0.513205	-0.44559	-0.368322	-0.539795	-0.433123	0.130865	0.143232	0.175155	0.0847984	2.25049e-05	5.08237e-05	0.000386178	0.00102311	0.00122332	0.00234227	0.0175678	0.0207061	0.0213835	0.0442708	0.00978491	0.206331	0.200436
Contig49087@@non	midnightblue	-0.696151	0.0372455	-0.709235	-0.715601	-0.72219	-0.714702	-0.717413	-0.50153	-0.365643	-0.316026	-0.346859	-0.333388	-0.491975	0.83564	0.772319	0.958693	0.8812	0.880024	0.924049	0.987603	0.0356169	-0.142477	-0.0520467	0.142896	0.187701	0.0395977	0.0516602	-0.0297955	-0.119403	0.0485438	-0.0146952	-0.553076	-0.547162	-0.580928	-0.510855	0.0323847	0.0301777	0.0279993	0.0304831	0.0295677	0.168956	0.333195	0.4074	0.36045	0.38063	0.178541	0.00502694	0.0147205
Contig49123@@eco	pink	0.662571	0.0518104	-0.55691	-0.536083	-0.567438	-0.593759	-0.574008	-0.800707	-0.873038	-0.877513	-0.887606	-0.865517	-0.801699	-0.508059	-0.530597	0.00246873	0.0137734	0.0200769	-0.0117552	-0.0233257	0.936275	0.948072	0.957785	0.923399	0.950466	0.95915	0.989394	0.955944	0.988567	0.980759	0.988351	0.794112	0.764508	0.792135	0.805296	0.119335	0.136813	0.111037	0.0918499	0.10604	0.00951632	0.00211609	0.00187484	0.00140187	0.0025685	0.00936126	0.16258	0.141654
Contig22615	darkgreen	-0.184564	0.63452	0.906235	0.882942	0.885688	0.908719	0.887975	0.9906	0.964564	0.972739	0.976143	0.937518	0.972227	0.0207561	0.0293926	-0.507563	-0.514865	-0.515695	-0.48286	-0.464333	-0.888828	-0.779418	-0.832879	-0.876248	-0.941547	-0.882732	-0.875336	-0.835713	-0.799981	-0.899443	-0.838113	-0.41003	-0.376632	-0.349536	-0.388914	0.000757537	0.00160862	0.0014845	0.000691332	0.00138631	2.62725e-07	2.66406e-05	1.07242e-05	6.74628e-06	0.000188796	1.14399e-05	0.957731	0.940165
Contig29077@@non	brown	0.0658244	0.866387	0.916615	0.904937	0.947708	0.989095	0.971685	0.945571	0.909511	0.916546	0.899884	0.92902	0.976211	-0.19258	-0.197521	-0.691345	-0.701548	-0.695258	-0.670956	-0.648814	-0.758713	-0.601458	-0.682114	-0.751726	-0.832123	-0.753624	-0.735399	-0.678681	-0.624552	-0.768782	-0.691032	-0.181114	-0.160443	-0.128116	-0.157185	0.000507685	0.000793864	0.000102277	4.41196e-07	1.22343e-05	0.000117422	0.000671082	0.000509129	0.000946784	0.000292514	6.6796e-06	0.619603	0.610467
TRINITY_DN90992_c2_g2_i2@@endo_2@@endo	red	-0.812831	0.00773692	-0.711926	-0.71904	-0.74289	-0.687681	-0.688877	-0.45613	-0.307011	-0.295073	-0.270897	-0.275652	-0.432064	0.866472	0.892294	0.980338	0.957312	0.968289	0.941595	0.947126	-0.0333204	-0.26025	-0.118015	-0.0150531	0.0705246	-0.0451709	-0.0568942	-0.168623	-0.226917	0.00732202	-0.0804502	-0.647523	-0.70008	-0.649168	-0.644854	0.0314393	0.0290272	0.0218323	0.0406303	0.0401407	0.217184	0.421628	0.440806	0.480777	0.472799	0.245492	0.00250766	0.00121338
TRINITY_DN132432_c3_g1_i1@@eco_1@@eco	darkorange	-0.126018	0.746651	0.859413	0.865004	0.888561	0.904712	0.905459	0.951921	0.961759	0.947901	0.936567	0.946172	0.944946	0.013519	-0.0112562	-0.558964	-0.519105	-0.567488	-0.454903	-0.483339	-0.842862	-0.714557	-0.782865	-0.810837	-0.885264	-0.789658	-0.820976	-0.772565	-0.742695	-0.869602	-0.791211	-0.344917	-0.316915	-0.302587	-0.325413	0.00298155	0.00260163	0.00136194	0.000800273	0.000779098	7.65441e-05	3.46842e-05	0.000100983	0.000198865	0.000113012	0.000122127	0.972463	0.977071
Contig22110@@eco	blue	0.262287	0.495364	0.967781	0.916686	0.921211	0.923512	0.877318	0.870262	0.739335	0.757436	0.801125	0.718053	0.854388	-0.431444	-0.394447	-0.787866	-0.78542	-0.764858	-0.797915	-0.780158	-0.586079	-0.422005	-0.526147	-0.626329	-0.669871	-0.598821	-0.540035	-0.472036	-0.421778	-0.582815	-0.526617	-0.0030059	0.0735148	0.0702625	0.0625604	1.91544e-05	0.000506227	0.000418235	0.000377889	0.00188496	0.00227606	0.0228202	0.0180848	0.00945083	0.0293543	0.00335422	0.246247	0.293469
TRINITY_DN114930_c0_g1_i1@@eco_2@@eco	blue	0.224322	0.561747	0.99597	0.983677	0.966687	0.935044	0.926863	0.929965	0.830367	0.835225	0.817841	0.760658	0.866842	-0.36646	-0.382697	-0.78612	-0.794723	-0.800145	-0.755252	-0.728292	-0.637118	-0.453031	-0.556908	-0.616264	-0.704078	-0.619699	-0.593523	-0.522812	-0.473212	-0.654685	-0.564967	-0.0178156	0.0497566	0.0415572	0.017419	1.36258e-08	1.80056e-06	2.15041e-05	0.000215755	0.000324136	0.000279377	0.00558387	0.00506933	0.00707275	0.0173172	0.00248436	0.332033	0.309367
TRINITY_DN121730_c0_g1_i2@@eco_3@@eco	darkturquoise	0.174046	0.654266	0.889346	0.93436	0.962272	0.945102	0.984754	0.903656	0.875778	0.831041	0.765726	0.818488	0.874915	-0.337176	-0.323042	-0.756939	-0.765643	-0.752575	-0.751679	-0.732701	-0.615566	-0.451596	-0.549196	-0.632735	-0.720432	-0.635942	-0.634856	-0.543858	-0.498807	-0.655656	-0.592677	-0.0290857	-0.00394118	-0.0109067	-0.0491637	0.00132968	0.000223651	3.30987e-05	0.000120941	1.41931e-06	0.000830857	0.00196599	0.00551044	0.016154	0.00698995	0.00201245	0.374903	0.39648
TRINITY_DN89321_c0_g3_i3@@endo_2@@endo	pink	0.65322	0.0564257	-0.538178	-0.51989	-0.521871	-0.583225	-0.570104	-0.782822	-0.844825	-0.825616	-0.867115	-0.828951	-0.786353	-0.447212	-0.536169	0.0102375	0.000743469	-0.0196468	0.0269808	0.0364533	0.919704	0.956402	0.928654	0.970147	0.961069	0.95503	0.965542	0.97089	0.967013	0.915621	0.936301	0.781956	0.789282	0.733397	0.78744	0.13499	0.151386	0.149557	0.0992638	0.108993	0.0126167	0.00414959	0.00612054	0.0024673	0.00574031	0.0119576	0.227455	0.136738
Contig6400@@endo	black	-0.792715	0.0108294	-0.726106	-0.739352	-0.748559	-0.714026	-0.723895	-0.485911	-0.334158	-0.317624	-0.282084	-0.295493	-0.462523	0.880204	0.87645	0.970035	0.977131	0.949489	0.988046	0.965276	-0.000333521	-0.217914	-0.0975188	0.0380761	0.119741	0.016483	-0.0222771	-0.114272	-0.195126	0.0140657	-0.069145	-0.625944	-0.654401	-0.65201	-0.619203	0.0267547	0.0228154	0.0203162	0.0307141	0.0274526	0.184781	0.379463	0.404901	0.462097	0.440124	0.209982	0.00173934	0.00193033
TRINITY_DN138611_c1_g1_i1@@eco_1@@eco	blue	0.104101	0.789834	0.988336	0.976626	0.967074	0.935271	0.927447	0.964783	0.883834	0.885492	0.864368	0.810451	0.901643	-0.272114	-0.278054	-0.715953	-0.732735	-0.7319	-0.697376	-0.666078	-0.696377	-0.534277	-0.627889	-0.68176	-0.774333	-0.70052	-0.694385	-0.613263	-0.574511	-0.73452	-0.657904	-0.114852	-0.0577602	-0.078377	-0.117826	5.57916e-07	6.28318e-06	2.06514e-05	0.000213177	0.000315353	2.60735e-05	0.00156752	0.00149313	0.00264306	0.00806673	0.000891403	0.478729	0.468791
Contig30032@@non	greenyellow	0.509447	0.161243	-0.647159	-0.62547	-0.660221	-0.673283	-0.649063	-0.840904	-0.900164	-0.928256	-0.914687	-0.905946	-0.840696	-0.436846	-0.378571	0.142905	0.150382	0.198676	0.0598011	0.0467571	0.937945	0.88552	0.927867	0.850557	0.916772	0.898531	0.93187	0.895484	0.92222	0.984982	0.93867	0.682292	0.631697	0.671325	0.656969	0.0595518	0.0716247	0.0529465	0.0468277	0.0585579	0.00451013	0.000937804	0.000303457	0.000548924	0.000765519	0.00452982	0.239718	0.31505
Contig35908	green	0.439171	0.236937	-0.645033	-0.63319	-0.606278	-0.681468	-0.674854	-0.826618	-0.865803	-0.859183	-0.895643	-0.860996	-0.827837	-0.323718	-0.353899	0.194649	0.160997	0.177712	0.140937	0.162302	0.956887	0.921469	0.916315	0.948655	0.939757	0.894411	0.848478	0.905415	0.864475	0.879464	0.83791	0.670029	0.649555	0.529371	0.53835	0.0606736	0.0671666	0.0834935	0.0432355	0.046124	0.00600456	0.00255018	0.00299792	0.00109007	0.00287036	0.00586544	0.395436	0.350113
TRINITY_DN148015_c1_g1_i6@@eco_2@@eco	white	-0.921835	0.000407007	-0.429701	-0.427816	-0.416082	-0.363635	-0.357542	-0.114632	0.0475232	-0.000351796	0.0817032	0.0612549	-0.0856541	0.828714	0.956545	0.779374	0.836425	0.840592	0.758065	0.687906	-0.317028	-0.548505	-0.443857	-0.412285	-0.28175	-0.361424	-0.394567	-0.451814	-0.530215	-0.305498	-0.444112	-0.831543	-0.85121	-0.844863	-0.829064	0.248373	0.250684	0.265326	0.336058	0.344821	0.769016	0.903369	0.999283	0.834479	0.875602	0.82657	0.00576679	5.39737e-05
Contig38190	green	0.455857	0.217496	-0.706928	-0.685067	-0.713893	-0.748995	-0.729027	-0.888817	-0.921199	-0.939312	-0.938413	-0.925453	-0.898724	-0.321606	-0.333726	0.199441	0.235355	0.221518	0.212877	0.167178	0.973268	0.924773	0.971522	0.949362	0.971388	0.981882	0.930885	0.910306	0.920323	0.967899	0.953779	0.689278	0.620411	0.62599	0.594342	0.0332098	0.0417137	0.0307598	0.0202025	0.0258505	0.00135134	0.000418453	0.000170803	0.000179662	0.000346046	0.000984573	0.398704	0.380118
Contig21700@@non	green	0.530562	0.141684	-0.650464	-0.62231	-0.619026	-0.686968	-0.665042	-0.851296	-0.880008	-0.884632	-0.908842	-0.872306	-0.858339	-0.339405	-0.406562	0.127106	0.155691	0.116053	0.171805	0.139533	0.945181	0.939989	0.9275	0.970323	0.980845	0.979916	0.949821	0.960775	0.937041	0.920334	0.915318	0.706221	0.703241	0.629483	0.678022	0.057834	0.0735015	0.0754844	0.0409238	0.0506324	0.00359874	0.00174898	0.00153141	0.000688158	0.0021575	0.00305866	0.371551	0.277528
TRINITY_DN113318_c3_g2_i4@@endo_1@@endo	black	-0.645332	0.0605149	-0.824987	-0.830691	-0.848856	-0.805956	-0.810328	-0.630304	-0.484518	-0.471708	-0.434928	-0.434169	-0.598766	0.783609	0.762164	0.936946	0.968114	0.92235	0.989514	0.943092	0.165235	-0.0400834	0.0891121	0.211655	0.293303	0.216062	0.169749	0.0574166	-0.00348444	0.197943	0.135058	-0.457808	-0.508057	-0.471811	-0.446226	0.00619416	0.00554855	0.00380018	0.00871526	0.00808402	0.0688125	0.186231	0.19987	0.242025	0.242942	0.0884487	0.0124678	0.0169659
Contig35914	lightcyan	0.593624	0.0919429	-0.574619	-0.557679	-0.604313	-0.616313	-0.598545	-0.798888	-0.870641	-0.878419	-0.888243	-0.8743	-0.805041	-0.479862	-0.479331	0.0515247	0.0511124	0.0765393	0.0117178	0.00521175	0.943796	0.930608	0.978894	0.912525	0.924914	0.937844	0.936074	0.896707	0.947778	0.978358	0.985349	0.781298	0.699895	0.764917	0.710498	0.105583	0.118717	0.0847725	0.0771468	0.0885977	0.00980519	0.00225375	0.00182846	0.00137513	0.002046	0.00885146	0.191126	0.191689
TRINITY_DN87602_c0_g1_i1@@non_3@@non	violet	0.939883	0.000165332	-0.017493	-0.0187277	-0.0498602	-0.0925087	-0.0937876	-0.360323	-0.516456	-0.509153	-0.504212	-0.524397	-0.379432	-0.83642	-0.872818	-0.514566	-0.487223	-0.495011	-0.493623	-0.507179	0.695382	0.828774	0.76198	0.686512	0.676384	0.743753	0.799768	0.809347	0.871211	0.737648	0.798561	0.918775	0.943445	0.955952	0.980176	0.964373	0.961859	0.898636	0.812882	0.810332	0.340808	0.154588	0.161525	0.166321	0.147243	0.313861	0.00494799	0.00212849
Contig2393@@non	turquoise	0.201023	0.604021	0.976204	0.993206	0.971532	0.933618	0.952559	0.939588	0.867244	0.84842	0.801591	0.775468	0.862716	-0.351936	-0.37101	-0.785761	-0.789214	-0.800693	-0.741296	-0.723953	-0.628197	-0.447116	-0.536975	-0.6049	-0.712653	-0.611347	-0.621462	-0.546321	-0.489215	-0.662849	-0.565058	-0.00155966	0.0326332	0.0378984	-0.0216692	6.68659e-06	8.45443e-08	1.24647e-05	0.000232461	7.30949e-05	0.000168139	0.00245926	0.00383692	0.00937809	0.0140669	0.00275281	0.352981	0.3256
TRINITY_DN131451_c4_g2_i5@@eco_3@@eco	darkgrey	0.60026	0.0874491	-0.577683	-0.557568	-0.560937	-0.626214	-0.609873	-0.809791	-0.870915	-0.89272	-0.889231	-0.879827	-0.822893	-0.484975	-0.494053	0.0240612	0.0662724	0.0500786	0.0369137	-0.0102945	0.989566	0.979506	0.973701	0.949916	0.969131	0.984429	0.942017	0.969779	0.962252	0.956276	0.934747	0.791582	0.768312	0.706509	0.711483	0.103306	0.118806	0.116119	0.0711875	0.0811841	0.00815974	0.0022377	0.00119717	0.00133439	0.00175791	0.00644344	0.185754	0.176431
Contig33777@@non	brown	0.0807301	0.836429	0.911019	0.889723	0.944204	0.990575	0.962271	0.931631	0.891253	0.908528	0.895965	0.928099	0.976655	-0.197695	-0.209077	-0.694256	-0.708789	-0.702027	-0.675528	-0.649342	-0.744053	-0.583819	-0.66872	-0.733464	-0.817179	-0.741911	-0.724385	-0.662175	-0.610911	-0.759667	-0.68151	-0.167258	-0.145374	-0.121747	-0.146011	0.000633706	0.00131442	0.000127894	2.65173e-07	3.31011e-05	0.000257231	0.00125363	0.000696263	0.00107868	0.000305738	6.25646e-06	0.610146	0.589284
TRINITY_DN107583_c0_g1_i1@@endo_1@@endo	pink	0.607121	0.0829484	-0.572948	-0.540748	-0.573152	-0.627099	-0.5945	-0.798848	-0.856141	-0.866278	-0.878759	-0.865623	-0.820383	-0.43073	-0.464742	0.0584652	0.0785469	0.0678535	0.0615901	0.0472176	0.878932	0.888814	0.870454	0.882683	0.936808	0.924873	0.989051	0.954763	0.955773	0.9343	0.926822	0.694457	0.726063	0.708717	0.792966	0.106837	0.132775	0.106683	0.0706693	0.0913415	0.00981166	0.00322073	0.00251994	0.00181125	0.00256168	0.00675115	0.247117	0.207514
Contig10605	brown	0.0571219	0.883948	0.897967	0.85951	0.921162	0.982747	0.936844	0.91856	0.874626	0.903479	0.909555	0.933572	0.981978	-0.170319	-0.17997	-0.671315	-0.681229	-0.67601	-0.649192	-0.628329	-0.749451	-0.596869	-0.674748	-0.74212	-0.822625	-0.747064	-0.734783	-0.676442	-0.624244	-0.764509	-0.687489	-0.188355	-0.173385	-0.143777	-0.17227	0.00100982	0.00297464	0.00041913	2.18381e-06	0.000195891	0.00046835	0.00202818	0.000836073	0.00066998	0.00023301	2.54213e-06	0.661307	0.643121
Contig38152	darkred	0.921519	0.000412661	0.117894	0.128193	0.122699	0.0650974	0.0716277	-0.203873	-0.357839	-0.377549	-0.393098	-0.392044	-0.229958	-0.924679	-0.9226	-0.638827	-0.619772	-0.606152	-0.647423	-0.663421	0.676918	0.809685	0.747726	0.619175	0.557905	0.648856	0.615728	0.69676	0.761442	0.631827	0.682448	0.975151	0.942236	0.921802	0.851797	0.762592	0.742398	0.753155	0.867852	0.854704	0.598792	0.344391	0.316467	0.295273	0.296686	0.551689	0.000358518	0.000393545
Contig24133@@endo	red	-0.76518	0.0162767	-0.768416	-0.781586	-0.784396	-0.756	-0.765562	-0.539831	-0.395078	-0.37645	-0.348849	-0.356895	-0.514719	0.845327	0.850982	0.991406	0.97719	0.969502	0.973457	0.970531	0.0683365	-0.155421	-0.0380055	0.0966335	0.179817	0.0580352	0.0295016	-0.0521801	-0.138899	0.0758907	-0.0208018	-0.583727	-0.609556	-0.623432	-0.587852	0.0155583	0.0128531	0.01232	0.0184341	0.0161909	0.133563	0.292627	0.317993	0.357512	0.345758	0.156222	0.00410493	0.00362426
TRINITY_DN128860_c2_g1_i1@@eco_1@@eco	cyan	-0.22481	0.560873	0.773915	0.765969	0.817916	0.875019	0.860485	0.906355	0.934814	0.921593	0.943297	0.968331	0.951379	0.0989808	0.117605	-0.458298	-0.413498	-0.439874	-0.389271	-0.423425	-0.878727	-0.787637	-0.845044	-0.890287	-0.920887	-0.848398	-0.850849	-0.816895	-0.79429	-0.881848	-0.840161	-0.461266	-0.433566	-0.405423	-0.405054	0.0143868	0.0160996	0.00706312	0.00200681	0.00290592	0.000754238	0.000218383	0.000411335	0.000135197	1.80421e-05	7.95642e-05	0.799997	0.763162
TRINITY_DN134189_c3_g1_i2@@eco_2@@eco	salmon	-0.761321	0.0171618	-0.781426	-0.794281	-0.788551	-0.741876	-0.75081	-0.547462	-0.40657	-0.406351	-0.357044	-0.361776	-0.504855	0.788775	0.853282	0.978584	0.972024	0.993096	0.918147	0.906201	0.0908649	-0.153774	-0.0276264	0.0567039	0.16793	0.0429662	0.0258175	-0.0536446	-0.133411	0.107753	-0.0188874	-0.577285	-0.616313	-0.614118	-0.591579	0.0128839	0.010563	0.0115594	0.0221111	0.0197338	0.127088	0.277517	0.277802	0.345541	0.33872	0.165692	0.0115192	0.00344035
TRINITY_DN129918_c0_g1_i2@@eco_1@@eco	greenyellow	0.582712	0.0996339	-0.639854	-0.614545	-0.632509	-0.664072	-0.640597	-0.855533	-0.90875	-0.931862	-0.924303	-0.902788	-0.852276	-0.454151	-0.444241	0.083659	0.116819	0.122161	0.0667781	0.0309575	0.966998	0.944134	0.957623	0.917585	0.969055	0.970542	0.983444	0.96309	0.975076	0.994639	0.968627	0.741886	0.714325	0.715095	0.73454	0.0634621	0.0782422	0.0675527	0.0510927	0.063057	0.00326659	0.000690516	0.00025426	0.000364685	0.000856616	0.00351994	0.219441	0.230933
TRINITY_DN107884_c2_g2_i4@@non_2@@non	green	0.497556	0.172906	-0.659175	-0.654523	-0.633559	-0.702879	-0.701606	-0.867434	-0.920851	-0.9159	-0.920261	-0.906398	-0.862814	-0.366359	-0.382274	0.174583	0.167983	0.177314	0.132577	0.133786	0.973151	0.94061	0.922091	0.948387	0.980467	0.935705	0.932862	0.96932	0.927352	0.935026	0.884206	0.678384	0.693086	0.580302	0.636187	0.0534573	0.0557676	0.0669581	0.0346909	0.0351652	0.00244744	0.000424811	0.000522713	0.000435732	0.000753061	0.00274621	0.332176	0.309948
Contig33784@@non	turquoise	0.27134	0.480032	0.956546	0.978557	0.912505	0.857268	0.889247	0.880173	0.774618	0.749639	0.703545	0.637628	0.760876	-0.442523	-0.434516	-0.775507	-0.797598	-0.780931	-0.778785	-0.738758	-0.552691	-0.376589	-0.461834	-0.546743	-0.628747	-0.546827	-0.503434	-0.451906	-0.38418	-0.547447	-0.46015	0.0575924	0.112804	0.138882	0.0875193	5.39706e-05	4.6551e-06	0.000598332	0.0031369	0.00133373	0.00174088	0.0142413	0.0200354	0.0344444	0.064685	0.017266	0.232959	0.242522
Contig44927@@non	darkred	0.883605	0.00157799	-0.158095	-0.133751	-0.177895	-0.207959	-0.18609	-0.462884	-0.584156	-0.590292	-0.627175	-0.603883	-0.48594	-0.776056	-0.822005	-0.409576	-0.3999	-0.400067	-0.394388	-0.402094	0.798078	0.905066	0.892414	0.801394	0.751843	0.831439	0.825291	0.823017	0.908648	0.819244	0.896133	0.970679	0.908076	0.971911	0.908676	0.684564	0.731554	0.647016	0.591321	0.631671	0.20958	0.0985945	0.0942513	0.0706249	0.085054	0.184751	0.0139469	0.00655115
TRINITY_DN115429_c0_g1_i2@@eco_3@@eco	tan	0.933825	0.000229974	-0.057634	-0.00605125	-0.0402112	-0.11919	-0.0695661	-0.367689	-0.487527	-0.518327	-0.568594	-0.543932	-0.42263	-0.838731	-0.878794	-0.505715	-0.485294	-0.493776	-0.487087	-0.496415	0.72888	0.862704	0.78795	0.724898	0.702021	0.767861	0.807979	0.836112	0.886353	0.748784	0.80355	0.9429	0.966076	0.953561	0.977129	0.882913	0.987673	0.918193	0.760045	0.858851	0.330289	0.183106	0.152838	0.110148	0.13006	0.257101	0.00471882	0.0018095
Contig24403	midnightblue	-0.725861	0.0268313	-0.75932	-0.760587	-0.775133	-0.765552	-0.763322	-0.541675	-0.395494	-0.369173	-0.376108	-0.37426	-0.538062	0.842535	0.804558	0.978043	0.945161	0.926282	0.976106	0.992273	0.0827028	-0.118596	-0.00768033	0.15823	0.213548	0.0926603	0.061491	-0.0212168	-0.106501	0.0852761	0.0141371	-0.540633	-0.562583	-0.581947	-0.544217	0.0176333	0.0173339	0.0141355	0.0161931	0.0166989	0.131981	0.292074	0.32819	0.318468	0.321045	0.135091	0.00435769	0.00892405
Contig49837@@endo	red	-0.725176	0.0270467	-0.781623	-0.794805	-0.778995	-0.757116	-0.767387	-0.564435	-0.428231	-0.402366	-0.392134	-0.382797	-0.529417	0.797104	0.810034	0.991194	0.938559	0.961683	0.918045	0.952785	0.11312	-0.10796	-0.00622658	0.133885	0.216101	0.0640673	0.0616709	-0.000750434	-0.0981423	0.11193	-0.00149085	-0.547675	-0.558884	-0.602843	-0.549865	0.012846	0.0104749	0.0133582	0.0181622	0.0157845	0.113368	0.250174	0.282997	0.296565	0.30923	0.142708	0.0100941	0.00812539
Contig24408	greenyellow	0.464136	0.208187	-0.680257	-0.649623	-0.698069	-0.723481	-0.688996	-0.861012	-0.907324	-0.95405	-0.922566	-0.932984	-0.880446	-0.390746	-0.325359	0.177978	0.226778	0.24781	0.137744	0.0854514	0.931397	0.86509	0.909229	0.836073	0.923526	0.919491	0.940574	0.895847	0.913371	0.983293	0.930249	0.638738	0.600424	0.635859	0.634623	0.0437553	0.0582679	0.036505	0.0275847	0.0400925	0.00286923	0.000728002	6.54618e-05	0.000394126	0.000240169	0.00172752	0.29843	0.392904
TRINITY_DN110080_c2_g1_i6@@non_2@@non	tan	0.802728	0.00920226	0.00332705	0.0167654	0.055066	-0.0868211	-0.0787231	-0.296631	-0.422412	-0.416673	-0.46678	-0.46514	-0.346994	-0.731556	-0.798632	-0.442886	-0.460439	-0.473522	-0.444585	-0.418825	0.680591	0.807489	0.66829	0.69562	0.644268	0.654124	0.653337	0.79074	0.751203	0.580994	0.592576	0.828453	0.92686	0.717066	0.798274	0.993222	0.965854	0.888104	0.824237	0.840453	0.438282	0.257373	0.264578	0.205262	0.207074	0.36025	0.0250839	0.00984635
TRINITY_DN152138_c1_g1_i3@@eco_2@@eco	cyan	-0.276107	0.47204	0.66982	0.635994	0.734091	0.815311	0.76755	0.817035	0.866309	0.893817	0.909595	0.971514	0.920116	0.219968	0.183935	-0.359627	-0.334142	-0.375487	-0.270357	-0.290821	-0.843348	-0.75617	-0.809375	-0.806809	-0.868382	-0.807558	-0.844043	-0.799419	-0.791427	-0.879012	-0.824196	-0.479239	-0.472258	-0.467853	-0.46437	0.0484033	0.0655919	0.0243306	0.00740311	0.0157484	0.0071768	0.00251797	0.00115616	0.000668969	1.24927e-05	0.000438448	0.569562	0.635695
TRINITY_DN134844_c5_g2_i4@@eco_1@@eco	black	-0.735567	0.0238989	-0.702922	-0.715656	-0.753989	-0.709028	-0.716699	-0.483083	-0.341292	-0.30851	-0.290927	-0.305635	-0.470188	0.867634	0.824619	0.942615	0.935967	0.900644	0.978834	0.971766	-0.0101471	-0.202711	-0.0694628	0.0748335	0.136084	0.0449358	0.0207994	-0.106154	-0.159203	0.0361989	-0.00639461	-0.58271	-0.625076	-0.570116	-0.550617	0.034675	0.030159	0.0189308	0.0324583	0.0298071	0.187732	0.368726	0.419247	0.447554	0.423819	0.201525	0.00243503	0.00623746
TRINITY_DN132335_c1_g1_i1@@eco_1@@eco	darkgreen	-0.102422	0.793163	0.881932	0.910041	0.91284	0.916376	0.944843	0.974255	0.968359	0.926076	0.894054	0.902009	0.935607	-0.0975016	-0.0553669	-0.578283	-0.577525	-0.563999	-0.573641	-0.565258	-0.805004	-0.693106	-0.752188	-0.831893	-0.893126	-0.822662	-0.821701	-0.7652	-0.724157	-0.823694	-0.777528	-0.30524	-0.286452	-0.259581	-0.312518	0.00165602	0.000657777	0.000590547	0.00051269	0.000122916	8.79106e-06	1.79878e-05	0.000336248	0.00114746	0.00088019	0.000209395	0.802938	0.887495
Contig22687	red	-0.77949	0.0132608	-0.748236	-0.754063	-0.766839	-0.726466	-0.728291	-0.505298	-0.353845	-0.332917	-0.322309	-0.316658	-0.480497	0.867099	0.864158	0.991653	0.96142	0.961504	0.96506	0.978059	0.017679	-0.199579	-0.0722672	0.0614108	0.136518	0.0139363	-0.00118384	-0.101041	-0.173207	0.043708	-0.0393911	-0.609218	-0.646939	-0.628062	-0.602085	0.0204006	0.0189123	0.0159057	0.0266422	0.0260763	0.16526	0.350192	0.381345	0.397615	0.406411	0.190454	0.00246828	0.0026568
Contig1146@@non	blue	0.247198	0.521356	0.972135	0.975758	0.952421	0.901825	0.909407	0.903976	0.807398	0.817298	0.750518	0.716079	0.820924	-0.37889	-0.421944	-0.766222	-0.820499	-0.810329	-0.763739	-0.695191	-0.581318	-0.388555	-0.48888	-0.528622	-0.652575	-0.583033	-0.565262	-0.483877	-0.432685	-0.618806	-0.516504	0.0423442	0.0946734	0.0772801	0.0312442	1.15716e-05	7.13283e-06	7.38309e-05	0.000885811	0.000673715	0.000821494	0.00850345	0.00714272	0.0198087	0.030016	0.0066839	0.314609	0.257957
TRINITY_DN152723_c1_g1_i7@@eco_2@@eco	yellow	0.767881	0.0156757	-0.404686	-0.389914	-0.404382	-0.43078	-0.420743	-0.679071	-0.772256	-0.775528	-0.792623	-0.76005	-0.671861	-0.643431	-0.67215	-0.183103	-0.170197	-0.166187	-0.185993	-0.202185	0.930035	0.977718	0.977843	0.911577	0.893138	0.936633	0.918223	0.922908	0.972391	0.931957	0.962925	0.913476	0.852206	0.873681	0.835093	0.279966	0.299551	0.280362	0.247056	0.259457	0.0442683	0.0147338	0.0140547	0.0108451	0.0174603	0.0474708	0.0615274	0.0473396
Contig21322	salmon	-0.728356	0.0260561	-0.81279	-0.819397	-0.834516	-0.800049	-0.80181	-0.595007	-0.454911	-0.455073	-0.412465	-0.427014	-0.573943	0.786565	0.824576	0.984602	0.99096	0.989102	0.961564	0.937282	0.14149	-0.09594	0.0364227	0.13397	0.23477	0.125355	0.0929076	0.00150689	-0.0726201	0.161099	0.0545379	-0.527236	-0.57138	-0.559011	-0.543438	0.00774243	0.00687468	0.00514234	0.00962024	0.00934411	0.0909949	0.218573	0.218389	0.269928	0.251671	0.106089	0.0119188	0.00624245
Contig21186@@non	green	0.477707	0.193415	-0.676361	-0.671557	-0.651435	-0.718491	-0.717195	-0.87803	-0.921167	-0.924309	-0.901333	-0.899183	-0.869885	-0.324657	-0.339963	0.185652	0.222124	0.202464	0.190085	0.153322	0.936955	0.901468	0.873322	0.909078	0.972439	0.939168	0.94811	0.96901	0.917934	0.920564	0.865363	0.622537	0.664833	0.550957	0.647668	0.0454551	0.0476088	0.0573351	0.0292091	0.0296408	0.00184825	0.000419031	0.000364585	0.000900991	0.000969499	0.00229842	0.393986	0.370715
TRINITY_DN93457_c0_g1_i8@@non_3@@non	royalblue	0.861896	0.00280841	-0.0992686	-0.0883749	-0.115735	-0.0807817	-0.0764122	-0.376909	-0.487581	-0.47669	-0.508973	-0.447567	-0.341276	-0.742549	-0.791459	-0.453236	-0.452847	-0.440742	-0.44351	-0.44368	0.677858	0.796194	0.806422	0.685847	0.624918	0.719379	0.721516	0.68957	0.811125	0.729463	0.830536	0.918722	0.810507	0.951329	0.858162	0.799425	0.821132	0.766843	0.836325	0.84509	0.317355	0.18305	0.194501	0.161699	0.227041	0.368749	0.0219258	0.0110462
TRINITY_DN90496_c3_g2_i6@@endo_2@@endo	darkred	0.871653	0.0021949	-0.133913	-0.10848	-0.147004	-0.198965	-0.175639	-0.439946	-0.56614	-0.577332	-0.620455	-0.604971	-0.478204	-0.795319	-0.832354	-0.418421	-0.416914	-0.410774	-0.417758	-0.419601	0.814799	0.917656	0.897493	0.807253	0.746547	0.820343	0.793309	0.82069	0.893156	0.802437	0.86766	0.983081	0.923342	0.949661	0.87486	0.731238	0.781162	0.705867	0.607807	0.651262	0.236014	0.112041	0.103565	0.0746173	0.084343	0.192887	0.0103889	0.00536938
TRINITY_DN113063_c2_g2_i15@@endo_1@@endo	midnightblue	-0.767931	0.0156646	-0.702314	-0.711108	-0.722556	-0.690049	-0.696347	-0.464797	-0.311931	-0.272868	-0.280758	-0.269727	-0.443666	0.896609	0.844258	0.96566	0.926484	0.90539	0.972014	0.995073	-0.0242504	-0.215912	-0.0994968	0.0702011	0.116732	0.000250077	-0.0242368	-0.121779	-0.195883	-0.00774421	-0.062317	-0.609622	-0.63979	-0.631631	-0.597554	0.0349009	0.0317249	0.0278813	0.0396647	0.0371694	0.207453	0.413835	0.477464	0.464294	0.482749	0.231611	0.00105619	0.00420052
Contig12667@@non	lightcyan	0.573634	0.106321	-0.613731	-0.599327	-0.640797	-0.642666	-0.629896	-0.828036	-0.88424	-0.876809	-0.894657	-0.86475	-0.819609	-0.406033	-0.445497	0.0911937	0.0919403	0.0962899	0.0855152	0.0780722	0.927597	0.921662	0.972501	0.937161	0.938526	0.955013	0.948678	0.894502	0.945434	0.968278	0.995418	0.75669	0.672666	0.746513	0.704469	0.0787504	0.0880727	0.0629483	0.0619382	0.0690471	0.00584295	0.00154909	0.00191149	0.00112543	0.00261812	0.00684798	0.278214	0.229459
Contig22634	black	-0.71242	0.0312679	-0.754267	-0.759993	-0.77903	-0.74509	-0.749496	-0.537651	-0.384356	-0.372258	-0.339997	-0.346501	-0.518554	0.835898	0.804932	0.92523	0.959936	0.902211	0.996987	0.946049	0.0771009	-0.125182	0.00292929	0.135431	0.200112	0.131088	0.059452	-0.040907	-0.106899	0.0890141	0.03347	-0.521898	-0.574003	-0.550133	-0.53799	0.0188616	0.0174737	0.0133513	0.0212353	0.0200724	0.135448	0.307097	0.323848	0.370664	0.36098	0.152627	0.00500076	0.00886782
TRINITY_DN128977_c2_g1_i7@@non_1@@non	green	0.473288	0.198159	-0.564016	-0.547167	-0.533928	-0.599897	-0.593381	-0.746256	-0.757281	-0.740805	-0.767371	-0.728042	-0.745365	-0.227822	-0.363387	0.0934494	0.146218	0.0507276	0.230385	0.174747	0.814672	0.837471	0.817298	0.906138	0.878241	0.909269	0.832208	0.845889	0.818318	0.76703	0.805643	0.634376	0.629639	0.547246	0.59626	0.113695	0.127334	0.138703	0.0876918	0.0921099	0.0209233	0.0181224	0.0224082	0.0157881	0.0261529	0.0211615	0.555493	0.336413
TRINITY_DN120564_c4_g1_i2@@eco_3@@eco	lightgreen	-0.134774	0.729562	0.882989	0.832497	0.8767	0.928909	0.876582	0.949124	0.912802	0.957977	0.962363	0.952472	0.989455	0.00705756	-0.00234222	-0.507679	-0.551346	-0.531618	-0.518006	-0.463725	-0.862893	-0.741781	-0.807943	-0.837093	-0.909312	-0.875356	-0.841638	-0.794932	-0.762423	-0.873091	-0.811984	-0.381738	-0.344312	-0.329095	-0.344523	0.00160643	0.0053541	0.0019172	0.000294089	0.0019234	9.30395e-05	0.000591443	4.80678e-05	3.28235e-05	7.35589e-05	3.92372e-07	0.985623	0.995228
Contig35943	yellow	0.575928	0.104606	-0.566987	-0.558249	-0.581706	-0.605591	-0.602637	-0.787342	-0.836905	-0.82404	-0.841263	-0.813751	-0.782259	-0.384935	-0.466715	0.0403385	0.0701985	0.0281922	0.106942	0.0692234	0.919943	0.932563	0.966009	0.961006	0.929343	0.974134	0.904762	0.884361	0.918184	0.908909	0.955818	0.779524	0.697366	0.722488	0.676096	0.111385	0.118259	0.100362	0.0839392	0.0858734	0.0117773	0.00489921	0.00630602	0.00447624	0.00761187	0.0127241	0.306306	0.205333
TRINITY_DN122331_c0_g2_i2@@eco_1@@eco	lightcyan	0.542488	0.131287	-0.641254	-0.637343	-0.668972	-0.69025	-0.687727	-0.859223	-0.9118	-0.894697	-0.88996	-0.88302	-0.852457	-0.333838	-0.394687	0.140179	0.165804	0.138247	0.175677	0.149938	0.900881	0.895127	0.914966	0.930279	0.959682	0.963725	0.979389	0.92715	0.943522	0.946487	0.962635	0.681627	0.660592	0.681171	0.715503	0.0627003	0.0648427	0.0487941	0.0395836	0.0406114	0.00299509	0.000614956	0.00112396	0.00130488	0.00160501	0.00350556	0.379948	0.293148
Contig53130@@non	darkgrey	0.629137	0.0694852	-0.524012	-0.497371	-0.479537	-0.558984	-0.536786	-0.758456	-0.826496	-0.855089	-0.865181	-0.841467	-0.769867	-0.551871	-0.537537	-0.0272678	-0.0106978	0.00198851	-0.0655762	-0.0869489	0.980778	0.9769	0.946044	0.915963	0.9379	0.931105	0.909187	0.969254	0.947473	0.930337	0.885329	0.803555	0.802523	0.699255	0.721758	0.147595	0.173091	0.19147	0.117672	0.1362	0.0178393	0.00601856	0.00330036	0.00259016	0.00445709	0.0152434	0.123434	0.135547
TRINITY_DN120452_c1_g1_i5@@eco_3@@eco	violet	0.907419	0.000725462	-0.156546	-0.141391	-0.175267	-0.221673	-0.208083	-0.480227	-0.612428	-0.604875	-0.635051	-0.624663	-0.502925	-0.774953	-0.832921	-0.400289	-0.39786	-0.400653	-0.390096	-0.384716	0.791512	0.907893	0.862603	0.807403	0.777982	0.832571	0.868977	0.872817	0.933848	0.821863	0.886799	0.946649	0.941485	0.959822	0.962768	0.687528	0.716715	0.651963	0.566497	0.591095	0.19074	0.0795669	0.0844057	0.066119	0.0721016	0.167582	0.0141724	0.00530918
Contig15033@@eco	greenyellow	0.47825	0.192837	-0.708759	-0.687862	-0.723292	-0.757623	-0.735259	-0.901531	-0.946488	-0.966487	-0.951953	-0.953039	-0.91308	-0.349641	-0.336585	0.206541	0.237	0.241885	0.186588	0.152383	0.957534	0.906421	0.938436	0.913458	0.975979	0.96282	0.976166	0.939457	0.944195	0.992217	0.957245	0.657506	0.630463	0.636276	0.654119	0.0325539	0.0405559	0.027645	0.0180396	0.0239885	0.000894877	0.00011074	2.19549e-05	7.63656e-05	7.05681e-05	0.000585022	0.356347	0.375794
Contig21312	green	0.524803	0.146873	-0.659894	-0.637611	-0.638884	-0.708714	-0.689598	-0.868295	-0.912347	-0.928854	-0.929667	-0.917515	-0.881239	-0.385037	-0.403053	0.136991	0.169739	0.152679	0.14426	0.107437	0.980661	0.953402	0.945712	0.955928	0.99137	0.981025	0.959995	0.977571	0.95146	0.957206	0.922883	0.709874	0.709419	0.631198	0.67199	0.0531058	0.0646944	0.0639933	0.0325701	0.0398473	0.00239431	0.000602035	0.000294875	0.000283483	0.000489208	0.00168912	0.306167	0.282098
Contig23147	cyan	-0.292327	0.445271	0.766305	0.704642	0.76992	0.851394	0.786066	0.887665	0.881411	0.931628	0.953001	0.956991	0.964467	0.161212	0.171311	-0.348113	-0.39374	-0.363927	-0.376347	-0.32485	-0.888774	-0.812464	-0.854381	-0.879895	-0.933684	-0.920518	-0.894377	-0.85719	-0.835973	-0.899923	-0.864289	-0.513427	-0.494815	-0.4731	-0.491142	0.0160246	0.0340409	0.0152319	0.00359083	0.0120103	0.00139936	0.00168083	0.00025727	7.07652e-05	5.20812e-05	2.68932e-05	0.678611	0.659432
TRINITY_DN104473_c0_g1_i9@@endo_1@@endo	magenta	-0.650692	0.0577165	-0.816367	-0.819581	-0.815506	-0.814019	-0.815603	-0.62799	-0.486471	-0.487397	-0.439262	-0.454934	-0.611627	0.757346	0.759517	0.933327	0.974806	0.928574	0.973844	0.91989	0.18664	-0.0265458	0.0622244	0.202944	0.308857	0.210091	0.17091	0.103754	-0.000788649	0.186655	0.082978	-0.476528	-0.469168	-0.524091	-0.445844	0.00726396	0.00685145	0.00737726	0.00757574	0.00736436	0.07015	0.184199	0.183241	0.236829	0.218547	0.0800716	0.0181066	0.0175863
Contig37786	magenta	-0.731564	0.0250814	-0.792311	-0.794355	-0.81105	-0.780894	-0.777156	-0.571011	-0.428865	-0.435531	-0.38478	-0.405	-0.554144	0.792154	0.836669	0.973881	0.992393	0.985387	0.957497	0.925528	0.0962858	-0.137775	-0.0200048	0.0838024	0.206888	0.0936632	0.0886529	-0.00920533	-0.090909	0.13439	0.0200555	-0.570059	-0.583949	-0.578678	-0.527071	0.0108987	0.0105505	0.00798283	0.0129868	0.0137246	0.108302	0.249396	0.241298	0.306518	0.279557	0.121574	0.0109258	0.00492286
Contig36458	blue	0.254656	0.508442	0.984626	0.978915	0.98494	0.971939	0.965125	0.926872	0.8424	0.837323	0.819883	0.798195	0.893408	-0.395288	-0.407555	-0.832739	-0.823657	-0.835321	-0.785587	-0.779365	-0.613813	-0.426011	-0.525756	-0.606924	-0.703171	-0.597328	-0.599597	-0.520251	-0.461955	-0.644075	-0.5505	0.0280121	0.0655515	0.0692824	0.025105	1.46136e-06	4.39063e-06	1.36012e-06	1.1857e-05	2.52059e-05	0.000324003	0.0043701	0.00485753	0.00681353	0.00991667	0.00117136	0.292347	0.276241
Contig14907@@non	midnightblue	-0.691649	0.039021	-0.689179	-0.68985	-0.712352	-0.698752	-0.696883	-0.478603	-0.331133	-0.289194	-0.309794	-0.301233	-0.475938	0.861474	0.773547	0.921203	0.889759	0.845168	0.963764	0.982957	0.00184331	-0.164107	-0.0641439	0.130733	0.168967	0.0627248	0.0444488	-0.0572942	-0.132623	0.0244582	-0.0090773	-0.551505	-0.560638	-0.561611	-0.50392	0.0400176	0.0397454	0.0312915	0.036244	0.0369616	0.192462	0.38406	0.450389	0.417212	0.430863	0.195306	0.00283731	0.0144633
TRINITY_DN123992_c3_g1_i1@@eco_3@@eco	lightgreen	-0.203986	0.598584	0.741347	0.751023	0.810099	0.871659	0.872417	0.884778	0.927538	0.90408	0.903238	0.962532	0.936869	0.0799396	0.100208	-0.461856	-0.427794	-0.443848	-0.407412	-0.43325	-0.847464	-0.755304	-0.808763	-0.861806	-0.899435	-0.82767	-0.831841	-0.796517	-0.768053	-0.852089	-0.810385	-0.426796	-0.416266	-0.37821	-0.387685	0.0222575	0.0196794	0.00811623	0.00219457	0.00215117	0.00152487	0.000313994	0.000818479	0.000843185	3.2316e-05	0.000195625	0.838013	0.797558
TRINITY_DN121142_c1_g1_i1@@eco_3@@eco	pink	0.558395	0.118143	-0.537601	-0.50391	-0.563646	-0.634356	-0.595871	-0.759787	-0.822134	-0.855025	-0.835145	-0.870513	-0.817087	-0.420539	-0.425571	0.0540921	0.120316	0.0891339	0.090995	0.0329873	0.843658	0.837932	0.825007	0.819147	0.896392	0.905026	0.95264	0.914382	0.912194	0.901614	0.883872	0.646915	0.689005	0.672302	0.749871	0.135491	0.166616	0.113985	0.066509	0.0904059	0.0175226	0.00653543	0.00330531	0.00507751	0.00226124	0.00717015	0.259713	0.253451
TRINITY_DN128272_c0_g1_i1@@eco_1@@eco	pink	0.595351	0.0907601	-0.621038	-0.600758	-0.619747	-0.66652	-0.647391	-0.849048	-0.911067	-0.911155	-0.929882	-0.908325	-0.855891	-0.439445	-0.466753	0.0959208	0.0908456	0.100675	0.065957	0.0688815	0.961509	0.955274	0.956853	0.954958	0.982958	0.964423	0.99032	0.976294	0.98062	0.980957	0.968595	0.748359	0.737601	0.715478	0.748627	0.0742655	0.0871178	0.075046	0.0499358	0.0594299	0.00378404	0.000632543	0.000630429	0.000280515	0.000701537	0.00323955	0.236611	0.205291
Contig23152	red	-0.729184	0.0258022	-0.763535	-0.741834	-0.761593	-0.761489	-0.733075	-0.532014	-0.388014	-0.39053	-0.412396	-0.401173	-0.545339	0.773426	0.799354	0.984113	0.922189	0.956502	0.894515	0.938608	0.10172	-0.11979	-0.00897749	0.1191	0.199697	0.0490491	0.055974	-0.0171845	-0.103693	0.113409	0.00195695	-0.542909	-0.559262	-0.581328	-0.546308	0.0166502	0.0221228	0.0170985	0.0171227	0.0246307	0.140394	0.30212	0.298722	0.270016	0.284562	0.12887	0.0144884	0.00973059
Contig24489	lightcyan	0.561981	0.115293	-0.6504	-0.62842	-0.663977	-0.688183	-0.667544	-0.862658	-0.912166	-0.916238	-0.927282	-0.904372	-0.865366	-0.393317	-0.425456	0.120208	0.136957	0.131378	0.123323	0.102543	0.948615	0.93451	0.965952	0.948391	0.972388	0.978853	0.982096	0.939444	0.965775	0.984104	0.990397	0.734377	0.686151	0.718226	0.716961	0.0578669	0.0699	0.0511377	0.0404245	0.0494571	0.00275671	0.000606289	0.00051558	0.000317819	0.000810021	0.00257818	0.294979	0.253594
Contig44539@@eco	darkred	0.8653	0.00258248	0.0744016	0.061812	0.037828	0.0394275	0.0214327	-0.230625	-0.373236	-0.356259	-0.371055	-0.359555	-0.222599	-0.800545	-0.851895	-0.571833	-0.557381	-0.563432	-0.534962	-0.550878	0.632835	0.767497	0.76128	0.63561	0.537521	0.65616	0.593184	0.616043	0.725825	0.617242	0.725525	0.946362	0.839756	0.923143	0.790636	0.849128	0.874478	0.923029	0.919783	0.956354	0.550503	0.322477	0.346681	0.325538	0.341913	0.564835	0.00954189	0.00355043
Contig36473	red	-0.730725	0.0253341	-0.773381	-0.789489	-0.773305	-0.760449	-0.772148	-0.561415	-0.434126	-0.421523	-0.390932	-0.402008	-0.534483	0.762158	0.808953	0.980733	0.943838	0.972417	0.89744	0.916247	0.134704	-0.10029	-0.000762084	0.117923	0.215938	0.0651069	0.0547766	0.00702885	-0.0976923	0.122366	-0.0125324	-0.543385	-0.549383	-0.610617	-0.562429	0.0144978	0.0113921	0.0145136	0.0173663	0.0147565	0.115741	0.242993	0.258482	0.298181	0.283466	0.138214	0.0169672	0.00827906
Contig35137	turquoise	0.232821	0.546607	0.981137	0.993807	0.97537	0.935051	0.950752	0.928833	0.8434	0.816239	0.789512	0.749452	0.853264	-0.409719	-0.398787	-0.811609	-0.803636	-0.806236	-0.782264	-0.774823	-0.597948	-0.42297	-0.520311	-0.608715	-0.695431	-0.596278	-0.595197	-0.512409	-0.459324	-0.629854	-0.551024	0.021551	0.0680755	0.062609	0.0125937	2.97981e-06	6.11617e-08	7.53724e-06	0.000215675	8.31591e-05	0.000295164	0.00427826	0.00728072	0.0113879	0.0200837	0.00344175	0.27345	0.287705
TRINITY_DN82082_c0_g1_i9@@endo_3@@endo	lightyellow	0.656394	0.0548311	-0.527036	-0.517991	-0.544961	-0.598697	-0.590045	-0.787173	-0.874201	-0.873337	-0.879588	-0.883391	-0.806259	-0.523978	-0.550743	-0.0074269	0.00243172	0.00232004	-0.0170936	-0.0295716	0.96996	0.980127	0.981381	0.957047	0.964738	0.973499	0.966484	0.968117	0.984085	0.968977	0.971796	0.822142	0.79669	0.775264	0.772702	0.144848	0.153152	0.129189	0.0884952	0.0944236	0.0118079	0.00205143	0.00209934	0.00176975	0.00158786	0.00867046	0.147626	0.124363
Contig6974@@endo	red	-0.641425	0.0626077	-0.868749	-0.873709	-0.883943	-0.860519	-0.860996	-0.683299	-0.555944	-0.548793	-0.522299	-0.526864	-0.662059	0.716447	0.74593	0.985683	0.967685	0.9801	0.935338	0.934799	0.257046	0.0259971	0.149785	0.255304	0.350354	0.225087	0.205712	0.123377	0.0455883	0.27154	0.162068	-0.42607	-0.464509	-0.470169	-0.445442	0.00236666	0.00207864	0.00156254	0.00290354	0.00287033	0.042457	0.120114	0.125978	0.149163	0.145004	0.0520566	0.0298921	0.0210102
Contig23132	grey60	0.664042	0.0511071	-0.550838	-0.530949	-0.528991	-0.587809	-0.571623	-0.799255	-0.870267	-0.881035	-0.886984	-0.864807	-0.800566	-0.527384	-0.544048	-0.0132354	0.00638081	0.00525978	-0.0256786	-0.0457993	0.969436	0.979427	0.954886	0.940331	0.96949	0.967395	0.977822	0.995624	0.990211	0.964861	0.945435	0.802921	0.807389	0.748614	0.792817	0.124284	0.14134	0.14309	0.0959944	0.107839	0.0097464	0.00227575	0.00169893	0.0014283	0.00261439	0.00953854	0.144535	0.129962
TRINITY_DN141847_c15_g1_i7@@eco_1@@eco	brown	0.166313	0.668903	0.865108	0.862436	0.92579	0.978651	0.965686	0.876562	0.846315	0.851268	0.824811	0.893404	0.935139	-0.260809	-0.275014	-0.733082	-0.740673	-0.734983	-0.70936	-0.689877	-0.675311	-0.504051	-0.593436	-0.668096	-0.748808	-0.664344	-0.639883	-0.582197	-0.522809	-0.680324	-0.598118	-0.0842279	-0.0702834	-0.0334672	-0.0497845	0.00259484	0.00277166	0.000340728	4.5847e-06	2.38302e-05	0.00192443	0.00401796	0.00360104	0.00621476	0.00117149	0.000214671	0.497887	0.473867
Contig36447	purple	0.773988	0.0143717	-0.433218	-0.409243	-0.424625	-0.461445	-0.441351	-0.706045	-0.793173	-0.793022	-0.822416	-0.782701	-0.704174	-0.61683	-0.659945	-0.148595	-0.147884	-0.143309	-0.158552	-0.157602	0.913668	0.968015	0.948159	0.915074	0.915653	0.935776	0.965612	0.95861	0.994072	0.940675	0.966201	0.876419	0.857988	0.863271	0.882164	0.244092	0.274062	0.254623	0.211188	0.234345	0.0335292	0.0107509	0.0107767	0.00650116	0.0126397	0.0342128	0.076828	0.0530813
Contig24470	magenta	-0.709357	0.0323417	-0.731714	-0.720914	-0.717594	-0.725473	-0.709018	-0.517347	-0.386256	-0.447025	-0.36645	-0.407627	-0.523472	0.642435	0.777537	0.869434	0.932129	0.937715	0.830387	0.750468	0.170158	-0.0882615	0.0120472	0.0492348	0.19129	0.095452	0.0349491	0.00973457	-0.0950084	0.141528	-0.0294717	-0.499704	-0.514186	-0.579814	-0.559841	0.0250365	0.0284126	0.0295074	0.0269533	0.0324618	0.153753	0.304507	0.227673	0.332048	0.276149	0.148088	0.0620623	0.0136482
Contig7128@@non	midnightblue	-0.68416	0.042094	-0.777675	-0.781828	-0.779497	-0.759126	-0.761756	-0.567933	-0.425483	-0.383283	-0.411533	-0.38116	-0.541845	0.815163	0.767298	0.978095	0.905444	0.911602	0.934771	0.989022	0.114693	-0.0779062	0.0291413	0.200716	0.243477	0.101957	0.0909304	0.0124385	-0.0698018	0.117679	0.0478973	-0.500873	-0.528032	-0.54826	-0.5073	0.0136207	0.0128067	0.0132594	0.0176795	0.0170606	0.110656	0.25356	0.308564	0.27112	0.311479	0.131835	0.00742265	0.0158042
Contig24437	grey60	0.650137	0.0580026	-0.549449	-0.526265	-0.518942	-0.586744	-0.567331	-0.792475	-0.857975	-0.876657	-0.872242	-0.855155	-0.796417	-0.513434	-0.523968	-0.0115987	0.0256868	0.0142681	-0.0105256	-0.0454742	0.947786	0.955703	0.916611	0.910818	0.958319	0.954516	0.974246	0.99636	0.976829	0.945412	0.914308	0.767543	0.79802	0.717569	0.792475	0.125434	0.145546	0.152266	0.0967484	0.11112	0.0108705	0.00308514	0.00191943	0.00216111	0.00329539	0.0102069	0.157438	0.147635
TRINITY_DN108304_c0_g1_i2@@non_2@@non	lightcyan	0.587143	0.0964652	-0.564293	-0.56094	-0.604365	-0.583628	-0.581082	-0.782397	-0.850707	-0.821285	-0.850434	-0.812497	-0.758148	-0.411485	-0.460097	0.073435	0.0360781	0.0648184	0.0317456	0.0630592	0.870911	0.87873	0.934424	0.897272	0.888516	0.890885	0.918422	0.847467	0.915671	0.935381	0.976217	0.741712	0.651824	0.757623	0.711458	0.113479	0.116117	0.0847386	0.0989735	0.100815	0.0126977	0.0036467	0.00663938	0.00366899	0.00778264	0.0179134	0.271182	0.2127
TRINITY_DN78109_c2_g2_i11@@endo_3@@endo	black	-0.649277	0.0584471	-0.770941	-0.76578	-0.786505	-0.751693	-0.744568	-0.570155	-0.422383	-0.4558	-0.373312	-0.397922	-0.552219	0.719198	0.760589	0.853785	0.959119	0.894623	0.941553	0.822985	0.146115	-0.0743941	0.0503005	0.118609	0.237327	0.197418	0.122963	0.0256165	-0.0384259	0.171472	0.0814445	-0.465521	-0.512279	-0.48204	-0.46432	0.0150128	0.0161418	0.0119299	0.0195086	0.0213759	0.108954	0.257408	0.217561	0.322371	0.288849	0.123148	0.0289751	0.0173333
Contig34884@@eco	lightgreen	-0.0581556	0.88186	0.891958	0.831702	0.887197	0.951008	0.886643	0.931304	0.883192	0.9323	0.950417	0.944258	0.991491	-0.0631966	-0.0726977	-0.571448	-0.601028	-0.586992	-0.568592	-0.528696	-0.812441	-0.680581	-0.748533	-0.795689	-0.872512	-0.821355	-0.800947	-0.748689	-0.707122	-0.827461	-0.75922	-0.301725	-0.277354	-0.255674	-0.281754	0.00122627	0.00543912	0.00141921	8.16808e-05	0.00144293	0.000261469	0.00159704	0.000248692	8.51277e-05	0.000127466	1.85593e-07	0.871685	0.852552
Contig24441	magenta	-0.781316	0.0129053	-0.739086	-0.744685	-0.752504	-0.74271	-0.742268	-0.507135	-0.364865	-0.367075	-0.322855	-0.352229	-0.502073	0.826302	0.864127	0.975789	0.983304	0.974898	0.955688	0.934514	0.0415988	-0.190623	-0.0882835	0.037391	0.149764	0.0253222	0.0110043	-0.0616961	-0.162851	0.0521695	-0.0687227	-0.622059	-0.616239	-0.654648	-0.593597	0.0228903	0.0213443	0.0193032	0.0218817	0.022003	0.163474	0.334302	0.33116	0.396769	0.352551	0.16842	0.00604094	0.00265884
TRINITY_DN126369_c0_g1_i2@@eco_3@@eco	magenta	-0.745253	0.0211914	-0.778553	-0.778006	-0.794752	-0.765697	-0.760673	-0.549447	-0.398406	-0.402493	-0.359118	-0.373177	-0.534047	0.823598	0.846493	0.968081	0.992447	0.969214	0.978906	0.940783	0.0689878	-0.157104	-0.0389214	0.0780042	0.187397	0.0847253	0.0637705	-0.0350189	-0.115888	0.10072	0.000961899	-0.581645	-0.60065	-0.593844	-0.546234	0.0134456	0.0135544	0.0104838	0.0161606	0.0173137	0.125435	0.28821	0.28283	0.342544	0.322559	0.138598	0.00635872	0.00400247
Contig23115	midnightblue	-0.76354	0.0166491	-0.708175	-0.715941	-0.72989	-0.69549	-0.699393	-0.471768	-0.325508	-0.284577	-0.302682	-0.288034	-0.451869	0.875438	0.836289	0.97905	0.913364	0.917904	0.943344	0.9917	-0.00954984	-0.205965	-0.0852406	0.0757632	0.122331	-0.0109845	-0.0182107	-0.115875	-0.186189	0.0115976	-0.050975	-0.600859	-0.634979	-0.621477	-0.594645	0.0327623	0.0300626	0.0255869	0.0375028	0.0359999	0.199805	0.392675	0.457978	0.428539	0.45229	0.222059	0.00198419	0.00496111
TRINITY_DN143811_c0_g2_i2@@eco_2@@eco	blue	0.194584	0.615893	0.994858	0.98794	0.96674	0.943859	0.941376	0.944885	0.850821	0.844649	0.827199	0.774498	0.881524	-0.365215	-0.359813	-0.779487	-0.787674	-0.781808	-0.763001	-0.739265	-0.644466	-0.472515	-0.56032	-0.644103	-0.732298	-0.643199	-0.628688	-0.559973	-0.50076	-0.663417	-0.578989	-0.027932	0.0154914	0.0277812	-0.0256556	3.19416e-08	6.2691e-07	2.13866e-05	0.00013064	0.000151634	0.0001226	0.00363735	0.00416532	0.00593798	0.0142661	0.00167546	0.333804	0.341542
Contig37760	midnightblue	-0.758673	0.0177874	-0.648146	-0.667163	-0.667846	-0.63852	-0.653603	-0.418742	-0.284087	-0.225014	-0.250555	-0.236865	-0.392622	0.872082	0.821925	0.95721	0.863062	0.88004	0.896875	0.975504	-0.0588652	-0.241398	-0.140825	0.0400576	0.0799813	-0.074056	-0.0578316	-0.141822	-0.222783	-0.0431086	-0.107392	-0.626188	-0.634506	-0.649189	-0.598273	0.0590352	0.049635	0.0493163	0.0641931	0.0562317	0.261968	0.458785	0.560508	0.515528	0.539457	0.295911	0.00217025	0.00656092
Contig38671@@endo	lightyellow	0.714852	0.0304319	-0.48316	-0.464435	-0.476525	-0.525047	-0.50954	-0.747642	-0.832153	-0.848336	-0.84956	-0.834515	-0.753842	-0.598433	-0.607977	-0.0996257	-0.068669	-0.0711232	-0.101008	-0.133707	0.967182	0.989073	0.978737	0.928583	0.942065	0.968788	0.957155	0.970526	0.991025	0.963417	0.962537	0.865076	0.837167	0.815873	0.814493	0.187652	0.207855	0.194678	0.146652	0.161154	0.0205564	0.00539077	0.00384403	0.00374126	0.00514241	0.0189675	0.0886727	0.0823973
Contig29766@@eco	black	-0.669301	0.0486425	-0.810584	-0.814886	-0.808883	-0.767845	-0.774333	-0.599414	-0.43943	-0.422012	-0.396642	-0.373018	-0.552874	0.818498	0.780878	0.932786	0.958159	0.906416	0.992549	0.950915	0.129697	-0.0688613	0.0470437	0.189385	0.25895	0.177735	0.120813	0.0264925	-0.0473291	0.141768	0.0790949	-0.486304	-0.530576	-0.521974	-0.483868	0.00804801	0.00745949	0.00828908	0.0156835	0.0143001	0.0880144	0.236628	0.257871	0.290546	0.322782	0.122611	0.00698859	0.0129899
Contig2189@@endo	black	-0.690202	0.0396027	-0.79175	-0.79579	-0.813442	-0.794546	-0.796043	-0.588225	-0.442106	-0.432558	-0.400519	-0.413615	-0.577297	0.808012	0.787508	0.947214	0.974173	0.926422	0.997316	0.95496	0.134383	-0.0743576	0.0437021	0.181643	0.258703	0.172931	0.11671	0.0253071	-0.0532744	0.143765	0.0713079	-0.49753	-0.530032	-0.531965	-0.500277	0.0109956	0.0103106	0.00765364	0.0105183	0.0102686	0.0957012	0.233451	0.244892	0.285421	0.26846	0.103591	0.00841438	0.0117473
Contig57124@@eco	brown	0.277578	0.469583	0.979587	0.968001	0.971355	0.98117	0.968766	0.917208	0.827672	0.83838	0.814559	0.80453	0.901444	-0.395444	-0.416508	-0.826825	-0.841199	-0.837276	-0.801838	-0.7709	-0.63077	-0.434974	-0.528574	-0.609755	-0.704661	-0.609624	-0.577245	-0.521946	-0.448629	-0.629988	-0.525946	0.0260295	0.0598967	0.0979235	0.0602438	3.92259e-06	1.87034e-05	1.27371e-05	2.96148e-06	1.71975e-05	0.000495458	0.00588416	0.0047531	0.00750321	0.00892827	0.000897558	0.292139	0.264787
Contig1545@@non	lightcyan	0.541665	0.13199	-0.606875	-0.586181	-0.656943	-0.653011	-0.629993	-0.810579	-0.866364	-0.862823	-0.88071	-0.865176	-0.820263	-0.373772	-0.407589	0.119511	0.118803	0.127337	0.109657	0.106459	0.873866	0.863879	0.927272	0.88831	0.904467	0.918309	0.941528	0.854697	0.918296	0.952163	0.984592	0.702167	0.622535	0.735269	0.696756	0.0831073	0.0971479	0.0545579	0.0565314	0.0689911	0.00804871	0.00251451	0.00274559	0.00171466	0.00259048	0.00676604	0.321728	0.276197
Contig24990@@endo	salmon	-0.775231	0.0141154	-0.763155	-0.772875	-0.777046	-0.741074	-0.745266	-0.527395	-0.386177	-0.38505	-0.338965	-0.353971	-0.49994	0.81259	0.866739	0.985731	0.979751	0.993139	0.935242	0.9255	0.054539	-0.185	-0.0666124	0.0350117	0.150734	0.0217913	0.0186439	-0.0668717	-0.152177	0.0804463	-0.0429229	-0.611308	-0.629611	-0.633943	-0.591385	0.0167373	0.0146036	0.0137468	0.0223333	0.0211879	0.144525	0.304614	0.30615	0.372212	0.350008	0.170531	0.00776989	0.00249087
Contig24422	greenyellow	0.537294	0.135758	-0.671942	-0.652952	-0.678281	-0.710328	-0.691589	-0.881126	-0.933381	-0.950394	-0.937132	-0.929278	-0.882635	-0.403467	-0.396102	0.142552	0.173531	0.177274	0.126024	0.0921844	0.964155	0.929478	0.950561	0.9211	0.977095	0.970783	0.985148	0.95663	0.964565	0.995454	0.96688	0.703644	0.678599	0.680103	0.70152	0.0474339	0.0565617	0.0446124	0.0319987	0.039045	0.00169454	0.000235317	8.52648e-05	0.000192839	0.000288886	0.00162293	0.281557	0.291265
Contig21395	midnightblue	-0.643966	0.0612414	-0.737003	-0.756715	-0.773657	-0.75015	-0.767881	-0.555843	-0.425185	-0.369149	-0.374276	-0.374792	-0.536698	0.822367	0.733892	0.928868	0.89674	0.854963	0.967503	0.985168	0.0957508	-0.0748284	0.0343038	0.219237	0.252339	0.148538	0.116218	0.0168358	-0.053171	0.110482	0.0784156	-0.476	-0.502673	-0.500231	-0.460312	0.023484	0.0182597	0.0144404	0.0199035	0.0156757	0.120196	0.253929	0.328225	0.321022	0.320302	0.136276	0.00650702	0.0243893
Contig24426	salmon	-0.622175	0.0735822	-0.836228	-0.853664	-0.865198	-0.842969	-0.853261	-0.671101	-0.565063	-0.584368	-0.492796	-0.545182	-0.652221	0.633194	0.731722	0.927254	0.969977	0.977529	0.886688	0.828935	0.275425	0.0241958	0.141655	0.194244	0.338983	0.233079	0.210644	0.138551	0.0551516	0.293973	0.148725	-0.420911	-0.44213	-0.458289	-0.427046	0.00496731	0.00341039	0.00258906	0.00431764	0.00344194	0.0478167	0.112878	0.0984422	0.177706	0.129003	0.0569336	0.0671646	0.025034
Contig24429	yellow	0.63738	0.0648219	-0.567831	-0.549228	-0.57218	-0.605902	-0.59011	-0.80604	-0.873817	-0.880748	-0.89329	-0.869944	-0.808689	-0.499118	-0.523194	0.010675	0.0260116	0.0261338	0.00614945	-0.0146628	0.972875	0.976064	0.994695	0.956321	0.960866	0.979822	0.960169	0.949879	0.978386	0.977829	0.985595	0.819498	0.763595	0.773892	0.75047	0.110734	0.125617	0.107417	0.0837371	0.0943783	0.00870283	0.00207265	0.00171284	0.00117576	0.00229492	0.00831689	0.171348	0.148342
Contig25876@@eco	royalblue	0.894893	0.0011169	-0.00557925	0.0382344	-0.0312885	-0.0359719	0.00845378	-0.288919	-0.407298	-0.42397	-0.469588	-0.435171	-0.316538	-0.788275	-0.823958	-0.510112	-0.504019	-0.491542	-0.505526	-0.499819	0.582128	0.720436	0.697773	0.590156	0.568971	0.65128	0.731947	0.679775	0.793806	0.685207	0.778415	0.863526	0.830677	0.964728	0.940936	0.988634	0.922204	0.936312	0.926798	0.982779	0.450839	0.276574	0.255435	0.202179	0.241732	0.406599	0.0116089	0.00631577
TRINITY_DN132347_c4_g1_i1@@eco_3@@eco	pink	0.60071	0.0871493	-0.538679	-0.500326	-0.548682	-0.600695	-0.557753	-0.761704	-0.830638	-0.863336	-0.858769	-0.865428	-0.797646	-0.486183	-0.462212	0.0368077	0.0622253	0.0788627	-0.00157737	-0.0197071	0.8576	0.851711	0.838884	0.807102	0.89276	0.875652	0.966887	0.926565	0.935241	0.934562	0.901205	0.673109	0.709361	0.710502	0.788573	0.134557	0.170147	0.12607	0.0871598	0.118657	0.0170725	0.00555435	0.00271124	0.00302766	0.00257425	0.0100058	0.184498	0.21033
TRINITY_DN126469_c0_g1_i3@@non_1@@non	black	-0.631421	0.0681725	-0.728612	-0.728088	-0.74789	-0.734484	-0.730863	-0.542432	-0.402408	-0.4146	-0.34469	-0.378524	-0.535783	0.74628	0.746688	0.849785	0.936624	0.860832	0.947035	0.853594	0.0900166	-0.105119	-0.0147262	0.109077	0.229086	0.167239	0.135549	0.0381186	-0.0461428	0.12674	0.0455669	-0.50556	-0.493422	-0.502143	-0.419152	0.0259774	0.0261387	0.0204912	0.0242152	0.0252923	0.131335	0.282942	0.267206	0.363663	0.315116	0.137075	0.0209169	0.0208086
Contig15439@@eco	turquoise	0.326396	0.39131	0.97286	0.98775	0.952825	0.925137	0.942731	0.892261	0.797795	0.782965	0.739241	0.711046	0.818415	-0.458823	-0.480854	-0.850944	-0.853093	-0.860695	-0.807532	-0.789367	-0.551314	-0.352635	-0.439422	-0.527854	-0.634198	-0.520931	-0.512807	-0.455573	-0.376064	-0.560035	-0.446674	0.113867	0.139625	0.179384	0.114	1.05599e-05	6.62043e-07	7.1689e-05	0.000351099	0.000139898	0.00121467	0.00998154	0.0125897	0.0228467	0.0317467	0.00699919	0.214134	0.190077
TRINITY_DN141739_c0_g3_i5@@eco_2@@eco	cyan	-0.261332	0.496994	0.679003	0.663749	0.744229	0.836828	0.810408	0.836818	0.886533	0.904112	0.898477	0.977085	0.932948	0.189145	0.175838	-0.36167	-0.366649	-0.371935	-0.32719	-0.315451	-0.875648	-0.787552	-0.83375	-0.850983	-0.897349	-0.854997	-0.836851	-0.818072	-0.792302	-0.868626	-0.81891	-0.494398	-0.486652	-0.440201	-0.432136	0.0442979	0.0512467	0.0214675	0.00490695	0.00807265	0.00490794	0.0014477	0.000817555	0.000992762	5.8648e-06	0.000240617	0.625981	0.650887
Contig38243	grey60	0.637697	0.0646466	-0.505721	-0.499321	-0.477467	-0.541562	-0.540944	-0.748514	-0.813259	-0.778333	-0.812823	-0.774301	-0.734349	-0.41705	-0.511908	0.0146132	-0.00783611	-0.0236155	0.0164359	0.0439018	0.849499	0.89457	0.834138	0.907122	0.917204	0.883048	0.93807	0.952415	0.924323	0.853308	0.858803	0.706623	0.766806	0.668875	0.787742	0.164848	0.171145	0.193671	0.132078	0.132607	0.0203279	0.00767852	0.0134894	0.00773793	0.0143068	0.0242547	0.264102	0.158887
TRINITY_DN147073_c0_g1_i1@@eco_2@@eco	lightgreen	-0.150895	0.698373	0.875847	0.839089	0.862448	0.905334	0.870109	0.946561	0.911436	0.905311	0.96236	0.912741	0.960915	-0.042684	0.0210793	-0.534561	-0.499159	-0.495965	-0.514096	-0.536056	-0.844139	-0.753221	-0.812607	-0.898724	-0.916277	-0.850429	-0.831584	-0.788506	-0.757046	-0.842359	-0.815065	-0.394809	-0.351714	-0.327141	-0.346713	0.00196229	0.00468399	0.00277089	0.000782636	0.00228513	0.000110218	0.000623656	0.000783283	3.28323e-05	0.000592835	3.74059e-05	0.913177	0.957074
Contig57557@@endo	green	0.465022	0.207204	-0.715965	-0.699335	-0.716982	-0.750643	-0.736059	-0.902392	-0.940112	-0.951227	-0.951549	-0.933857	-0.901769	-0.333277	-0.339348	0.20938	0.227763	0.229636	0.194479	0.166599	0.984223	0.934411	0.973076	0.954513	0.98226	0.974869	0.943134	0.928808	0.932173	0.979581	0.954392	0.688732	0.631513	0.623025	0.606687	0.0300543	0.036022	0.0297122	0.0197768	0.0237564	0.000868532	0.000163178	8.04252e-05	7.86043e-05	0.0002296	0.00088752	0.380798	0.371637
TRINITY_DN129192_c2_g4_i1@@eco_3@@eco	brown	0.21175	0.584421	0.888017	0.889431	0.967206	0.966274	0.957413	0.872491	0.827565	0.831382	0.784024	0.843061	0.901096	-0.326278	-0.348633	-0.76163	-0.789695	-0.780565	-0.756172	-0.717262	-0.598122	-0.418096	-0.541661	-0.588324	-0.688343	-0.622558	-0.616439	-0.502274	-0.476818	-0.66008	-0.594307	-0.0135039	0.033497	-0.0216384	-0.0224358	0.00138456	0.00132625	2.03643e-05	2.24442e-05	5.03381e-05	0.00214698	0.00589636	0.00547356	0.0123898	0.00430921	0.000908377	0.39149	0.357831
TRINITY_DN113258_c0_g1_i2@@eco_3@@eco	turquoise	0.206834	0.593375	0.985877	0.987368	0.97297	0.966107	0.96981	0.947064	0.866055	0.857309	0.832828	0.806306	0.900842	-0.358621	-0.358683	-0.791615	-0.797653	-0.79292	-0.769656	-0.747295	-0.666327	-0.487459	-0.574916	-0.660807	-0.745542	-0.652248	-0.625334	-0.569468	-0.502366	-0.668191	-0.577272	-0.0342455	0.00424251	0.0377869	-0.00669027	1.08725e-06	7.36712e-07	1.04119e-05	2.28311e-05	1.52834e-05	0.000106682	0.00253408	0.00313395	0.00531901	0.00866355	0.000916334	0.34326	0.343172
Contig37746@@eco	darkturquoise	0.247099	0.521528	0.964262	0.974769	0.993822	0.981678	0.989026	0.926749	0.859583	0.8488	0.807158	0.819776	0.901794	-0.382381	-0.395706	-0.819003	-0.828943	-0.82756	-0.794383	-0.769722	-0.625986	-0.43654	-0.543488	-0.616209	-0.712178	-0.621134	-0.60639	-0.523882	-0.470585	-0.653951	-0.567045	0.0112917	0.0534797	0.050846	0.0223383	2.74358e-05	8.19618e-06	6.06717e-08	2.69264e-06	4.51027e-07	0.000325865	0.00296945	0.00380483	0.00853848	0.00682695	0.000886753	0.309801	0.291791
TRINITY_DN142048_c2_g3_i2@@eco_2@@eco	purple	0.707018	0.0331775	-0.495897	-0.468577	-0.500795	-0.521463	-0.495153	-0.746243	-0.825736	-0.84925	-0.847472	-0.825676	-0.746852	-0.589664	-0.57996	-0.084678	-0.054624	-0.041749	-0.103724	-0.133072	0.9225	0.939232	0.946936	0.873013	0.91073	0.936413	0.967158	0.937907	0.982087	0.97264	0.973957	0.825676	0.789353	0.831954	0.832457	0.17457	0.203287	0.169682	0.149932	0.17532	0.0209268	0.00610652	0.00376711	0.00391773	0.00611359	0.0207651	0.0946902	0.101633
Contig4772@@eco	green	-0.300988	0.431256	0.722128	0.761674	0.784076	0.796364	0.834424	0.892638	0.941243	0.870276	0.87071	0.888345	0.872672	0.0926109	0.174096	-0.392187	-0.343243	-0.346462	-0.365852	-0.406646	-0.840421	-0.788431	-0.83757	-0.907691	-0.91241	-0.854078	-0.86005	-0.812051	-0.804316	-0.855058	-0.857444	-0.493494	-0.460826	-0.453403	-0.46725	0.0280191	0.0170797	0.01238	0.0102156	0.00515185	0.0012003	0.000152814	0.00227524	0.00224969	0.00137088	0.0021367	0.812678	0.654171
TRINITY_DN100024_c3_g2_i4@@non_3@@non	pink	0.594813	0.0911276	-0.581204	-0.571526	-0.598764	-0.606594	-0.598217	-0.804506	-0.86216	-0.859722	-0.837014	-0.82543	-0.785057	-0.401778	-0.432055	0.0564377	0.101507	0.0810805	0.0847311	0.045286	0.84694	0.852195	0.855578	0.843632	0.906891	0.916072	0.974754	0.912165	0.935073	0.927411	0.932386	0.671343	0.674181	0.710695	0.777997	0.100726	0.107912	0.0884503	0.0832887	0.0888179	0.00893191	0.00279044	0.00295959	0.00488833	0.00614217	0.0121968	0.283767	0.245503
Contig2487@@endo	black	-0.646589	0.0598511	-0.765983	-0.767379	-0.757826	-0.723537	-0.728697	-0.557876	-0.394746	-0.360962	-0.362802	-0.323017	-0.512791	0.83654	0.753168	0.903977	0.909389	0.84686	0.979493	0.959571	0.0840474	-0.0865025	0.0143279	0.1925	0.237651	0.153793	0.105023	0.0111835	-0.0643526	0.0947088	0.0567314	-0.487158	-0.518038	-0.518893	-0.462861	0.0160964	0.0157863	0.0179906	0.0275667	0.0259515	0.118559	0.29307	0.339889	0.337249	0.396519	0.158048	0.00493592	0.0191361
Contig52546@@endo	magenta	-0.650317	0.0579093	-0.809293	-0.803715	-0.837031	-0.803421	-0.790054	-0.615444	-0.489711	-0.532213	-0.44639	-0.487876	-0.608865	0.655754	0.762523	0.90578	0.97111	0.968922	0.889271	0.810176	0.20093	-0.0488904	0.0837994	0.116466	0.268783	0.185731	0.165325	0.0653654	0.00196061	0.24811	0.115061	-0.464037	-0.501587	-0.466707	-0.449337	0.00823053	0.00905145	0.00488665	0.00909621	0.0112921	0.0776843	0.180857	0.140218	0.228414	0.182746	0.0818275	0.0551501	0.0168828
Contig31990@@eco	cyan	-0.300497	0.432046	0.723989	0.690502	0.761989	0.842575	0.799357	0.87495	0.912443	0.954018	0.941245	0.994875	0.955102	0.235113	0.188173	-0.345585	-0.36884	-0.383934	-0.297844	-0.270296	-0.900963	-0.806656	-0.846525	-0.838695	-0.921372	-0.878262	-0.891858	-0.862687	-0.838827	-0.922062	-0.851563	-0.506767	-0.508497	-0.475901	-0.495453	0.0274227	0.0394816	0.0170064	0.00435392	0.00973018	0.00201052	0.000599789	6.56189e-05	0.000152802	3.15767e-08	6.04248e-05	0.542551	0.62779
TRINITY_DN130738_c3_g1_i3@@eco_3@@eco	blue	0.100476	0.797026	0.987555	0.981811	0.969064	0.945131	0.942939	0.972608	0.898387	0.896575	0.870977	0.826635	0.912221	-0.263999	-0.270395	-0.717882	-0.733574	-0.732471	-0.697069	-0.666722	-0.714453	-0.550906	-0.63948	-0.697772	-0.789309	-0.711714	-0.700822	-0.629911	-0.583913	-0.741618	-0.660267	-0.124333	-0.0739747	-0.0763929	-0.118509	6.99394e-07	2.62532e-06	1.66347e-05	0.000120722	0.000138162	1.09038e-05	0.000995771	0.00105737	0.00223406	0.00600265	0.000604994	0.49245	0.481623
TRINITY_DN153106_c0_g1_i3@@eco_2@@eco	tan	0.91583	0.000524211	-0.077056	-0.0535296	-0.0912977	-0.173396	-0.149031	-0.409172	-0.552173	-0.567555	-0.586636	-0.60459	-0.465535	-0.832452	-0.862403	-0.464481	-0.440499	-0.448095	-0.451239	-0.464389	0.769163	0.887136	0.817049	0.753915	0.739001	0.797181	0.830041	0.86343	0.905461	0.779741	0.823515	0.941388	0.970869	0.94168	0.961176	0.843797	0.89121	0.815297	0.655493	0.701961	0.274154	0.123186	0.110947	0.0968244	0.0845917	0.206636	0.00535895	0.0027739
Contig9951	brown	0.230415	0.550876	0.965295	0.953063	0.971127	0.983444	0.970666	0.921452	0.83559	0.839642	0.821838	0.816149	0.915822	-0.384048	-0.370469	-0.79177	-0.817917	-0.788928	-0.810422	-0.768759	-0.64437	-0.467899	-0.564896	-0.657087	-0.733215	-0.66052	-0.612267	-0.545042	-0.483669	-0.647406	-0.573679	-0.0238581	0.0189581	0.0390155	0.0113426	2.47836e-05	7.04438e-05	1.30916e-05	1.8918e-06	1.38319e-05	0.000413875	0.0050321	0.00463055	0.00657153	0.00729246	0.000524369	0.307518	0.326363
Contig48098@@non	violet	0.915819	0.000524449	-0.121012	-0.0729817	-0.118532	-0.177614	-0.130624	-0.425854	-0.543579	-0.565903	-0.619608	-0.590349	-0.472493	-0.807701	-0.849423	-0.44381	-0.438278	-0.435041	-0.440958	-0.437706	0.757528	0.879541	0.829907	0.760327	0.735708	0.796115	0.842262	0.845597	0.911515	0.796316	0.857762	0.943757	0.940928	0.968463	0.970986	0.756466	0.851981	0.761338	0.647546	0.737649	0.253101	0.130359	0.112225	0.0751306	0.0942112	0.199019	0.00845952	0.00375265
Contig29350@@eco	violet	0.940475	0.000159802	0.102454	0.0885889	0.0989577	0.120067	0.0988993	-0.210004	-0.349298	-0.310157	-0.319023	-0.274154	-0.152361	-0.790762	-0.862184	-0.604742	-0.604452	-0.604221	-0.585771	-0.570215	0.49656	0.670364	0.594228	0.524521	0.495847	0.565569	0.658798	0.647982	0.733231	0.571304	0.665094	0.833967	0.847777	0.909168	0.952059	0.793099	0.820704	0.800043	0.758321	0.800159	0.587595	0.356851	0.416638	0.402719	0.475307	0.695555	0.0111677	0.00278881
TRINITY_DN122259_c2_g1_i1@@non_1@@non	pink	0.606067	0.0836301	-0.567976	-0.551514	-0.604749	-0.619884	-0.600795	-0.799126	-0.870595	-0.874862	-0.865513	-0.867292	-0.807025	-0.447071	-0.459504	0.0550474	0.078129	0.0816026	0.046576	0.0269724	0.875417	0.875004	0.895151	0.860868	0.915838	0.920455	0.981266	0.914164	0.951836	0.959164	0.964181	0.707761	0.691739	0.750218	0.780942	0.110623	0.123727	0.084488	0.0749632	0.0870932	0.00976713	0.00225642	0.0020153	0.00256878	0.00245627	0.00855791	0.227619	0.213367
TRINITY_DN68071_c0_g1_i1@@endo_3@@endo	red	-0.652429	0.0568276	-0.83948	-0.846114	-0.846101	-0.822781	-0.825399	-0.646949	-0.517692	-0.495497	-0.485753	-0.477193	-0.61788	0.7462	0.757196	0.991429	0.944551	0.9665	0.921932	0.952436	0.196912	-0.0214863	0.0862037	0.218992	0.310808	0.163496	0.176213	0.0941279	0.00811279	0.219217	0.111863	-0.472679	-0.486656	-0.506719	-0.450209	0.00464617	0.00403561	0.00403674	0.00645687	0.00614589	0.0596618	0.153431	0.174973	0.184945	0.193964	0.0761835	0.0209381	0.0181428
Contig30111@@eco	lightgreen	-0.101348	0.795295	0.860677	0.858524	0.904064	0.946826	0.939441	0.95281	0.949548	0.942142	0.925304	0.959739	0.980417	-0.0538535	-0.0351998	-0.566652	-0.576087	-0.56337	-0.559653	-0.541699	-0.825422	-0.706329	-0.77091	-0.8352	-0.901322	-0.838882	-0.831175	-0.775362	-0.736333	-0.843272	-0.790726	-0.326313	-0.311667	-0.285378	-0.318684	0.0028925	0.00304526	0.000818942	0.00010835	0.000169551	7.1767e-05	9.0388e-05	0.000144914	0.000348428	4.14492e-05	3.39466e-06	0.890555	0.928366
TRINITY_DN101780_c0_g1_i3@@endo_1@@endo	green	0.369249	0.328083	-0.737137	-0.721033	-0.732354	-0.775336	-0.763055	-0.894139	-0.910386	-0.928219	-0.919542	-0.908212	-0.89871	-0.239852	-0.255005	0.258813	0.306153	0.278169	0.290446	0.230392	0.960828	0.894996	0.940999	0.936526	0.954281	0.962852	0.876939	0.876917	0.865798	0.922045	0.896353	0.629696	0.560602	0.529865	0.49745	0.0234456	0.0283739	0.0248451	0.0140939	0.0167602	0.00114431	0.000649227	0.000303998	0.000449321	0.000704495	0.000985065	0.5342	0.507842
TRINITY_DN90190_c0_g1_i2@@endo_2@@endo	lightcyan	0.638845	0.0640146	-0.520936	-0.503881	-0.551595	-0.533416	-0.519577	-0.744105	-0.8024	-0.782906	-0.81619	-0.76666	-0.724796	-0.432192	-0.507441	-0.00681348	-0.0102646	-0.0169501	0.0136651	0.0139854	0.843735	0.877201	0.923951	0.891779	0.874748	0.91096	0.923296	0.845411	0.921796	0.913786	0.980526	0.773311	0.684175	0.802435	0.762822	0.150419	0.166644	0.123661	0.139154	0.151676	0.0215012	0.00925284	0.0126007	0.00728707	0.0159455	0.0271669	0.245337	0.163178
TRINITY_DN110627_c0_g1_i2@@non_2@@non	darkgrey	0.508336	0.162313	-0.591842	-0.57506	-0.583075	-0.655226	-0.637687	-0.803289	-0.870163	-0.914725	-0.880224	-0.90465	-0.830097	-0.477349	-0.412067	0.0840069	0.133498	0.147248	0.0449457	-0.0108126	0.982134	0.928403	0.930893	0.870788	0.929243	0.924709	0.890113	0.930083	0.908825	0.944397	0.872368	0.714358	0.69958	0.620956	0.619261	0.0931728	0.105253	0.0993723	0.0554145	0.0646524	0.00911633	0.00228188	0.000548089	0.00173836	0.000802053	0.0056135	0.193798	0.270436
Contig31703@@non	darkred	0.922701	0.000391787	0.0418547	0.0894389	0.0466365	-0.0256343	0.0185961	-0.262501	-0.385357	-0.398972	-0.48406	-0.447648	-0.324545	-0.832033	-0.910662	-0.562891	-0.573596	-0.582303	-0.536231	-0.521336	0.677636	0.833268	0.782157	0.715833	0.623104	0.711278	0.694965	0.732144	0.809143	0.66355	0.762826	0.977962	0.941831	0.95914	0.901224	0.914859	0.819007	0.905165	0.947807	0.962127	0.495001	0.30573	0.287461	0.18671	0.226946	0.39416	0.00540358	0.000642419
TRINITY_DN119601_c1_g1_i2@@eco_3@@eco	tan	0.920686	0.000427842	0.0531414	0.107586	0.0791724	-0.0341919	0.0181501	-0.25683	-0.384222	-0.414933	-0.491058	-0.472233	-0.339929	-0.863061	-0.915019	-0.567819	-0.569104	-0.575634	-0.556576	-0.547543	0.69241	0.840694	0.751337	0.699763	0.635207	0.701669	0.701524	0.776252	0.813827	0.655828	0.715368	0.956555	0.979006	0.91557	0.911056	0.891996	0.78293	0.839551	0.930413	0.963035	0.504703	0.30728	0.266784	0.179477	0.199301	0.370766	0.00272957	0.000541654
Contig2346@@eco	darkorange	-0.346105	0.361564	0.81179	0.815245	0.803134	0.810332	0.819101	0.96092	0.970873	0.96791	0.931274	0.908995	0.914182	0.172119	0.18502	-0.331995	-0.379304	-0.357263	-0.3519	-0.296806	-0.929501	-0.854504	-0.891586	-0.904015	-0.964976	-0.947183	-0.922912	-0.893861	-0.874148	-0.937136	-0.895768	-0.545359	-0.508829	-0.487724	-0.521936	0.00788001	0.00741176	0.00914009	0.00808339	0.00691203	3.7389e-05	1.34958e-05	1.88896e-05	0.000261862	0.000684224	0.000560088	0.657904	0.633667
TRINITY_DN109258_c6_g1_i2@@endo_1@@endo	magenta	-0.738455	0.0230693	-0.752488	-0.757985	-0.769619	-0.738023	-0.73963	-0.529158	-0.382038	-0.402374	-0.322305	-0.355135	-0.509123	0.788944	0.839912	0.918239	0.98991	0.949337	0.960411	0.875779	0.070836	-0.162344	-0.0456243	0.0422603	0.168859	0.0921607	0.0459245	-0.0432516	-0.125311	0.0938275	-0.0166131	-0.5734	-0.594923	-0.592247	-0.55189	0.0193074	0.0179525	0.0152968	0.023192	0.0227372	0.14294	0.310272	0.282987	0.397621	0.348313	0.161555	0.011489	0.00460459
TRINITY_DN128824_c0_g1_i3@@eco_1@@eco	purple	0.74534	0.0211682	-0.450731	-0.428805	-0.441352	-0.495472	-0.475227	-0.723959	-0.81721	-0.833983	-0.83744	-0.824375	-0.734069	-0.632593	-0.633417	-0.125716	-0.106069	-0.0954776	-0.150764	-0.167958	0.94089	0.97177	0.9433	0.896716	0.927303	0.938092	0.968848	0.980145	0.995619	0.956417	0.946187	0.853431	0.857456	0.826632	0.860179	0.223371	0.24947	0.234344	0.174998	0.196069	0.0274324	0.00715414	0.00519772	0.00484591	0.00626628	0.024337	0.0675053	0.0670384
Contig38082	purple	0.672284	0.0472789	-0.548581	-0.528913	-0.544958	-0.587946	-0.570636	-0.798926	-0.873311	-0.884167	-0.887497	-0.869398	-0.801682	-0.533957	-0.548667	-0.0191547	0.00333919	0.0038495	-0.0280004	-0.0513332	0.96434	0.974499	0.969282	0.936552	0.963841	0.973758	0.985141	0.979906	0.995811	0.9803	0.974452	0.814635	0.796416	0.782556	0.802355	0.126155	0.143159	0.129192	0.0958976	0.108587	0.00979912	0.00210081	0.00155237	0.00140644	0.0023275	0.00936392	0.138677	0.126083
Contig50289@@non	turquoise	0.239901	0.534114	0.97986	0.986022	0.983016	0.966889	0.973704	0.933627	0.855352	0.843854	0.817986	0.799851	0.890625	-0.377638	-0.384282	-0.811482	-0.810114	-0.813659	-0.779119	-0.762122	-0.649762	-0.462733	-0.568204	-0.641871	-0.720383	-0.628592	-0.594545	-0.529476	-0.473687	-0.654942	-0.568173	-0.0166627	0.0424165	0.0518251	0.0353299	3.74303e-06	1.04889e-06	2.06781e-06	2.10562e-05	9.46225e-06	0.000232348	0.00328039	0.00423695	0.00705406	0.00965156	0.00127833	0.316343	0.307198
TRINITY_DN129175_c0_g1_i18@@eco_3@@eco	lightcyan	0.739786	0.0226933	-0.454637	-0.421062	-0.460797	-0.499141	-0.467457	-0.716043	-0.796017	-0.811745	-0.836688	-0.810222	-0.735559	-0.595593	-0.629087	-0.124482	-0.102714	-0.108596	-0.113648	-0.13526	0.921012	0.962063	0.964222	0.915147	0.917088	0.955304	0.962461	0.941073	0.987628	0.952543	0.982932	0.869788	0.828851	0.862573	0.851039	0.218886	0.259058	0.211914	0.171324	0.204516	0.0300283	0.0102729	0.00788623	0.00492099	0.00809885	0.0239015	0.0905949	0.0695136
Contig9872	grey60	0.552887	0.122601	-0.607205	-0.584794	-0.574668	-0.655969	-0.636029	-0.8242	-0.875313	-0.888873	-0.885912	-0.876621	-0.835582	-0.404784	-0.421265	0.100353	0.128405	0.115132	0.0953072	0.0705095	0.919179	0.908005	0.862444	0.894492	0.956779	0.92498	0.960121	0.982183	0.936761	0.915511	0.866924	0.665235	0.725914	0.612437	0.723763	0.0828939	0.0981373	0.105546	0.0550426	0.0655722	0.006287	0.0019909	0.00134903	0.00147465	0.00192134	0.00503287	0.279839	0.258804
Contig9877	tan	0.830551	0.00556384	-0.0398851	0.00212958	0.0560442	-0.0691179	-0.0369434	-0.316099	-0.414396	-0.439849	-0.501268	-0.448844	-0.346008	-0.772702	-0.813724	-0.475323	-0.475536	-0.482143	-0.480401	-0.474752	0.713828	0.835678	0.703809	0.695648	0.652401	0.678241	0.667223	0.804752	0.776571	0.61756	0.620326	0.868877	0.937747	0.752704	0.819066	0.918854	0.995662	0.886126	0.859754	0.924825	0.407286	0.267466	0.23613	0.169215	0.225556	0.36171	0.0146399	0.00761552
Contig1236@@eco	green	-0.3454	0.362609	0.788587	0.734878	0.72112	0.736481	0.687323	0.891632	0.876444	0.931035	0.933042	0.858895	0.861459	0.254176	0.190103	-0.291222	-0.315458	-0.350928	-0.220058	-0.188235	-0.888509	-0.801891	-0.828931	-0.792363	-0.888002	-0.845555	-0.875903	-0.854859	-0.836796	-0.918302	-0.831731	-0.517352	-0.490344	-0.476777	-0.523253	0.0115528	0.0240998	0.0283457	0.0236343	0.0407776	0.00123887	0.00193066	0.000265001	0.000239458	0.00301854	0.00283836	0.50927	0.624201
Contig37562@@eco	blue	0.267925	0.485792	0.988916	0.968223	0.956575	0.923507	0.908451	0.900287	0.780455	0.785316	0.779947	0.711746	0.841615	-0.438042	-0.424062	-0.798557	-0.818479	-0.798883	-0.810367	-0.771771	-0.58158	-0.404494	-0.514407	-0.593189	-0.665468	-0.596793	-0.550489	-0.469377	-0.423033	-0.598127	-0.529901	0.0241146	0.101323	0.0801289	0.0615132	4.66952e-07	1.82575e-05	5.38451e-05	0.000377981	0.000698274	0.000933885	0.013072	0.0121487	0.0131712	0.0315021	0.00444319	0.238285	0.25532
Contig6998@@non	turquoise	0.151392	0.697417	0.928183	0.971497	0.974486	0.923239	0.967376	0.930179	0.884208	0.839862	0.779534	0.785893	0.857949	-0.32822	-0.309635	-0.734726	-0.7496	-0.735469	-0.73988	-0.709312	-0.650721	-0.487984	-0.603345	-0.66342	-0.73227	-0.668644	-0.633638	-0.542493	-0.515679	-0.680659	-0.629989	-0.0816848	-0.00506208	-0.044459	-0.045255	0.000304515	1.2519e-05	8.52053e-06	0.000382528	2.00022e-05	0.000276461	0.00155053	0.00460934	0.0132521	0.0120423	0.00308705	0.38851	0.417465
Contig38097	pink	0.645243	0.0605619	-0.569625	-0.553804	-0.566248	-0.604808	-0.590049	-0.813018	-0.889925	-0.899151	-0.898835	-0.882691	-0.81003	-0.523698	-0.518105	0.0201749	0.0266239	0.0485969	-0.025728	-0.0331602	0.962216	0.959028	0.954787	0.917481	0.959264	0.948339	0.982102	0.975953	0.987033	0.985808	0.96184	0.782142	0.77158	0.754169	0.783142	0.109358	0.121852	0.111957	0.0844492	0.094421	0.00771132	0.00130628	0.000970541	0.000980922	0.00162028	0.00812595	0.147881	0.153046
TRINITY_DN99539_c1_g1_i1@@eco_3@@eco	brown	0.200235	0.60547	0.927562	0.873762	0.93202	0.979605	0.92005	0.881476	0.79938	0.841879	0.864834	0.861071	0.939975	-0.291207	-0.310931	-0.753194	-0.757667	-0.758402	-0.724763	-0.703264	-0.674358	-0.496326	-0.601194	-0.662813	-0.732858	-0.657314	-0.615476	-0.553345	-0.504183	-0.677487	-0.595959	-0.0805582	-0.0278058	-0.0197705	-0.0116937	0.000313634	0.0020757	0.000252245	3.91055e-06	0.000439694	0.00167775	0.00972647	0.00441853	0.00261264	0.00286512	0.000164464	0.447097	0.415414
TRINITY_DN123986_c1_g4_i3@@eco_3@@eco	darkgreen	-0.121226	0.756044	0.925272	0.899944	0.909865	0.93222	0.90943	0.988319	0.947224	0.954969	0.95873	0.922742	0.975505	-0.0584461	-0.0347429	-0.555045	-0.573061	-0.556463	-0.558592	-0.52896	-0.851299	-0.735475	-0.797969	-0.856937	-0.919118	-0.866446	-0.845309	-0.794945	-0.757459	-0.862827	-0.809767	-0.353433	-0.315552	-0.296026	-0.333197	0.000348936	0.000944869	0.000662174	0.000249699	0.000673149	5.60709e-07	0.000105573	6.10457e-05	4.51531e-05	0.000391078	7.39471e-06	0.881273	0.929294
TRINITY_DN90138_c0_g1_i6@@endo_2@@endo	midnightblue	-0.671463	0.0476516	-0.688016	-0.693322	-0.683506	-0.67039	-0.675308	-0.479045	-0.338058	-0.275503	-0.330935	-0.287495	-0.453314	0.832726	0.742193	0.931119	0.829624	0.831884	0.891578	0.977406	0.024339	-0.135686	-0.0512225	0.157884	0.17632	0.0254571	0.0331281	-0.039577	-0.12641	0.025528	-0.0223225	-0.529162	-0.532564	-0.570189	-0.504059	0.0404929	0.0383549	0.0423692	0.0481417	0.0459218	0.191992	0.373575	0.473049	0.384361	0.453174	0.2204	0.00532984	0.0220238
Contig10955@@endo	blue	0.291643	0.446387	0.988273	0.966742	0.973457	0.96129	0.941319	0.9037	0.794199	0.795303	0.801283	0.754961	0.874656	-0.449959	-0.436099	-0.840241	-0.836088	-0.829287	-0.825783	-0.811701	-0.58523	-0.402466	-0.511733	-0.604949	-0.676107	-0.586946	-0.555556	-0.475433	-0.421797	-0.601292	-0.527279	0.0422538	0.103758	0.0970251	0.0747855	5.68582e-07	2.13826e-05	9.77409e-06	3.61776e-05	0.000152137	0.000829558	0.0105768	0.0103915	0.00942615	0.0186898	0.00202654	0.224264	0.240615
Contig32623@@non	blue	0.274077	0.475435	0.987788	0.964052	0.929921	0.925984	0.908299	0.899723	0.781625	0.791588	0.792062	0.723035	0.84738	-0.419667	-0.419968	-0.806118	-0.812078	-0.805307	-0.786866	-0.762531	-0.602689	-0.420415	-0.501286	-0.59687	-0.677393	-0.582003	-0.544081	-0.501409	-0.422878	-0.589312	-0.490334	0.0328934	0.0733687	0.122473	0.0703818	6.54771e-07	2.79979e-05	0.000279974	0.000337677	0.000702228	0.000951972	0.0128456	0.0110237	0.0109416	0.0277273	0.00392567	0.260806	0.260428
TRINITY_DN74607_c0_g1_i2@@endo_2@@endo	red	-0.662578	0.0518069	-0.851215	-0.857751	-0.86797	-0.842953	-0.845622	-0.657908	-0.52573	-0.510008	-0.492831	-0.49277	-0.636004	0.752307	0.761842	0.990949	0.965594	0.971671	0.951083	0.957494	0.221202	-0.00312105	0.121902	0.241836	0.32299	0.198902	0.17368	0.0890708	0.0124815	0.232548	0.135574	-0.4488	-0.490612	-0.493695	-0.472097	0.00360532	0.00310148	0.00241429	0.00431917	0.00407885	0.0540803	0.146031	0.160705	0.17767	0.177732	0.0655863	0.019353	0.0170405
Contig32935@@eco	purple	0.684401	0.0419925	-0.516034	-0.500466	-0.508493	-0.551387	-0.53773	-0.771541	-0.857486	-0.869829	-0.872645	-0.855243	-0.770606	-0.582579	-0.573174	-0.04668	-0.0403948	-0.016066	-0.0942095	-0.102918	0.970593	0.977723	0.970103	0.917738	0.944084	0.944407	0.959151	0.97032	0.986262	0.975567	0.95601	0.831853	0.80988	0.786385	0.793728	0.154983	0.170008	0.162162	0.123832	0.135379	0.014885	0.00312086	0.00230173	0.00213826	0.00328862	0.0150843	0.0997301	0.106667
TRINITY_DN82935_c1_g1_i2@@endo_3@@endo	midnightblue	-0.676702	0.0453047	-0.724702	-0.718418	-0.725459	-0.708346	-0.701624	-0.508878	-0.351986	-0.314134	-0.339976	-0.30908	-0.491258	0.85459	0.770946	0.928392	0.894039	0.855339	0.960076	0.982406	0.0226431	-0.14433	-0.0526989	0.144571	0.192152	0.0772901	0.0720798	-0.0262451	-0.107842	0.0481445	0.00459621	-0.545073	-0.546838	-0.55707	-0.479702	0.0271967	0.0292331	0.0269576	0.0327014	0.0351586	0.161791	0.352908	0.410368	0.370696	0.418343	0.179273	0.00333866	0.0150116
Contig56010@@endo	magenta	-0.710263	0.0320217	-0.781715	-0.791964	-0.795486	-0.774127	-0.779509	-0.576248	-0.444074	-0.471803	-0.379799	-0.424017	-0.557386	0.722838	0.80856	0.920603	0.988367	0.968359	0.925893	0.843448	0.155239	-0.0933444	0.0195456	0.0868503	0.225613	0.136655	0.0888742	0.0217421	-0.0699066	0.161232	0.023284	-0.522149	-0.540632	-0.565051	-0.529463	0.0128284	0.0109586	0.010361	0.0143427	0.0132569	0.104368	0.23113	0.199767	0.313354	0.255377	0.118952	0.0277905	0.0083354
TRINITY_DN110935_c2_g3_i6@@non_2@@non	darkgrey	0.472108	0.199436	-0.612605	-0.595623	-0.568017	-0.648742	-0.637332	-0.801536	-0.844204	-0.842376	-0.884225	-0.845929	-0.807352	-0.362989	-0.392478	0.14991	0.116946	0.133961	0.0964987	0.117703	0.956849	0.931078	0.919008	0.946195	0.932932	0.892703	0.845919	0.909926	0.870689	0.875531	0.836452	0.697716	0.679315	0.554894	0.562782	0.079456	0.0905744	0.110592	0.0587248	0.0648485	0.00938661	0.00420532	0.00437239	0.00154974	0.00405183	0.00851029	0.336981	0.296103
Contig8878@@eco	turquoise	0.189749	0.624858	0.943068	0.978345	0.950093	0.885876	0.922993	0.914886	0.856384	0.838085	0.753868	0.741864	0.813448	-0.312546	-0.365532	-0.743486	-0.767724	-0.786277	-0.693675	-0.656095	-0.610723	-0.422811	-0.520151	-0.548596	-0.674774	-0.585524	-0.597484	-0.517382	-0.472271	-0.657204	-0.550327	0.000298187	0.046025	0.0275823	-0.0193843	0.000137085	4.81741e-06	8.70663e-05	0.00147623	0.00038674	0.000544564	0.00320257	0.00478213	0.0189609	0.0221143	0.0076529	0.412865	0.333353
TRINITY_DN127243_c0_g3_i3@@eco_1@@eco	green	0.481908	0.188966	-0.702065	-0.683421	-0.702308	-0.747928	-0.732498	-0.894673	-0.926851	-0.922981	-0.940618	-0.917376	-0.900724	-0.294576	-0.352211	0.203779	0.219526	0.195014	0.228241	0.206145	0.955267	0.929541	0.952055	0.97897	0.99117	0.985683	0.959094	0.939662	0.935719	0.952761	0.952251	0.681877	0.64726	0.624434	0.638533	0.0349936	0.0424053	0.0349032	0.0204813	0.0248021	0.00112483	0.000324313	0.000386955	0.000158487	0.000492027	0.000920066	0.441613	0.352578
TRINITY_DN136021_c0_g2_i3@@eco_2@@eco	brown	0.10225	0.793505	0.964905	0.937827	0.964765	0.990706	0.961204	0.959822	0.895769	0.914993	0.908898	0.899706	0.969564	-0.23235	-0.245524	-0.72213	-0.734007	-0.732551	-0.696231	-0.670376	-0.744867	-0.578008	-0.664369	-0.728642	-0.815454	-0.735171	-0.717175	-0.656211	-0.602457	-0.759222	-0.673627	-0.147514	-0.113215	-0.0926466	-0.123873	2.57617e-05	0.000185605	2.61213e-05	2.52497e-07	3.64595e-05	4.11547e-05	0.00108563	0.000542216	0.000686718	0.000952525	1.57206e-05	0.547441	0.524272
Contig42392@@eco	steelblue	-0.276713	0.471027	0.834598	0.763079	0.759845	0.788234	0.721283	0.906294	0.867202	0.913489	0.965235	0.86682	0.895495	0.152997	0.130659	-0.381952	-0.366068	-0.403214	-0.303882	-0.3091	-0.868366	-0.78186	-0.818269	-0.825369	-0.891239	-0.830041	-0.857177	-0.828776	-0.806811	-0.891196	-0.82122	-0.472728	-0.437686	-0.423507	-0.464218	0.0051339	0.0167547	0.0175087	0.0116162	0.0282926	0.000755915	0.00246184	0.000575687	2.49335e-05	0.00248578	0.00109532	0.694333	0.737582
TRINITY_DN92157_c0_g2_i8@@non_2@@non	midnightblue	-0.670532	0.0480765	-0.770943	-0.772124	-0.771036	-0.75682	-0.758418	-0.564733	-0.413303	-0.373574	-0.396448	-0.367559	-0.54262	0.833582	0.75795	0.950893	0.912009	0.880046	0.970451	0.992552	0.108111	-0.0719767	0.0295544	0.21667	0.25227	0.137041	0.100169	0.0199233	-0.0642538	0.104971	0.0538463	-0.489591	-0.514236	-0.538152	-0.490577	0.0150124	0.0147615	0.0149925	0.018234	0.0178485	0.113135	0.268859	0.322004	0.290805	0.330474	0.131175	0.00523962	0.017961
Contig19638@@eco	turquoise	0.300127	0.432641	0.95878	0.97811	0.921512	0.852097	0.879831	0.867377	0.758719	0.726819	0.69482	0.619553	0.745364	-0.475002	-0.467113	-0.81026	-0.804272	-0.808122	-0.781996	-0.770271	-0.507803	-0.329906	-0.425435	-0.511357	-0.595239	-0.496823	-0.484774	-0.411743	-0.354739	-0.528603	-0.444573	0.102327	0.161392	0.157439	0.105722	4.49666e-05	5.00208e-06	0.000412798	0.00353423	0.00175773	0.00245097	0.0177764	0.0265321	0.0377647	0.075164	0.0211616	0.196312	0.204895
TRINITY_DN128424_c3_g3_i1@@eco_3@@eco	brown	0.175359	0.651791	0.914113	0.889198	0.947867	0.99522	0.96229	0.901449	0.846507	0.868475	0.858146	0.893322	0.954223	-0.277047	-0.295208	-0.751371	-0.763585	-0.758377	-0.728961	-0.703709	-0.683971	-0.507958	-0.601787	-0.672371	-0.758319	-0.676289	-0.652976	-0.588364	-0.531456	-0.696348	-0.611027	-0.07992	-0.0555592	-0.0319904	-0.0506203	0.000561624	0.00133572	0.00010121	2.4742e-08	3.3044e-05	0.000897406	0.00400126	0.00238335	0.00307271	0.00117454	6.4611e-05	0.470469	0.440587
TRINITY_DN100131_c0_g1_i1@@endo_1@@endo	green	0.45531	0.218119	-0.711599	-0.689711	-0.656886	-0.72346	-0.707831	-0.888431	-0.912337	-0.926938	-0.931987	-0.89345	-0.874968	-0.32011	-0.32837	0.205668	0.222811	0.219674	0.184291	0.160936	0.967231	0.922703	0.904734	0.931242	0.976106	0.938362	0.923833	0.960423	0.910481	0.926839	0.865691	0.64142	0.653173	0.537198	0.603488	0.0315533	0.0398017	0.0545864	0.0275913	0.0328852	0.00136732	0.000602272	0.000322993	0.000252665	0.00116978	0.00200959	0.401028	0.38828
TRINITY_DN130395_c0_g1_i2@@eco_3@@eco	darkorange	-0.30892	0.418597	0.834745	0.822361	0.825241	0.835072	0.823795	0.964333	0.974806	0.980895	0.970465	0.940414	0.934654	0.17603	0.153453	-0.392755	-0.389791	-0.420055	-0.325655	-0.319558	-0.923423	-0.830155	-0.876951	-0.87587	-0.950113	-0.892615	-0.915808	-0.877832	-0.861513	-0.952003	-0.886601	-0.50789	-0.473725	-0.466262	-0.497742	0.00511873	0.00650779	0.00616432	0.00508504	0.0063352	2.72474e-05	8.15406e-06	3.11524e-06	1.41643e-05	0.000160367	0.000220236	0.650526	0.693458
Contig7130@@endo	green	0.517819	0.153312	-0.688548	-0.668392	-0.684989	-0.730802	-0.711982	-0.892793	-0.939561	-0.950214	-0.95343	-0.938062	-0.898403	-0.376086	-0.385958	0.171133	0.186153	0.188917	0.15138	0.131387	0.980167	0.945482	0.961099	0.954382	0.993853	0.977368	0.977883	0.965848	0.961203	0.987589	0.959039	0.703471	0.680889	0.653445	0.675526	0.040275	0.0490627	0.0417461	0.0253107	0.0314198	0.00119441	0.000168401	8.6336e-05	6.8562e-05	0.00018321	0.000995245	0.318499	0.304913
TRINITY_DN112393_c6_g1_i1@@endo_1@@endo	black	-0.8454	0.0040985	-0.649595	-0.657676	-0.674437	-0.637627	-0.642048	-0.385149	-0.224423	-0.210686	-0.183888	-0.19619	-0.370929	0.922259	0.911326	0.945795	0.953344	0.91953	0.977247	0.953936	-0.104827	-0.315118	-0.190381	-0.0541781	0.0142866	-0.0786075	-0.127079	-0.222583	-0.296529	-0.0911596	-0.161218	-0.689313	-0.725427	-0.708555	-0.690713	0.0582822	0.0541951	0.0463102	0.0646853	0.0622709	0.306014	0.561566	0.586354	0.635783	0.612924	0.325714	0.000399498	0.000626283
TRINITY_DN109423_c0_g3_i1@@non_2@@non	magenta	-0.69541	0.0375338	-0.805873	-0.827586	-0.831107	-0.803463	-0.822349	-0.611517	-0.479496	-0.475359	-0.406945	-0.438976	-0.583753	0.766275	0.792179	0.94665	0.988703	0.955517	0.973434	0.913913	0.180697	-0.0509302	0.07187	0.173956	0.270387	0.183789	0.11492	0.0405786	-0.0425759	0.175816	0.0745526	-0.483236	-0.524006	-0.537988	-0.52118	0.00872764	0.00589391	0.00550339	0.0090899	0.00650925	0.0801412	0.191513	0.195928	0.277031	0.237169	0.0988836	0.0160312	0.0109215
TRINITY_DN138669_c1_g1_i3@@eco_1@@eco	yellow	0.65859	0.0537446	-0.554421	-0.531326	-0.548465	-0.578018	-0.559546	-0.79131	-0.854042	-0.855326	-0.884569	-0.841251	-0.786456	-0.50126	-0.544189	-0.010476	-0.00676696	-0.00723604	-0.0128263	-0.0221442	0.959568	0.976503	0.991422	0.962195	0.953287	0.972957	0.956237	0.944879	0.977714	0.965416	0.985714	0.832932	0.773346	0.788578	0.766918	0.12135	0.141004	0.126251	0.103059	0.117223	0.011072	0.00338101	0.00328235	0.00153426	0.0044774	0.0119387	0.169223	0.129842
Contig24964@@non	grey60	0.631297	0.0682433	-0.567388	-0.539076	-0.541075	-0.617123	-0.592419	-0.804984	-0.86509	-0.879679	-0.895878	-0.874968	-0.822807	-0.484497	-0.515865	0.0182388	0.0414127	0.0267562	0.0239085	0.00015103	0.964908	0.97299	0.944557	0.95203	0.976064	0.972998	0.972114	0.994784	0.978017	0.949119	0.931242	0.779596	0.793109	0.715269	0.767377	0.111076	0.134214	0.132495	0.0766484	0.0927738	0.00886013	0.00259602	0.00176524	0.00108176	0.00200958	0.00645376	0.186253	0.155143
TRINITY_DN78799_c0_g2_i2@@eco_1@@eco	turquoise	0.320099	0.401044	0.964931	0.963887	0.965108	0.940229	0.940559	0.882892	0.785888	0.785366	0.763294	0.737769	0.842458	-0.436189	-0.449516	-0.829193	-0.836789	-0.835741	-0.809134	-0.779247	-0.593558	-0.394806	-0.521023	-0.581025	-0.646999	-0.570251	-0.502134	-0.435367	-0.388151	-0.58716	-0.505373	0.0365253	0.128279	0.11597	0.138548	2.5697e-05	2.84441e-05	2.52506e-05	0.000162089	0.000159026	0.00161093	0.0120431	0.0121395	0.0167055	0.0232647	0.00436475	0.240507	0.224776
TRINITY_DN132980_c3_g4_i1@@eco_3@@eco	turquoise	0.305682	0.423744	0.982881	0.992201	0.977368	0.948875	0.959895	0.909575	0.817468	0.804407	0.771215	0.745269	0.850073	-0.443322	-0.455368	-0.846536	-0.847654	-0.851642	-0.813142	-0.793987	-0.585233	-0.389247	-0.494385	-0.573715	-0.663293	-0.564282	-0.538422	-0.469308	-0.407108	-0.596178	-0.500972	0.0658546	0.118988	0.128747	0.0977245	2.1256e-06	1.36863e-07	5.61681e-06	9.46135e-05	4.08962e-05	0.000669486	0.00712076	0.00894678	0.0149544	0.0211872	0.00369874	0.232016	0.218052
TRINITY_DN90499_c4_g3_i2@@endo_2@@endo	midnightblue	-0.758951	0.0177212	-0.749688	-0.760063	-0.766466	-0.739598	-0.747418	-0.520232	-0.37051	-0.342472	-0.332921	-0.331266	-0.498616	0.86785	0.84015	0.98051	0.95843	0.938378	0.983455	0.988242	0.0460241	-0.162018	-0.0445597	0.109715	0.170842	0.0557254	0.018606	-0.0675587	-0.149449	0.0510381	-0.0229041	-0.578044	-0.609428	-0.617008	-0.585874	0.0200228	0.0174573	0.0159886	0.0227461	0.0206155	0.15107	0.326304	0.366963	0.38134	0.383857	0.171848	0.00242165	0.0045818
Contig25784@@endo	salmon	-0.765092	0.0162966	-0.790157	-0.792199	-0.798952	-0.756698	-0.754924	-0.550239	-0.399369	-0.405353	-0.364968	-0.366607	-0.520577	0.809042	0.857535	0.980944	0.986141	0.990335	0.949675	0.926004	0.0878505	-0.152549	-0.0201603	0.0708573	0.174431	0.0634988	0.0331472	-0.0561486	-0.13048	0.107654	-0.00460571	-0.573217	-0.620284	-0.604587	-0.58959	0.011274	0.010918	0.00979494	0.0182638	0.0186987	0.124779	0.286937	0.279097	0.334156	0.331825	0.15075	0.00826635	0.00311732
Contig27282@@eco	turquoise	0.218905	0.571477	0.992633	0.991978	0.97879	0.943256	0.946091	0.937396	0.845624	0.834505	0.81365	0.766321	0.871267	-0.383415	-0.381229	-0.795505	-0.79858	-0.798462	-0.772983	-0.752791	-0.629399	-0.451686	-0.555601	-0.628938	-0.712273	-0.625727	-0.606494	-0.526883	-0.47912	-0.654383	-0.575671	-0.0137262	0.0486502	0.035905	0.00514364	1.12176e-07	1.51057e-07	4.48165e-06	0.000135534	0.000113595	0.000190063	0.00407866	0.00514345	0.00762556	0.016021	0.00221718	0.308384	0.311384
Contig10592	turquoise	0.216782	0.575306	0.950707	0.976941	0.980255	0.946787	0.972645	0.925187	0.86608	0.853914	0.788982	0.800102	0.872711	-0.334352	-0.362234	-0.767379	-0.796765	-0.792865	-0.753419	-0.705747	-0.661403	-0.469734	-0.588578	-0.626558	-0.713167	-0.645844	-0.593225	-0.521899	-0.481178	-0.67105	-0.58676	-0.0457745	0.0322998	0.0158768	0.0267497	8.34246e-05	5.99412e-06	3.49359e-06	0.00010862	1.08525e-05	0.000350303	0.00253255	0.00339095	0.0114823	0.00961175	0.00213454	0.379168	0.338064
Contig48275@@non	turquoise	0.255107	0.507667	0.916875	0.961532	0.952208	0.91418	0.958105	0.889317	0.839581	0.824861	0.731838	0.763209	0.825562	-0.339293	-0.392046	-0.762615	-0.801904	-0.802622	-0.740242	-0.682215	-0.631606	-0.42798	-0.544211	-0.568541	-0.665298	-0.59608	-0.534455	-0.478542	-0.429276	-0.627296	-0.525661	-0.00620482	0.0674967	0.0690891	0.0829512	0.000502309	3.54024e-05	7.49758e-05	0.000560127	4.75658e-05	0.00133087	0.00463642	0.00620891	0.0249993	0.0167249	0.00612679	0.37172	0.296683
TRINITY_DN82105_c3_g1_i7@@endo_3@@endo	yellow	0.475211	0.196087	-0.680351	-0.654888	-0.679925	-0.711836	-0.688991	-0.860269	-0.894382	-0.885067	-0.939242	-0.891039	-0.865399	-0.314053	-0.365653	0.205234	0.166379	0.183835	0.166381	0.193325	0.946949	0.921576	0.966173	0.973085	0.955904	0.935882	0.912831	0.891034	0.909444	0.942924	0.950247	0.702246	0.626809	0.63872	0.602388	0.0437149	0.0555838	0.0438984	0.0314706	0.0400943	0.00292107	0.00113542	0.00151195	0.000171476	0.001262	0.00257606	0.410495	0.333181
Contig21221	midnightblue	-0.625305	0.0717222	-0.750407	-0.754308	-0.763775	-0.746556	-0.749786	-0.561758	-0.424046	-0.366682	-0.413889	-0.379466	-0.543791	0.803844	0.706304	0.935606	0.858901	0.843084	0.930245	0.98943	0.120668	-0.0432559	0.0634522	0.256964	0.269139	0.144793	0.122252	0.0336267	-0.0359851	0.125305	0.0937541	-0.443297	-0.478463	-0.483421	-0.450648	0.0198373	0.0188515	0.0165953	0.0208436	0.0199975	0.115469	0.255341	0.331718	0.268111	0.313814	0.130179	0.00903188	0.0334354
Contig12426@@non	royalblue	0.96543	2.44511e-05	0.0643815	0.0762409	0.0365663	-0.00264739	0.00889801	-0.273271	-0.428355	-0.427289	-0.44434	-0.448874	-0.300649	-0.872892	-0.914468	-0.589244	-0.572418	-0.574471	-0.571585	-0.574945	0.639423	0.792267	0.728021	0.638813	0.609185	0.689213	0.743952	0.750789	0.830709	0.685797	0.764936	0.934549	0.943057	0.981287	0.982404	0.869295	0.845434	0.925591	0.994607	0.981874	0.476787	0.250022	0.251332	0.230817	0.225521	0.431802	0.0021243	0.000553749
Contig21229	cyan	-0.228304	0.554635	0.819514	0.80681	0.849023	0.903993	0.886085	0.948854	0.965992	0.97975	0.959105	0.992276	0.98352	0.109907	0.0952745	-0.449968	-0.469707	-0.470731	-0.422701	-0.395757	-0.90321	-0.796485	-0.844838	-0.870585	-0.946187	-0.893809	-0.891997	-0.856933	-0.822568	-0.91585	-0.850246	-0.448688	-0.439241	-0.401345	-0.43202	0.00685987	0.00858945	0.00378609	0.000821014	0.00146713	9.47525e-05	2.30999e-05	3.81475e-06	4.37515e-05	1.32353e-07	1.86155e-06	0.77834	0.807371
Contig35865	green	0.470589	0.201087	-0.71667	-0.696584	-0.698844	-0.754619	-0.736804	-0.906488	-0.941533	-0.961196	-0.947115	-0.93726	-0.909033	-0.333644	-0.332417	0.205315	0.244084	0.233553	0.201998	0.159489	0.971104	0.922679	0.925399	0.930054	0.990224	0.969951	0.965595	0.966351	0.938726	0.967405	0.917935	0.650436	0.65154	0.588119	0.639626	0.0298168	0.0370774	0.0362087	0.0187742	0.0235411	0.00075062	0.000150234	3.64846e-05	0.000106327	0.000191488	0.000683246	0.380242	0.382105
Contig46792@@eco	turquoise	0.23166	0.548665	0.945426	0.979395	0.943024	0.880254	0.91983	0.899475	0.819582	0.804306	0.716621	0.697617	0.794461	-0.376709	-0.401063	-0.741888	-0.80133	-0.778485	-0.76126	-0.685992	-0.591412	-0.405875	-0.508706	-0.551054	-0.655724	-0.598249	-0.55137	-0.479687	-0.431096	-0.608996	-0.520966	0.0141754	0.0803612	0.0683642	0.0406264	0.0001185	4.05228e-06	0.000137456	0.00173689	0.000443839	0.000960006	0.00685138	0.00896205	0.0298332	0.0366788	0.0105327	0.317633	0.284707
Contig16701@@eco	royalblue	0.929876	0.000280593	0.252623	0.296554	0.216922	0.154569	0.202342	-0.0581412	-0.213326	-0.242612	-0.300042	-0.311019	-0.147487	-0.915386	-0.940933	-0.699505	-0.698293	-0.68632	-0.696601	-0.686866	0.505591	0.674495	0.623604	0.500595	0.433562	0.536255	0.564218	0.580605	0.685331	0.536979	0.635364	0.912607	0.890873	0.958728	0.889459	0.51195	0.438407	0.575054	0.691316	0.601599	0.881889	0.581562	0.529361	0.432777	0.415275	0.704936	0.000533707	0.000155606
Contig10596	turquoise	0.132761	0.733483	0.977158	0.982099	0.982059	0.971349	0.977186	0.968368	0.904896	0.89122	0.86548	0.847764	0.926876	-0.294444	-0.289229	-0.751045	-0.755777	-0.752393	-0.730256	-0.710319	-0.710164	-0.543113	-0.635388	-0.709596	-0.790159	-0.705796	-0.686175	-0.618252	-0.56712	-0.7265	-0.649477	-0.106568	-0.060327	-0.0505944	-0.0842128	5.80006e-06	2.48348e-06	2.50255e-06	1.27456e-05	5.77488e-06	1.79709e-05	0.000795024	0.0012549	0.00257091	0.00389275	0.000323938	0.441827	0.450332
TRINITY_DN89181_c0_g1_i14@@endo_2@@endo	magenta	-0.859347	0.00298629	-0.66064	-0.669501	-0.686046	-0.647143	-0.649766	-0.393249	-0.241101	-0.234308	-0.199367	-0.219042	-0.37855	0.897255	0.927702	0.970027	0.961927	0.960757	0.946558	0.939391	-0.0995159	-0.327037	-0.202902	-0.086718	0.00738634	-0.109626	-0.12492	-0.219498	-0.297329	-0.0730947	-0.172231	-0.71358	-0.737657	-0.723826	-0.696149	0.0527429	0.0485502	0.0413059	0.0595603	0.058194	0.29507	0.532009	0.543974	0.607067	0.571229	0.31508	0.00103395	0.000311561
Contig5994@@non	green	0.54838	0.126322	-0.611764	-0.592322	-0.575396	-0.639581	-0.622204	-0.823857	-0.885255	-0.910035	-0.904658	-0.887812	-0.822699	-0.474829	-0.434625	0.093161	0.098384	0.132354	0.0168961	0.00757595	0.973228	0.93785	0.917697	0.889912	0.947373	0.90925	0.92663	0.965136	0.935585	0.951521	0.879639	0.71177	0.723788	0.6302	0.677773	0.0799854	0.0928404	0.105002	0.0636114	0.073565	0.00632778	0.00150362	0.000657925	0.000801819	0.00139315	0.00646682	0.196498	0.242391
Contig22539	saddlebrown	-0.206069	0.594772	0.884153	0.856021	0.873669	0.907986	0.880088	0.980121	0.963035	0.987981	0.97608	0.9601	0.982143	0.0668856	0.0538353	-0.473314	-0.50505	-0.499992	-0.459193	-0.418117	-0.901929	-0.789581	-0.841768	-0.865862	-0.945752	-0.899625	-0.889451	-0.850234	-0.816056	-0.91652	-0.848227	-0.429727	-0.403029	-0.376904	-0.413557	0.00155302	0.00322979	0.00208082	0.000710438	0.00174507	3.5768e-06	3.0837e-05	6.19508e-07	6.80845e-06	4.0176e-05	2.46226e-06	0.864249	0.890592
Contig21206	salmon	-0.744085	0.0215066	-0.794579	-0.801198	-0.808208	-0.788947	-0.790032	-0.575134	-0.438735	-0.445818	-0.398268	-0.421817	-0.56138	0.773671	0.830626	0.981601	0.987104	0.992974	0.941523	0.918368	0.137624	-0.106572	0.0129157	0.109737	0.219396	0.099183	0.0684887	-0.00215073	-0.0920096	0.1416	0.0149478	-0.544576	-0.570446	-0.592392	-0.565112	0.0105127	0.00943947	0.00838614	0.0114886	0.011296	0.105198	0.237458	0.229084	0.288392	0.258114	0.115768	0.0144375	0.00555563
Contig35665@@non	magenta	-0.657374	0.0543445	-0.838374	-0.837805	-0.85152	-0.842576	-0.839195	-0.646814	-0.505498	-0.501875	-0.473607	-0.483709	-0.639058	0.764668	0.758557	0.961041	0.97954	0.94546	0.985697	0.950838	0.211615	-0.00477925	0.109337	0.242057	0.326082	0.228318	0.177863	0.0971076	0.0116919	0.214231	0.126087	-0.448921	-0.477145	-0.496409	-0.460449	0.00475374	0.00480976	0.00358063	0.0043539	0.0046737	0.0597326	0.165065	0.168616	0.197815	0.187076	0.0638977	0.0163924	0.0178151
TRINITY_DN108679_c0_g2_i1@@eco_3@@eco	darkgreen	-0.128658	0.741489	0.898728	0.90338	0.909582	0.906437	0.910783	0.982139	0.971867	0.98457	0.924084	0.930057	0.947037	0.0140578	-0.0336262	-0.52341	-0.568738	-0.574048	-0.496106	-0.440165	-0.862214	-0.721865	-0.793684	-0.790368	-0.893909	-0.845188	-0.834964	-0.784354	-0.754755	-0.887739	-0.801888	-0.350551	-0.308726	-0.305594	-0.329713	0.000984453	0.000838976	0.000669307	0.000751991	0.000639472	2.46408e-06	1.19639e-05	1.48022e-06	0.000368305	0.000278116	0.000106869	0.971366	0.931562
TRINITY_DN110720_c0_g2_i1@@endo_1@@endo	grey60	0.703726	0.0343776	-0.489373	-0.465749	-0.461439	-0.530517	-0.511152	-0.748519	-0.82227	-0.8363	-0.839018	-0.81991	-0.755306	-0.554946	-0.582861	-0.0810072	-0.0440362	-0.0629397	-0.0653199	-0.0982065	0.927846	0.958512	0.911353	0.90731	0.941625	0.949496	0.970491	0.992405	0.981214	0.928095	0.91513	0.80363	0.836094	0.761798	0.836191	0.181203	0.2064	0.211195	0.141724	0.159609	0.0203265	0.00651889	0.00496008	0.00469091	0.00681018	0.0186046	0.120923	0.0995266
TRINITY_DN131318_c0_g1_i1@@eco_1@@eco	tan	0.961656	3.50077e-05	0.0944146	0.104376	0.108574	0.0276075	0.0334667	-0.246404	-0.402341	-0.403206	-0.433511	-0.42932	-0.276024	-0.904961	-0.945027	-0.61662	-0.61414	-0.612589	-0.61677	-0.610074	0.68503	0.838165	0.738874	0.67133	0.61765	0.681504	0.692491	0.775941	0.813787	0.649251	0.701487	0.967545	0.996113	0.926017	0.933458	0.809083	0.789289	0.780976	0.943794	0.931886	0.522739	0.28303	0.281897	0.243738	0.248839	0.472178	0.000793166	0.000121514
Contig35856	darkred	0.869288	0.00233412	-0.0692162	-0.0454332	-0.0645742	-0.100714	-0.0833218	-0.361074	-0.47751	-0.476925	-0.540016	-0.492153	-0.376299	-0.781605	-0.844557	-0.471257	-0.485099	-0.480887	-0.462742	-0.452097	0.750938	0.873803	0.853879	0.767567	0.67222	0.756591	0.707825	0.744892	0.827049	0.721324	0.808946	0.980705	0.896439	0.931378	0.834041	0.859556	0.907603	0.868907	0.796553	0.831237	0.339727	0.193626	0.19425	0.133404	0.17836	0.318202	0.0128495	0.00417363
TRINITY_DN140897_c0_g1_i2@@eco_2@@eco	lightgreen	0.0139534	0.971579	0.841527	0.800819	0.881684	0.959396	0.90879	0.884001	0.856315	0.889174	0.896873	0.94238	0.974322	-0.115887	-0.122964	-0.615691	-0.630364	-0.619581	-0.60342	-0.579268	-0.754226	-0.614058	-0.688903	-0.750249	-0.822544	-0.758706	-0.740953	-0.685239	-0.639239	-0.767124	-0.700376	-0.231234	-0.219698	-0.190931	-0.207942	0.00445145	0.00949878	0.0016678	4.26834e-05	0.000689508	0.00155992	0.00320773	0.00133672	0.00104707	0.00014288	8.7116e-06	0.766544	0.752635
TRINITY_DN89962_c0_g1_i12@@endo_2@@endo	salmon	-0.665556	0.0503894	-0.81998	-0.834047	-0.864081	-0.813514	-0.820528	-0.629342	-0.513285	-0.513684	-0.463781	-0.488416	-0.606541	0.69381	0.759813	0.956426	0.950957	0.976261	0.895947	0.880619	0.218962	-0.024462	0.131537	0.183063	0.280865	0.176588	0.143257	0.0427656	-0.00494913	0.248346	0.142397	-0.436098	-0.516584	-0.462663	-0.49456	0.00680145	0.00519104	0.00266186	0.00764398	0.00673301	0.0693666	0.157579	0.1572	0.208581	0.182189	0.0833232	0.0381619	0.0175163
Contig23918@@non	blue	0.2818	0.462567	0.989572	0.990459	0.974775	0.940024	0.942869	0.915154	0.819808	0.81766	0.781312	0.745952	0.850398	-0.415198	-0.442611	-0.82786	-0.837111	-0.846014	-0.78855	-0.762876	-0.587629	-0.391715	-0.494128	-0.559695	-0.665507	-0.567898	-0.559483	-0.483084	-0.424773	-0.615177	-0.513102	0.0590796	0.107754	0.106093	0.0636444	3.77383e-07	2.76794e-07	8.18932e-06	0.000164006	0.000138745	0.000538729	0.00682292	0.007096	0.012906	0.0210043	0.00367203	0.266447	0.232855
TRINITY_DN150370_c0_g1_i2@@eco_2@@eco	red	-0.657925	0.0540721	-0.84544	-0.852841	-0.857592	-0.837118	-0.840135	-0.65457	-0.525471	-0.507785	-0.489297	-0.4905	-0.631118	0.748245	0.762091	0.992906	0.960872	0.973519	0.939007	0.954497	0.207791	-0.0147919	0.0966484	0.225288	0.319072	0.180899	0.18042	0.0982889	0.0122577	0.226375	0.119242	-0.468509	-0.486159	-0.505553	-0.455799	0.00409492	0.00347508	0.00311313	0.00487793	0.00458327	0.0557437	0.146266	0.162845	0.181281	0.180047	0.0683459	0.0203981	0.0169829
TRINITY_DN104622_c1_g1_i2@@endo_1@@endo	black	-0.783949	0.0124038	-0.704835	-0.707444	-0.738235	-0.701364	-0.699978	-0.461521	-0.305822	-0.289026	-0.276015	-0.282474	-0.453969	0.885483	0.859028	0.953799	0.953088	0.919532	0.986571	0.970309	-0.0168357	-0.222333	-0.0859017	0.0495061	0.106885	0.0185085	-0.032347	-0.140898	-0.201569	0.00485263	-0.0504395	-0.604423	-0.658363	-0.619319	-0.617395	0.0339702	0.0330241	0.0231318	0.035256	0.035778	0.211103	0.423521	0.450665	0.472192	0.461452	0.219649	0.0014935	0.00300901
TRINITY_DN122923_c0_g1_i1@@eco_3@@eco	lightcyan	0.490479	0.180069	-0.702877	-0.68043	-0.717917	-0.733323	-0.711585	-0.888633	-0.922337	-0.911591	-0.936868	-0.902519	-0.884563	-0.287	-0.339228	0.219059	0.210368	0.210801	0.208807	0.214631	0.898616	0.877477	0.912408	0.928883	0.959605	0.939537	0.976735	0.910845	0.931387	0.958179	0.965709	0.642351	0.608484	0.649241	0.6772	0.0346918	0.0436806	0.0293997	0.0245571	0.0315584	0.00135894	0.000398141	0.000619919	0.000195637	0.0008647	0.00153453	0.453988	0.371817
Contig4105@@eco	blue	0.233746	0.544968	0.974066	0.928157	0.959481	0.977651	0.928776	0.907524	0.809323	0.851595	0.844288	0.824477	0.92132	-0.342416	-0.37976	-0.787322	-0.814743	-0.812523	-0.764035	-0.723091	-0.630538	-0.44091	-0.536697	-0.597572	-0.709021	-0.625491	-0.617064	-0.540251	-0.481693	-0.662439	-0.560616	0.000387328	0.0313593	0.0356904	-0.0059811	9.01683e-06	0.000304901	4.23749e-05	5.37603e-06	0.000295985	0.000722645	0.00822621	0.0035746	0.0041978	0.00625418	0.000416253	0.367048	0.313407
Contig21922@@non	green	0.465337	0.206855	-0.70157	-0.686499	-0.695357	-0.738712	-0.728702	-0.886809	-0.912652	-0.892602	-0.928357	-0.889173	-0.883333	-0.253616	-0.339957	0.22202	0.215978	0.190592	0.246254	0.244452	0.935613	0.918259	0.938862	0.98994	0.981054	0.967631	0.936544	0.920853	0.914075	0.922904	0.934608	0.668413	0.630269	0.599925	0.614557	0.0351785	0.0411179	0.0375547	0.0229964	0.02595	0.00143578	0.000594901	0.00120165	0.000301999	0.00133675	0.00159052	0.510236	0.370723
Contig53786@@eco	blue	0.164582	0.672193	0.986672	0.98161	0.984147	0.966824	0.963612	0.956592	0.875993	0.868424	0.849143	0.817881	0.913562	-0.338107	-0.325949	-0.766375	-0.779044	-0.766756	-0.762315	-0.73451	-0.672809	-0.505131	-0.603079	-0.681254	-0.762444	-0.684798	-0.663344	-0.583492	-0.536184	-0.69834	-0.627897	-0.0697412	-0.0173794	-0.024129	-0.0585613	8.88325e-07	2.7274e-06	1.62649e-06	2.11999e-05	2.92034e-05	5.37709e-05	0.00195452	0.00238647	0.00377608	0.00706756	0.000574015	0.373502	0.391997
TRINITY_DN105771_c0_g1_i2@@non_2@@non	grey60	0.718852	0.0290894	-0.458173	-0.429072	-0.416297	-0.49438	-0.471764	-0.716569	-0.78955	-0.796916	-0.836653	-0.793965	-0.727421	-0.578585	-0.626993	-0.109806	-0.107778	-0.115006	-0.112698	-0.11658	0.950253	0.992773	0.949749	0.949619	0.937041	0.9447	0.930652	0.978411	0.971781	0.911185	0.912982	0.86187	0.863505	0.777386	0.808701	0.214869	0.249143	0.265054	0.1761	0.19981	0.029851	0.0113813	0.010125	0.00492449	0.0106163	0.0263449	0.102642	0.070731
TRINITY_DN138568_c0_g2_i2@@eco_1@@eco	midnightblue	-0.698407	0.0363757	-0.783587	-0.79706	-0.805157	-0.784399	-0.794699	-0.581144	-0.442965	-0.410225	-0.396014	-0.401122	-0.560384	0.826713	0.794076	0.978084	0.956852	0.935375	0.980605	0.986926	0.109153	-0.0939526	0.0141809	0.175577	0.246747	0.126058	0.106788	0.0174246	-0.0681202	0.1239	0.0480699	-0.526839	-0.541089	-0.55753	-0.504056	0.0124719	0.0101013	0.00883419	0.0123195	0.0104927	0.10077	0.232437	0.272799	0.291381	0.284628	0.116557	0.0059936	0.0105975
TRINITY_DN136527_c2_g2_i6@@eco_2@@eco	cyan	-0.267144	0.487113	0.757917	0.729535	0.805695	0.86705	0.829511	0.896029	0.92655	0.947509	0.955888	0.992734	0.964462	0.173427	0.154131	-0.402774	-0.393807	-0.41763	-0.343479	-0.34465	-0.892077	-0.797542	-0.859559	-0.864487	-0.922401	-0.871644	-0.882605	-0.834719	-0.825549	-0.919829	-0.870117	-0.492837	-0.464657	-0.465483	-0.459587	0.0179689	0.025695	0.00875406	0.00247136	0.00567815	0.00107643	0.000328911	0.000103626	5.68472e-05	1.06911e-07	2.69058e-05	0.655434	0.692157
Contig51976	turquoise	0.289632	0.449672	0.971347	0.993937	0.961958	0.905555	0.932423	0.898833	0.807282	0.775471	0.739354	0.69458	0.803526	-0.451646	-0.451111	-0.830641	-0.820533	-0.829643	-0.79235	-0.784821	-0.553438	-0.368137	-0.472903	-0.55352	-0.639272	-0.537819	-0.527029	-0.448209	-0.394853	-0.577852	-0.492741	0.0738328	0.133145	0.124259	0.0862553	1.27493e-05	5.68119e-08	3.40622e-05	0.000776432	0.000247138	0.000980984	0.00852038	0.0140662	0.022815	0.0378589	0.00908031	0.222316	0.222932
Contig3300@@eco	lightgreen	-0.235092	0.542588	0.796024	0.712656	0.75158	0.823506	0.739879	0.871624	0.832692	0.923978	0.927364	0.902401	0.927971	0.150499	0.103391	-0.349026	-0.434108	-0.407749	-0.373915	-0.282139	-0.860242	-0.758079	-0.795701	-0.786162	-0.878397	-0.87186	-0.840009	-0.815863	-0.7826	-0.868016	-0.792775	-0.450641	-0.432006	-0.400713	-0.431659	0.0102718	0.0311862	0.0195374	0.00636976	0.0226671	0.00219655	0.00533338	0.000370061	0.000316587	0.000868253	0.000307609	0.699133	0.79124
Contig1915@@endo	white	-0.955556	5.83392e-05	-0.423462	-0.41956	-0.401504	-0.349771	-0.345789	-0.0895352	0.0969626	0.082729	0.117503	0.131624	-0.0544767	0.952559	0.986097	0.81262	0.84057	0.813212	0.840313	0.798391	-0.387656	-0.587408	-0.486893	-0.382494	-0.304664	-0.383665	-0.432928	-0.499071	-0.579172	-0.386901	-0.475308	-0.869568	-0.892982	-0.888882	-0.863714	0.256065	0.26094	0.284127	0.356157	0.362033	0.818814	0.80401	0.832424	0.763362	0.735699	0.889295	7.30949e-05	1.0293e-06
TRINITY_DN125054_c1_g2_i2@@eco_3@@eco	darkorange	-0.207726	0.591747	0.871353	0.870934	0.88427	0.9033	0.902462	0.983488	0.985617	0.970638	0.964542	0.954274	0.966962	0.0430781	0.0577978	-0.500282	-0.487595	-0.499374	-0.457345	-0.459873	-0.889126	-0.785794	-0.842015	-0.886579	-0.945822	-0.87802	-0.885474	-0.839658	-0.811019	-0.907693	-0.854291	-0.425139	-0.395508	-0.375792	-0.409217	0.00221224	0.00223657	0.00154772	0.000841338	0.00086643	1.87432e-06	1.15849e-06	1.38785e-05	2.66964e-05	6.43625e-05	2.08961e-05	0.912378	0.882583
TRINITY_DN116520_c1_g1_i1@@eco_3@@eco	darkolivegreen	0.294579	0.441608	0.943522	0.975899	0.987377	0.948416	0.977107	0.897078	0.836798	0.814897	0.746115	0.770657	0.846886	-0.411865	-0.445976	-0.834108	-0.844381	-0.854931	-0.793214	-0.767983	-0.571286	-0.369855	-0.486955	-0.541899	-0.650243	-0.554909	-0.54885	-0.458009	-0.410488	-0.610371	-0.515167	0.0721032	0.121711	0.100517	0.0787265	0.000133356	6.98928e-06	7.34891e-07	9.75766e-05	5.84484e-06	0.00104001	0.00490993	0.00745809	0.020961	0.0150734	0.00396832	0.270695	0.228899
Contig36336	black	-0.682581	0.0427609	-0.754846	-0.75943	-0.759609	-0.721396	-0.728326	-0.538707	-0.377051	-0.346627	-0.341058	-0.313957	-0.50019	0.851556	0.780158	0.91524	0.925085	0.864724	0.989662	0.963617	0.0676732	-0.112853	0.0022122	0.166108	0.209283	0.131641	0.068718	-0.0284018	-0.0972497	0.0758568	0.0375615	-0.506919	-0.55396	-0.540194	-0.509285	0.018718	0.017607	0.0175647	0.0282559	0.0260655	0.134533	0.317158	0.360793	0.369075	0.410645	0.170282	0.00357769	0.0131298
Contig42105@@eco	blue	0.166855	0.667873	0.992299	0.944214	0.952115	0.949861	0.904247	0.931589	0.824913	0.853891	0.870139	0.802568	0.910431	-0.315341	-0.322787	-0.750615	-0.759534	-0.759537	-0.727723	-0.702886	-0.66437	-0.495376	-0.5902	-0.656056	-0.742041	-0.663142	-0.649604	-0.573704	-0.526858	-0.692612	-0.6112	-0.0698341	-0.015343	-0.0250414	-0.0593844	1.30962e-07	0.000127817	7.54827e-05	8.84681e-05	0.00081365	0.000257766	0.00620286	0.00339268	0.00228332	0.00922686	0.000648124	0.408473	0.396875
TRINITY_DN94452_c0_g1_i1@@endo_1@@endo	yellow	0.630357	0.0687822	-0.486836	-0.46896	-0.465453	-0.5227	-0.510497	-0.721689	-0.791798	-0.796434	-0.832115	-0.796335	-0.728289	-0.528047	-0.558419	-0.0458705	-0.0545471	-0.0462217	-0.067828	-0.0697325	0.96201	0.975392	0.977895	0.946273	0.91039	0.925985	0.862167	0.907078	0.919592	0.902388	0.906792	0.845773	0.782081	0.734337	0.684285	0.183821	0.202867	0.206727	0.148795	0.160236	0.0281611	0.0109873	0.010204	0.00539486	0.0102204	0.026077	0.143937	0.118124
Contig19218@@non	greenyellow	0.508616	0.162043	-0.640952	-0.616274	-0.644137	-0.705555	-0.677738	-0.84821	-0.909417	-0.950914	-0.92087	-0.942912	-0.877857	-0.440246	-0.383611	0.13543	0.179008	0.19504	0.0930023	0.0478895	0.962335	0.909162	0.915232	0.869035	0.951993	0.934462	0.953224	0.951467	0.937919	0.977392	0.910508	0.674287	0.678909	0.635771	0.670114	0.0628642	0.0771711	0.0611504	0.0337072	0.0448497	0.00385471	0.000673464	8.22202e-05	0.000424468	0.000138389	0.00185716	0.235657	0.308116
TRINITY_DN132104_c0_g1_i1@@eco_1@@eco	saddlebrown	-0.242938	0.52879	0.859379	0.839246	0.793125	0.775074	0.763444	0.936291	0.907068	0.910901	0.918012	0.821596	0.85274	0.093167	0.0766374	-0.420775	-0.403629	-0.442153	-0.340985	-0.346328	-0.8486	-0.753424	-0.792154	-0.804045	-0.875592	-0.80464	-0.831619	-0.803534	-0.776937	-0.868929	-0.794454	-0.424985	-0.383998	-0.367195	-0.419275	0.00298396	0.00466877	0.010759	0.0141475	0.0166711	0.000201852	0.000734879	0.000636584	0.000479212	0.00660119	0.00348303	0.811569	0.844638
TRINITY_DN111176_c0_g1_i1@@non_2@@non	green	0.538276	0.134906	-0.602391	-0.574429	-0.582306	-0.670248	-0.645985	-0.815481	-0.860861	-0.871043	-0.900639	-0.884787	-0.849202	-0.390066	-0.442522	0.0973991	0.114692	0.0873632	0.120988	0.0976174	0.966387	0.959278	0.949253	0.977563	0.973052	0.972351	0.92228	0.954164	0.930702	0.916482	0.907011	0.743089	0.731612	0.64261	0.659106	0.0860356	0.105725	0.0999271	0.0482066	0.0601697	0.00738048	0.00287968	0.00223024	0.000922741	0.00152448	0.00377116	0.299347	0.232959
Contig23043	lightcyan	0.634394	0.0664878	-0.518096	-0.503125	-0.549934	-0.530153	-0.51854	-0.74081	-0.80083	-0.781214	-0.814976	-0.765625	-0.720638	-0.438266	-0.509448	-0.00853565	-0.0151722	-0.0177448	0.00624331	0.00789471	0.853182	0.883606	0.936135	0.896416	0.872354	0.910615	0.911036	0.838098	0.917317	0.914371	0.981073	0.784134	0.682785	0.802962	0.74658	0.153053	0.167386	0.125032	0.142049	0.15264	0.0224067	0.00949709	0.0129248	0.00744762	0.0161767	0.0285028	0.238017	0.161242
Contig23042	lightcyan	0.472873	0.198607	-0.67157	-0.663419	-0.709954	-0.700494	-0.69467	-0.855359	-0.889203	-0.869019	-0.884273	-0.8553	-0.840907	-0.264311	-0.3353	0.191003	0.201187	0.18032	0.225893	0.207871	0.882565	0.864709	0.933086	0.928438	0.923751	0.944038	0.920106	0.844055	0.892911	0.928055	0.9703	0.667744	0.573297	0.663061	0.620255	0.0476028	0.0514043	0.0321305	0.0355828	0.0378237	0.0032798	0.00133551	0.0023503	0.00154758	0.0032843	0.00450977	0.49192	0.377734
TRINITY_DN101379_c1_g1_i1@@non_3@@non	blue	0.23774	0.537916	0.985924	0.970143	0.982563	0.983015	0.966356	0.931995	0.842753	0.851632	0.831066	0.814456	0.913536	-0.380862	-0.390643	-0.810258	-0.827578	-0.818944	-0.796098	-0.764451	-0.632514	-0.447508	-0.543124	-0.624279	-0.722761	-0.634019	-0.619197	-0.543274	-0.481952	-0.656709	-0.566019	0.00526384	0.0391667	0.0501863	0.00431595	1.07454e-06	1.47068e-05	2.26641e-06	2.06821e-06	2.22538e-05	0.000252555	0.00433756	0.0035716	0.00550778	0.00751698	0.000574625	0.311889	0.298569
Contig37650	yellow	0.588679	0.0953812	-0.480246	-0.457824	-0.478994	-0.517922	-0.493916	-0.700946	-0.786497	-0.8262	-0.822381	-0.819041	-0.717529	-0.588313	-0.509778	-0.0294806	-0.0297469	0.0321544	-0.133117	-0.141359	0.934692	0.906253	0.928518	0.817726	0.84892	0.847574	0.839486	0.86179	0.888564	0.924454	0.876332	0.780896	0.719821	0.717196	0.659272	0.19072	0.215263	0.192047	0.153216	0.176569	0.0354126	0.0119314	0.00605275	0.00650536	0.00691969	0.0295292	0.0956393	0.160925
TRINITY_DN124181_c0_g1_i1@@eco_2@@eco	red	-0.747499	0.0205941	-0.7724	-0.78743	-0.764615	-0.741951	-0.753733	-0.548514	-0.410691	-0.403791	-0.357972	-0.365117	-0.509016	0.78871	0.839819	0.976521	0.963537	0.979096	0.915703	0.913337	0.0911547	-0.144378	-0.0506691	0.0681267	0.185187	0.0414236	0.0409027	-0.0161209	-0.123755	0.0938698	-0.0445372	-0.588552	-0.582168	-0.638411	-0.566528	0.0147033	0.0117614	0.0164045	0.0220903	0.0189946	0.12621	0.2722	0.281133	0.344199	0.333943	0.161657	0.0115309	0.00461352
Contig23994@@endo	brown	0.314023	0.410542	0.857332	0.855872	0.905992	0.964134	0.952115	0.81859	0.765373	0.775426	0.736663	0.812039	0.875813	-0.390512	-0.418221	-0.810884	-0.827165	-0.816427	-0.789174	-0.762199	-0.556021	-0.36296	-0.442846	-0.540005	-0.642561	-0.540131	-0.522178	-0.472216	-0.385275	-0.554585	-0.44723	0.0854904	0.0694952	0.14013	0.0901886	0.00313219	0.00324098	0.000764244	2.77765e-05	7.54832e-05	0.0069769	0.0162333	0.0140754	0.0235818	0.00784561	0.0019641	0.298746	0.262624
TRINITY_DN144273_c2_g1_i10@@eco_2@@eco	white	-0.969568	1.57131e-05	-0.385155	-0.389464	-0.388924	-0.329866	-0.330172	-0.0549761	0.116009	0.106084	0.150834	0.14201	-0.0280737	0.946242	0.997425	0.813786	0.830836	0.82052	0.815486	0.786448	-0.431578	-0.634891	-0.527508	-0.436642	-0.346616	-0.434533	-0.455655	-0.537853	-0.608327	-0.406711	-0.498296	-0.904612	-0.922394	-0.895462	-0.872293	0.306007	0.300159	0.300888	0.385992	0.385525	0.888285	0.766302	0.785904	0.698489	0.715518	0.942846	0.000112501	2.84461e-09
Contig16560@@eco	tan	0.756571	0.0182946	-0.0672977	-0.0353003	0.0199003	-0.110347	-0.0873659	-0.330938	-0.429301	-0.458573	-0.506049	-0.473082	-0.366672	-0.738347	-0.757814	-0.421039	-0.416219	-0.419078	-0.433685	-0.438542	0.743024	0.836913	0.722964	0.701313	0.651231	0.678025	0.623294	0.779355	0.744328	0.612648	0.60024	0.85069	0.895085	0.69538	0.721831	0.863419	0.928162	0.959473	0.777471	0.823148	0.384356	0.248863	0.214417	0.164528	0.198382	0.331733	0.0231	0.0179937
TRINITY_DN154355_c0_g1_i7@@eco_2@@eco	saddlebrown	-0.205782	0.595298	0.848932	0.849031	0.858508	0.89263	0.889947	0.966376	0.980275	0.978858	0.95566	0.965317	0.959955	0.0867694	0.060492	-0.487883	-0.479688	-0.507923	-0.413725	-0.413906	-0.89029	-0.77532	-0.815717	-0.845543	-0.932558	-0.849863	-0.877449	-0.849121	-0.804745	-0.905908	-0.820006	-0.407466	-0.407178	-0.355202	-0.410353	0.0037938	0.00378541	0.00304645	0.00120062	0.00130537	2.22088e-05	3.48138e-06	4.43171e-06	5.78707e-05	2.47298e-05	4.06849e-05	0.82434	0.877142
Contig51948	black	-0.692582	0.0386485	-0.77203	-0.786575	-0.782636	-0.749881	-0.764858	-0.563237	-0.413554	-0.374174	-0.364556	-0.349565	-0.52424	0.849465	0.790818	0.952934	0.940966	0.901024	0.988778	0.985029	0.0854248	-0.104636	0.00383767	0.173917	0.228232	0.124126	0.0849861	-0.00549369	-0.0857944	0.093952	0.0373558	-0.522126	-0.550264	-0.558051	-0.510166	0.0147815	0.011917	0.0126521	0.0199728	0.0163493	0.114305	0.268538	0.321165	0.334744	0.35646	0.147386	0.00374917	0.0111579
Contig51949	red	-0.671883	0.0474609	-0.822034	-0.831108	-0.829867	-0.82262	-0.827778	-0.62994	-0.4992	-0.478267	-0.461026	-0.467115	-0.612144	0.768752	0.76948	0.988036	0.959172	0.960089	0.949367	0.962788	0.18302	-0.0337769	0.0642734	0.212731	0.302173	0.162578	0.156371	0.0864001	-0.0127211	0.188221	0.0816322	-0.49026	-0.490407	-0.537643	-0.472038	0.00654759	0.00550323	0.00563881	0.00647634	0.00587221	0.0690216	0.171266	0.192819	0.211657	0.204893	0.0797456	0.0154849	0.0153269
Contig26975	salmon	-0.726615	0.0265956	-0.760915	-0.764138	-0.791708	-0.755415	-0.750699	-0.54199	-0.407431	-0.411749	-0.358789	-0.386829	-0.528584	0.78418	0.834977	0.962199	0.973425	0.975862	0.931952	0.910008	0.0548214	-0.174788	-0.0576132	0.0414446	0.175106	0.0559301	0.0805909	-0.0325139	-0.10693	0.117582	0.00441527	-0.594388	-0.597705	-0.574202	-0.512082	0.0172569	0.0165127	0.0110029	0.0185777	0.0197623	0.131712	0.276403	0.270844	0.343019	0.303728	0.143455	0.0123605	0.00509483
Contig9180@@non	green	-0.345485	0.362484	0.650179	0.647647	0.719988	0.791636	0.78259	0.83338	0.881581	0.867543	0.864371	0.924407	0.899866	0.172788	0.236438	-0.295018	-0.316011	-0.27536	-0.339718	-0.316558	-0.842549	-0.800049	-0.834221	-0.890152	-0.913222	-0.898878	-0.881701	-0.838416	-0.826048	-0.856117	-0.859677	-0.533689	-0.530493	-0.508236	-0.527123	0.0579809	0.0592961	0.0287152	0.0110153	0.0126609	0.00526077	0.00167274	0.00244063	0.00264286	0.000362959	0.000947355	0.656641	0.54021
Contig14651@@endo	magenta	-0.655928	0.0550631	-0.853565	-0.853976	-0.873246	-0.860477	-0.85648	-0.665264	-0.532423	-0.537268	-0.501953	-0.519802	-0.660332	0.726627	0.752111	0.967483	0.981728	0.967783	0.961425	0.928282	0.252876	0.0211214	0.148785	0.251526	0.341222	0.241	0.1861	0.108024	0.0298335	0.253161	0.151386	-0.423025	-0.4694	-0.477277	-0.468236	0.00341811	0.00338612	0.00210445	0.0029065	0.00319538	0.0505274	0.140031	0.135781	0.168539	0.151467	0.0528928	0.0265917	0.0194025
Contig21294	skyblue	-0.896533	0.00105885	-0.421372	-0.428671	-0.393127	-0.316958	-0.329837	-0.100275	0.092468	0.111403	0.127517	0.177258	-0.028523	0.975044	0.939632	0.777844	0.795055	0.743675	0.848899	0.817167	-0.39241	-0.557657	-0.457923	-0.322165	-0.283223	-0.346387	-0.408707	-0.486779	-0.552521	-0.39057	-0.432796	-0.819729	-0.862956	-0.837326	-0.813401	0.25867	0.249634	0.295233	0.405942	0.386036	0.797426	0.812963	0.775386	0.743719	0.648215	0.941933	7.88996e-06	0.000167721
Contig2385@@endo	black	-0.702718	0.0347506	-0.792854	-0.800679	-0.813046	-0.790841	-0.795797	-0.585743	-0.441018	-0.424829	-0.394723	-0.405188	-0.568064	0.820752	0.802628	0.965223	0.9771	0.940929	0.99462	0.967979	0.117036	-0.0932899	0.0205317	0.164632	0.246972	0.146054	0.109079	0.0167851	-0.0658932	0.132554	0.0536014	-0.523588	-0.545834	-0.552801	-0.507485	0.0108054	0.00952084	0.00770754	0.0111538	0.0103094	0.0974594	0.23474	0.254369	0.293101	0.279313	0.110555	0.0067052	0.00921767
TRINITY_DN147789_c1_g4_i3@@eco_2@@eco	brown	0.258538	0.501773	0.819721	0.801874	0.893398	0.953123	0.921339	0.796161	0.751605	0.779685	0.745201	0.835383	0.886725	-0.326344	-0.358614	-0.749409	-0.783954	-0.765433	-0.748845	-0.704997	-0.564424	-0.381955	-0.480155	-0.547534	-0.646713	-0.574154	-0.552185	-0.47594	-0.4189	-0.588482	-0.503625	0.0260284	0.0319962	0.0478016	0.031982	0.00683393	0.00933419	0.00117171	7.0137e-05	0.000415918	0.0102492	0.0195311	0.0132225	0.0212053	0.00505315	0.00143938	0.391389	0.343272
TRINITY_DN155454_c1_g3_i2@@eco_2@@eco	green	-0.350337	0.355325	0.729774	0.76075	0.76826	0.788098	0.820039	0.908379	0.951231	0.88846	0.888107	0.891187	0.881206	0.126179	0.211305	-0.355092	-0.322735	-0.313996	-0.346175	-0.372991	-0.862315	-0.820761	-0.848876	-0.926511	-0.94189	-0.887507	-0.900696	-0.862048	-0.843595	-0.875907	-0.873252	-0.522248	-0.511005	-0.48064	-0.527002	0.0256223	0.0172954	0.0155926	0.0116407	0.00679405	0.000700145	8.04007e-05	0.00136611	0.00138078	0.0012562	0.00169071	0.746337	0.58523
Contig26497@@endo	white	-0.913197	0.000582334	-0.355761	-0.35571	-0.309856	-0.221283	-0.225086	-0.0137934	0.173547	0.190774	0.184333	0.257934	0.0689063	0.939316	0.945645	0.761404	0.719513	0.73189	0.72907	0.756732	-0.474999	-0.641659	-0.54995	-0.43601	-0.384293	-0.490156	-0.488057	-0.562503	-0.624599	-0.452325	-0.520848	-0.877768	-0.908497	-0.876634	-0.841239	0.347402	0.347477	0.417114	0.567198	0.56038	0.971905	0.655207	0.622953	0.634951	0.502808	0.86018	0.000170761	0.000116869
Contig23000	black	-0.675636	0.0457763	-0.769445	-0.778758	-0.785544	-0.755909	-0.765917	-0.565483	-0.415485	-0.380065	-0.379461	-0.363732	-0.537829	0.83238	0.763825	0.934058	0.926913	0.878464	0.987099	0.975867	0.115528	-0.0707633	0.0505159	0.212552	0.246268	0.160129	0.0902934	0.000450403	-0.0684205	0.111952	0.0709543	-0.473615	-0.528372	-0.521441	-0.508388	0.0153345	0.013405	0.0121067	0.0184564	0.0161112	0.112551	0.266083	0.312986	0.31382	0.335919	0.135294	0.00536663	0.016584
TRINITY_DN137541_c2_g4_i5@@eco_1@@eco	green	0.458242	0.21479	-0.704821	-0.663218	-0.665425	-0.748022	-0.707759	-0.881007	-0.907271	-0.93743	-0.954314	-0.931176	-0.906675	-0.331358	-0.329921	0.215745	0.229446	0.232744	0.183381	0.16717	0.94994	0.905205	0.888854	0.914336	0.975922	0.931843	0.951613	0.966016	0.921771	0.941181	0.878976	0.624234	0.654362	0.557437	0.636494	0.0339754	0.0515002	0.0504511	0.0204567	0.0329112	0.00170026	0.000729423	0.000189719	6.41686e-05	0.000263153	0.000745513	0.383716	0.385909
TRINITY_DN126673_c1_g1_i7@@eco_3@@eco	cyan	-0.287431	0.45328	0.77957	0.748324	0.795827	0.85882	0.822072	0.917235	0.936823	0.983337	0.952742	0.986548	0.965019	0.207659	0.156123	-0.361147	-0.412914	-0.413134	-0.339378	-0.282253	-0.919642	-0.815949	-0.856948	-0.843878	-0.938144	-0.906569	-0.903072	-0.875443	-0.846788	-0.936292	-0.858667	-0.498658	-0.491211	-0.457604	-0.484788	0.0132451	0.0203775	0.0103044	0.003024	0.00654293	0.000494917	0.000196118	1.93457e-06	7.2124e-05	9.17506e-07	2.54744e-05	0.591869	0.688338
TRINITY_DN88417_c0_g1_i1@@eco_1@@eco	cyan	-0.320995	0.399652	0.701977	0.694287	0.76107	0.834292	0.817036	0.876622	0.931337	0.944343	0.919213	0.989253	0.94309	0.226173	0.206613	-0.337219	-0.354843	-0.360084	-0.304431	-0.283767	-0.89539	-0.813453	-0.849107	-0.859423	-0.930635	-0.887495	-0.90109	-0.869833	-0.84627	-0.91537	-0.860585	-0.516011	-0.523887	-0.487007	-0.512971	0.0350267	0.0379741	0.0172206	0.00516557	0.00717673	0.00192129	0.00026104	0.000126799	0.000455644	4.19275e-07	0.000136907	0.558437	0.593779
Contig38932	grey60	0.766598	0.0159594	-0.34575	-0.32651	-0.299893	-0.388404	-0.373795	-0.625823	-0.721079	-0.727386	-0.74025	-0.719937	-0.632772	-0.640133	-0.666944	-0.199055	-0.187929	-0.189842	-0.216128	-0.218798	0.857047	0.919442	0.82733	0.833881	0.863957	0.853651	0.90795	0.965417	0.937781	0.843309	0.821739	0.80891	0.888872	0.760487	0.874554	0.362091	0.391134	0.433017	0.301592	0.321695	0.071417	0.0283589	0.0263558	0.0225632	0.028732	0.0674038	0.0633096	0.0497373
Contig399@@non	darkred	0.869678	0.00231075	-0.0503868	-0.0120104	-0.0643255	-0.0878515	-0.0505822	-0.33518	-0.458626	-0.482553	-0.536396	-0.502431	-0.368961	-0.827677	-0.83834	-0.48273	-0.493055	-0.460897	-0.51274	-0.502948	0.718761	0.828642	0.826227	0.692117	0.631501	0.714681	0.709251	0.71356	0.818905	0.738845	0.812788	0.956533	0.868161	0.960053	0.853218	0.89757	0.975536	0.869408	0.822177	0.897174	0.377916	0.214356	0.188288	0.13654	0.168068	0.328491	0.00588364	0.00475706
Contig37603	green	0.53724	0.135805	-0.664731	-0.639476	-0.647376	-0.706341	-0.684662	-0.871939	-0.913613	-0.924348	-0.93956	-0.914443	-0.88148	-0.382568	-0.414436	0.136391	0.156032	0.142681	0.141301	0.116268	0.981528	0.960794	0.964736	0.973569	0.994896	0.988	0.966913	0.971472	0.959922	0.966939	0.948639	0.728697	0.708712	0.658384	0.681791	0.0507794	0.0636687	0.0594381	0.0334222	0.0418831	0.00217846	0.00057286	0.000363938	0.000168411	0.000554288	0.00167755	0.309544	0.267415
Contig37608	yellow	0.534124	0.13853	-0.627677	-0.616826	-0.641692	-0.681908	-0.670484	-0.843042	-0.910277	-0.901886	-0.928296	-0.913551	-0.85269	-0.41127	-0.42644	0.147813	0.111403	0.146961	0.0770382	0.10535	0.966054	0.941473	0.968155	0.95298	0.961365	0.930948	0.937457	0.928271	0.940518	0.968334	0.95277	0.73261	0.68767	0.67787	0.661646	0.0703322	0.0768308	0.0624632	0.0430475	0.0480989	0.00431099	0.000651916	0.000883931	0.000302885	0.000574273	0.003487	0.271458	0.252378
Contig38938	blue	0.21624	0.576286	0.98652	0.949174	0.924672	0.892556	0.862353	0.898402	0.772903	0.797967	0.792594	0.703228	0.831634	-0.374328	-0.385253	-0.749019	-0.779565	-0.768565	-0.747225	-0.700767	-0.591524	-0.418966	-0.51064	-0.573611	-0.670225	-0.59929	-0.579488	-0.503928	-0.453101	-0.620431	-0.534267	0.00277297	0.0607392	0.0482556	-0.00033631	9.24161e-07	9.27193e-05	0.000358628	0.00120342	0.00277733	0.000995266	0.0145977	0.0099537	0.0108501	0.0345614	0.00544647	0.32095	0.305872
Contig6499@@non	lightcyan	0.558884	0.117752	-0.607318	-0.607262	-0.626347	-0.654974	-0.657969	-0.830537	-0.890058	-0.846863	-0.889088	-0.857097	-0.821466	-0.342893	-0.43905	0.132967	0.0932083	0.0903779	0.125396	0.15985	0.9114	0.923547	0.941344	0.980158	0.957272	0.93978	0.944556	0.916296	0.93362	0.923296	0.956518	0.726175	0.687187	0.688343	0.695308	0.0828215	0.0828572	0.0711092	0.0555406	0.0540503	0.00556537	0.00130092	0.00397026	0.00134024	0.00314957	0.00661717	0.366337	0.237081
TRINITY_DN112910_c1_g2_i12@@endo_1@@endo	magenta	-0.701634	0.0351548	-0.828325	-0.835345	-0.83858	-0.807652	-0.810538	-0.619697	-0.482069	-0.494375	-0.430166	-0.449449	-0.591228	0.746653	0.808592	0.964445	0.995298	0.990084	0.945282	0.898339	0.175011	-0.0686016	0.0510874	0.136221	0.261206	0.154291	0.126038	0.0451289	-0.0396417	0.193165	0.0666453	-0.510619	-0.538002	-0.545968	-0.509107	0.0058104	0.00505707	0.00473355	0.00846657	0.00805451	0.0750766	0.188797	0.176105	0.247806	0.224854	0.0935992	0.0208177	0.00833076
Contig21278	blue	0.146568	0.706708	0.989748	0.96587	0.963612	0.972461	0.950568	0.958524	0.873336	0.886181	0.880198	0.841429	0.934144	-0.29531	-0.299063	-0.749215	-0.762057	-0.755656	-0.731178	-0.702928	-0.709002	-0.539136	-0.621863	-0.698733	-0.784399	-0.700457	-0.676333	-0.620357	-0.558244	-0.715651	-0.627082	-0.09706	-0.059477	-0.0302333	-0.074611	3.55655e-07	2.33899e-05	2.92042e-05	1.11085e-05	8.42352e-05	4.59395e-05	0.00209942	0.00146296	0.00173963	0.0044606	0.000226197	0.440423	0.434354
Contig47264@@non	green	0.457198	0.215973	-0.730127	-0.713574	-0.72129	-0.768791	-0.754333	-0.91615	-0.95212	-0.951995	-0.965884	-0.942797	-0.916451	-0.304286	-0.327464	0.243421	0.239494	0.245643	0.213815	0.210378	0.975323	0.930447	0.949019	0.965899	0.996614	0.963159	0.958194	0.951154	0.935152	0.969758	0.937686	0.659143	0.635928	0.592073	0.616886	0.0255151	0.0308695	0.0282905	0.0154765	0.0188453	0.000517428	7.54533e-05	7.61385e-05	2.33556e-05	0.000139348	0.000511117	0.425973	0.389669
TRINITY_DN127675_c1_g1_i7@@eco_1@@eco	steelblue	-0.35568	0.34752	0.796542	0.73426	0.759879	0.818684	0.757058	0.920779	0.913724	0.957467	0.994188	0.947261	0.950082	0.227833	0.220155	-0.32644	-0.333211	-0.345215	-0.287013	-0.272536	-0.933697	-0.861403	-0.891171	-0.902361	-0.960755	-0.919944	-0.928645	-0.905026	-0.883672	-0.947597	-0.892994	-0.562176	-0.541021	-0.512326	-0.546373	0.0101863	0.0242809	0.0175008	0.00696493	0.0181764	0.000426125	0.000570351	5.01168e-05	4.90059e-08	0.000105321	8.71276e-05	0.555473	0.569227
Contig51123@@eco	darkred	0.951596	7.83435e-05	0.114856	0.145598	0.13988	0.066998	0.0940691	-0.204622	-0.35089	-0.379373	-0.41803	-0.398816	-0.242199	-0.941677	-0.945154	-0.647505	-0.64094	-0.621632	-0.669207	-0.669339	0.670453	0.814373	0.732472	0.621538	0.570391	0.646096	0.64871	0.728786	0.784442	0.639517	0.684894	0.973882	0.971583	0.935731	0.905119	0.768573	0.708581	0.719644	0.864022	0.809772	0.59742	0.354513	0.313942	0.262865	0.287668	0.530084	0.000148966	0.000120546
TRINITY_DN88628_c0_g1_i7@@endo_2@@endo	cyan	-0.320704	0.400104	0.687801	0.673424	0.740385	0.819178	0.794109	0.858834	0.917416	0.938048	0.923268	0.989411	0.932612	0.258336	0.217116	-0.331195	-0.329619	-0.358731	-0.258924	-0.256086	-0.900549	-0.813405	-0.848767	-0.845262	-0.917273	-0.861375	-0.884039	-0.862787	-0.83894	-0.915702	-0.847553	-0.522045	-0.528294	-0.485867	-0.502932	0.0405808	0.0467644	0.0225254	0.00690231	0.0105919	0.00302293	0.000491224	0.000183346	0.000382042	3.98108e-07	0.000244785	0.502119	0.574704
TRINITY_DN91489_c0_g2_i3@@endo_2@@endo	midnightblue	-0.700093	0.0357344	-0.701919	-0.706182	-0.723132	-0.735868	-0.734855	-0.501867	-0.375224	-0.334727	-0.370664	-0.374179	-0.518274	0.800891	0.750122	0.954265	0.873686	0.877757	0.910184	0.972369	0.0912088	-0.096636	0.00432165	0.184338	0.210272	0.0684711	0.040823	-0.0184652	-0.10835	0.0698706	0.00258774	-0.503418	-0.519278	-0.567575	-0.541624	0.0350481	0.0334795	0.0276964	0.0238116	0.0241065	0.168624	0.3197	0.378602	0.326088	0.321158	0.152888	0.00948746	0.0199106
Contig8905@@endo	green	0.426768	0.251973	-0.754241	-0.736516	-0.746866	-0.791049	-0.776342	-0.928487	-0.951718	-0.947667	-0.963503	-0.936406	-0.92726	-0.245728	-0.290487	0.27493	0.280564	0.268283	0.275516	0.262654	0.956607	0.912146	0.93565	0.969873	0.996086	0.969705	0.955359	0.9372	0.920957	0.954489	0.934418	0.630093	0.603837	0.567802	0.596302	0.018868	0.0236243	0.0207614	0.0111175	0.0138889	0.000300125	7.76638e-05	0.000102552	2.95073e-05	0.000200597	0.00031814	0.523917	0.448273
Contig6020@@endo	greenyellow	0.506457	0.164132	-0.686146	-0.661048	-0.661005	-0.690722	-0.66748	-0.873099	-0.910023	-0.937635	-0.91281	-0.888981	-0.854478	-0.377395	-0.346373	0.159648	0.199855	0.209763	0.128505	0.0894393	0.914532	0.871992	0.868156	0.84613	0.940886	0.914419	0.968455	0.945244	0.930699	0.959768	0.900032	0.623443	0.6402	0.612124	0.693976	0.0412644	0.0525449	0.0525656	0.039393	0.049487	0.00211267	0.000658244	0.000187585	0.000591254	0.00134461	0.00334729	0.31668	0.361169
TRINITY_DN98654_c0_g1_i3@@endo_1@@endo	purple	0.734436	0.0242293	-0.463214	-0.440638	-0.455405	-0.504101	-0.483221	-0.730163	-0.816089	-0.822365	-0.831858	-0.812154	-0.735227	-0.583447	-0.607269	-0.0981856	-0.0842395	-0.0810735	-0.112601	-0.120805	0.899607	0.938581	0.903954	0.883383	0.920587	0.922706	0.981979	0.973839	0.987441	0.939203	0.93816	0.809075	0.832459	0.80932	0.875466	0.209212	0.235192	0.21801	0.166429	0.187587	0.0255042	0.00730042	0.00650735	0.00542236	0.00782971	0.0239979	0.0991038	0.0828529
Contig9815	tan	0.944482	0.000125711	-0.0123524	0.0324083	0.0138631	-0.0663248	-0.024012	-0.327141	-0.459265	-0.486342	-0.542942	-0.513291	-0.374496	-0.888167	-0.909877	-0.53979	-0.546096	-0.527215	-0.566296	-0.551996	0.734082	0.867897	0.788931	0.709984	0.674103	0.727653	0.762368	0.817294	0.865571	0.729554	0.772414	0.966941	0.981573	0.949719	0.953487	0.974839	0.934036	0.971763	0.865379	0.951107	0.390165	0.213636	0.184333	0.1309	0.157572	0.320715	0.00137828	0.000661896
TRINITY_DN88727_c1_g1_i4@@endo_2@@endo	red	-0.674147	0.0464397	-0.788288	-0.797105	-0.829388	-0.789121	-0.792022	-0.589482	-0.459995	-0.424537	-0.425223	-0.424989	-0.572404	0.796571	0.772734	0.982467	0.932632	0.939364	0.945806	0.979674	0.116453	-0.0864238	0.0460131	0.183092	0.250469	0.124514	0.131006	0.0117763	-0.0444177	0.164323	0.0997149	-0.500378	-0.541799	-0.498959	-0.475129	0.0116064	0.0100939	0.00569179	0.0114575	0.0109486	0.0948181	0.212814	0.254731	0.253881	0.254171	0.107247	0.0101815	0.0146333
Contig45248@@eco	cyan	-0.16375	0.673776	0.836289	0.793844	0.849003	0.903773	0.853828	0.923844	0.919578	0.972452	0.953181	0.97716	0.974845	0.0962386	0.0273431	-0.479749	-0.510816	-0.531843	-0.422326	-0.384657	-0.857593	-0.725878	-0.782881	-0.776733	-0.888551	-0.829752	-0.852002	-0.804806	-0.771904	-0.894366	-0.798954	-0.373834	-0.366777	-0.349461	-0.383776	0.00496118	0.0106368	0.00378781	0.000827432	0.00339761	0.000372307	0.000448637	1.11219e-05	6.9834e-05	5.79801e-06	8.11087e-06	0.805451	0.944332
TRINITY_DN150152_c2_g1_i4@@eco_2@@eco	lightgreen	-0.0859513	0.825976	0.856695	0.836656	0.891927	0.952396	0.925686	0.938339	0.928913	0.948876	0.931569	0.97261	0.990607	-0.0318446	-0.0412082	-0.557829	-0.584768	-0.572367	-0.54992	-0.514123	-0.83393	-0.703568	-0.768172	-0.814945	-0.892508	-0.836551	-0.818072	-0.771783	-0.728006	-0.843742	-0.775489	-0.324385	-0.311403	-0.275871	-0.301551	0.00317939	0.0049242	0.00122749	7.39628e-05	0.000342354	0.000180405	0.000294039	9.46118e-05	0.000258035	1.09016e-05	2.62096e-07	0.935181	0.91617
Contig16880@@non	midnightblue	-0.663813	0.0512162	-0.69105	-0.695255	-0.715922	-0.686212	-0.68621	-0.486557	-0.3577	-0.297268	-0.355331	-0.322589	-0.472137	0.80362	0.73239	0.939838	0.822853	0.848632	0.869256	0.968822	0.0384445	-0.129704	-0.0145332	0.160603	0.177905	0.0293342	0.0476669	-0.0527657	-0.110042	0.0664879	0.0263754	-0.505351	-0.541894	-0.519823	-0.496627	0.0392613	0.0375946	0.030069	0.041237	0.0412378	0.18411	0.344593	0.437252	0.348028	0.397181	0.199405	0.00906595	0.0248343
Contig59001@@eco	red	-0.708185	0.0327587	-0.748132	-0.755643	-0.777213	-0.742972	-0.742227	-0.536551	-0.415615	-0.392161	-0.388713	-0.393419	-0.521203	0.762651	0.793403	0.981256	0.907734	0.957333	0.871256	0.928908	0.0804885	-0.138937	-0.0179986	0.0959063	0.18719	0.0299429	0.06921	-0.0292904	-0.098251	0.125495	0.020237	-0.55127	-0.57174	-0.555273	-0.519474	0.0204278	0.0185217	0.0137131	0.0218098	0.0220144	0.136405	0.265917	0.296528	0.301173	0.294843	0.150172	0.0168532	0.0107116
Contig51861@@non	green	0.45271	0.221092	-0.701755	-0.684779	-0.713315	-0.735539	-0.720551	-0.881594	-0.917053	-0.926657	-0.932594	-0.912373	-0.88225	-0.32163	-0.334365	0.20338	0.220318	0.220506	0.196669	0.167886	0.968055	0.919631	0.977076	0.94726	0.958433	0.964765	0.914831	0.889682	0.910249	0.964886	0.956369	0.694148	0.607116	0.631162	0.579954	0.0351094	0.0418339	0.0309586	0.0239073	0.0285309	0.00167208	0.000498638	0.000327266	0.000245003	0.000601416	0.00164101	0.398667	0.379149
Contig23096	paleturquoise	0.555411	0.120546	-0.630584	-0.614394	-0.620329	-0.672701	-0.661455	-0.84602	-0.892771	-0.880916	-0.914444	-0.879865	-0.848208	-0.373571	-0.442501	0.115945	0.111854	0.0959653	0.126658	0.123718	0.964716	0.963114	0.970353	0.995636	0.983205	0.979009	0.946925	0.951004	0.949204	0.941721	0.950591	0.752346	0.716689	0.675584	0.681285	0.0686516	0.0783365	0.0746934	0.04709	0.052348	0.00404385	0.00119527	0.00170467	0.000554278	0.00175604	0.00385491	0.322008	0.232985
TRINITY_DN126514_c0_g1_i4@@eco_1@@eco	greenyellow	0.522431	0.149042	-0.686742	-0.667759	-0.690107	-0.719513	-0.701301	-0.889609	-0.938319	-0.95407	-0.945606	-0.931651	-0.887624	-0.391484	-0.383936	0.159915	0.183785	0.192246	0.135874	0.107202	0.972614	0.933243	0.960071	0.92964	0.979529	0.970636	0.977272	0.951265	0.959898	0.997292	0.967964	0.703031	0.667512	0.67023	0.680769	0.0410175	0.0493569	0.0396411	0.0288713	0.0352793	0.00131903	0.000180606	6.5361e-05	0.000117161	0.000256973	0.00140111	0.297438	0.30767
Contig35151@@non	purple	0.612248	0.0796805	-0.565173	-0.515892	-0.538946	-0.601704	-0.551718	-0.779487	-0.839105	-0.863275	-0.91222	-0.871211	-0.807724	-0.50261	-0.497104	0.0516065	0.0177103	0.0638883	-0.0385145	-0.00531552	0.922347	0.920894	0.907395	0.889528	0.928514	0.888562	0.955389	0.951323	0.953936	0.951703	0.919003	0.738444	0.746903	0.716504	0.763212	0.112792	0.155117	0.134327	0.0864897	0.123559	0.0132614	0.00468248	0.00271532	0.000605011	0.00222048	0.0084561	0.167892	0.173358
Contig6409@@non	magenta	-0.717534	0.0295274	-0.807905	-0.815329	-0.816271	-0.795291	-0.799604	-0.595096	-0.450799	-0.450674	-0.400724	-0.416311	-0.571582	0.795793	0.819954	0.969847	0.994832	0.97149	0.976888	0.93699	0.134538	-0.0945043	0.0145109	0.135594	0.243876	0.136235	0.103651	0.025023	-0.0682292	0.144897	0.0349129	-0.537549	-0.551175	-0.576165	-0.522964	0.00842992	0.00740065	0.00727654	0.0103936	0.00969076	0.0909343	0.223292	0.223437	0.285152	0.265036	0.107869	0.01031	0.00680463
TRINITY_DN90182_c0_g2_i8@@endo_2@@endo	midnightblue	-0.674326	0.0463598	-0.695655	-0.694592	-0.689631	-0.677757	-0.677811	-0.481761	-0.328909	-0.273894	-0.326445	-0.281086	-0.460608	0.853415	0.747156	0.920004	0.847619	0.821504	0.929248	0.985731	0.0248925	-0.131412	-0.0417086	0.170465	0.181823	0.0560255	0.034506	-0.0428453	-0.126075	0.0208661	-0.0122814	-0.520217	-0.535367	-0.564001	-0.507715	0.0374382	0.037854	0.0398342	0.0448411	0.0448178	0.18912	0.387455	0.475742	0.391234	0.463751	0.212125	0.00342991	0.0206845
TRINITY_DN139912_c0_g1_i8@@eco_2@@eco	brown	0.136335	0.726526	0.85821	0.844158	0.910956	0.972011	0.949254	0.872625	0.835853	0.843527	0.83739	0.891771	0.940454	-0.247734	-0.238167	-0.704331	-0.712432	-0.69391	-0.702919	-0.681591	-0.693811	-0.536236	-0.626224	-0.708719	-0.766726	-0.69625	-0.650095	-0.596234	-0.542106	-0.686873	-0.623177	-0.130405	-0.103268	-0.0686603	-0.070178	0.00306804	0.00420948	0.000635248	1.17516e-05	9.22162e-05	0.00213938	0.0050053	0.00426671	0.00485083	0.00123349	0.000159995	0.520423	0.537164
Contig5581@@non	purple	0.721639	0.0281771	-0.477127	-0.461933	-0.484604	-0.529113	-0.515719	-0.746783	-0.837486	-0.832604	-0.856162	-0.837028	-0.755797	-0.576744	-0.614279	-0.0772236	-0.0833335	-0.0744222	-0.0978744	-0.0927497	0.946232	0.980376	0.97279	0.944627	0.943458	0.953459	0.968451	0.965296	0.99369	0.959605	0.976125	0.858066	0.833099	0.827915	0.831416	0.194035	0.210642	0.186141	0.14298	0.15528	0.0207834	0.00484131	0.00534275	0.00321918	0.00488692	0.0184838	0.104	0.0784081
Contig23077	salmon	-0.721677	0.0281649	-0.792851	-0.806124	-0.811647	-0.763298	-0.770518	-0.5765	-0.447239	-0.455817	-0.387607	-0.408948	-0.538827	0.73983	0.826505	0.962857	0.972795	0.996418	0.899619	0.873971	0.122627	-0.126074	3.40585e-05	0.0651776	0.200701	0.0791526	0.0811886	-0.00982422	-0.0846906	0.161036	0.0254642	-0.551787	-0.581242	-0.566353	-0.533747	0.010806	0.00869048	0.00789973	0.0167046	0.0151032	0.104181	0.227423	0.217541	0.302672	0.274443	0.134429	0.0226809	0.00601756
TRINITY_DN87702_c0_g1_i5@@endo_2@@endo	lightcyan	0.57792	0.103131	-0.632178	-0.617144	-0.650486	-0.670178	-0.656388	-0.852082	-0.908462	-0.895751	-0.916302	-0.889314	-0.847935	-0.39025	-0.439917	0.116888	0.110885	0.112605	0.107131	0.110296	0.928514	0.926236	0.952022	0.949345	0.96589	0.960513	0.984286	0.936649	0.964734	0.972726	0.987866	0.731137	0.691587	0.725149	0.735878	0.0677413	0.0766354	0.0578224	0.048239	0.0548338	0.00353546	0.000697987	0.00108624	0.000514239	0.001331	0.00387818	0.299099	0.236048
Contig35062	red	-0.724606	0.0272268	-0.732118	-0.738561	-0.733473	-0.704727	-0.704921	-0.508909	-0.380728	-0.364325	-0.35249	-0.347331	-0.479378	0.764185	0.811842	0.968611	0.901755	0.954403	0.849261	0.90194	0.0488595	-0.173153	-0.0759597	0.0427373	0.15207	-0.0168224	0.034344	-0.0425463	-0.132931	0.0833421	-0.0458435	-0.593272	-0.584926	-0.609014	-0.53734	0.0249156	0.0230391	0.0245129	0.0340098	0.0339386	0.161761	0.312073	0.335073	0.35217	0.359751	0.191639	0.016502	0.00787278
TRINITY_DN93103_c1_g1_i1@@non_3@@non	yellow	0.64214	0.0622214	-0.461204	-0.444411	-0.491758	-0.497643	-0.48237	-0.69518	-0.773224	-0.78141	-0.79977	-0.778157	-0.701432	-0.538846	-0.554607	-0.0719833	-0.063215	-0.051256	-0.0809538	-0.0991351	0.906371	0.920038	0.974103	0.886142	0.858722	0.90938	0.862305	0.834702	0.908128	0.918717	0.95765	0.843845	0.725465	0.811888	0.705872	0.211458	0.230734	0.178762	0.172819	0.18848	0.0376236	0.0145305	0.012887	0.0096644	0.0135244	0.0352302	0.134412	0.121198
Contig9840	darkolivegreen	0.326427	0.391261	0.961542	0.951686	0.975032	0.940877	0.931582	0.87105	0.764209	0.762995	0.74892	0.720655	0.839325	-0.476992	-0.465879	-0.833558	-0.850368	-0.831707	-0.846706	-0.809964	-0.546476	-0.358205	-0.49519	-0.564502	-0.628128	-0.565703	-0.50675	-0.406901	-0.375773	-0.570419	-0.514109	0.0613563	0.158648	0.1041	0.125652	3.53701e-05	7.78436e-05	7.90287e-06	0.000156117	0.00025786	0.00222981	0.0164965	0.016774	0.0202219	0.0284972	0.00466108	0.194179	0.206256
Contig23081	red	-0.757554	0.0180564	-0.747443	-0.758894	-0.741628	-0.71484	-0.723092	-0.514839	-0.376361	-0.355115	-0.347692	-0.334898	-0.479078	0.802206	0.830589	0.98332	0.92256	0.958613	0.891107	0.932467	0.070974	-0.154674	-0.0478891	0.0785614	0.15823	0.00390587	-0.000519141	-0.0586136	-0.152387	0.0659859	-0.0527497	-0.578131	-0.598923	-0.636708	-0.599176	0.0206088	0.0177348	0.0221796	0.0304363	0.0277091	0.156109	0.318116	0.348342	0.359218	0.378343	0.191957	0.00928276	0.00555969
Contig49677	purple	0.693232	0.0383905	-0.486778	-0.467264	-0.485549	-0.532761	-0.514573	-0.745466	-0.834264	-0.855487	-0.857039	-0.847596	-0.757514	-0.607184	-0.593255	-0.0802661	-0.0619411	-0.0439725	-0.114371	-0.136144	0.972422	0.981499	0.980834	0.913712	0.931653	0.948786	0.942151	0.955976	0.979966	0.969637	0.956829	0.856071	0.819341	0.80542	0.78783	0.183881	0.204728	0.185157	0.139732	0.15636	0.0211342	0.0051685	0.00327014	0.00315384	0.00390711	0.0180661	0.0829077	0.0921969
TRINITY_DN114716_c0_g1_i4@@eco_1@@eco	lightcyan	0.662402	0.0518914	-0.492316	-0.479675	-0.533165	-0.564637	-0.552281	-0.746492	-0.825019	-0.805336	-0.833554	-0.825222	-0.76675	-0.464485	-0.547776	-0.0197094	-0.0168899	-0.0385613	0.0136136	0.0107012	0.883406	0.92215	0.939479	0.937096	0.921018	0.948491	0.954354	0.908254	0.954371	0.923224	0.978596	0.798199	0.756011	0.802227	0.792382	0.178194	0.191325	0.139376	0.11321	0.123097	0.0208606	0.00619033	0.00880743	0.00524253	0.00616658	0.0159254	0.2078	0.126826
Contig13572@@endo	magenta	-0.637949	0.0645076	-0.846833	-0.842008	-0.865656	-0.845052	-0.834443	-0.660123	-0.529454	-0.560549	-0.489017	-0.521292	-0.653088	0.678156	0.751599	0.929825	0.987563	0.971619	0.930645	0.858258	0.243478	0.000866042	0.124522	0.189799	0.325164	0.237771	0.203546	0.114727	0.0388994	0.271362	0.146949	-0.436974	-0.467962	-0.461444	-0.432625	0.00397288	0.00440656	0.00255958	0.00412935	0.00514988	0.0529943	0.142675	0.116426	0.18157	0.15009	0.0564924	0.0446668	0.0195327
TRINITY_DN132161_c1_g1_i6@@eco_3@@eco	greenyellow	0.540214	0.133234	-0.595429	-0.577354	-0.638042	-0.634304	-0.613074	-0.799975	-0.866799	-0.877847	-0.882433	-0.873009	-0.806184	-0.438206	-0.419189	0.101595	0.0965068	0.135503	0.0426256	0.0407691	0.907754	0.878677	0.945005	0.865451	0.893161	0.898867	0.916174	0.852871	0.914104	0.968462	0.969794	0.722528	0.632337	0.732004	0.670626	0.0907067	0.103549	0.0644565	0.0665382	0.0791613	0.00963187	0.0024871	0.00185767	0.00163238	0.00211774	0.00868159	0.238089	0.261407
Contig23059	green	0.508663	0.161998	-0.700899	-0.682642	-0.693765	-0.73889	-0.722563	-0.901791	-0.943895	-0.946704	-0.952141	-0.931944	-0.900971	-0.344229	-0.368184	0.191683	0.202838	0.200745	0.177336	0.162908	0.962183	0.931147	0.938854	0.951843	0.995179	0.970473	0.98521	0.968696	0.957104	0.976604	0.94952	0.676334	0.669314	0.633913	0.680177	0.0354303	0.042735	0.0381796	0.0229459	0.0278789	0.000886863	0.000130348	0.000109204	7.53381e-05	0.000253204	0.00091228	0.364349	0.329589
TRINITY_DN97426_c0_g1_i1@@non_3@@non	green	0.550179	0.124828	-0.605393	-0.59607	-0.594516	-0.652964	-0.648211	-0.822708	-0.873248	-0.834529	-0.889437	-0.848238	-0.821192	-0.331116	-0.434994	0.138282	0.0935293	0.085867	0.128739	0.169979	0.906472	0.92295	0.908132	0.980351	0.961821	0.925713	0.937863	0.939624	0.924729	0.894619	0.91026	0.702554	0.705373	0.640519	0.693034	0.0840682	0.0902705	0.0913305	0.0565554	0.0590014	0.00646567	0.00210429	0.00514104	0.00132598	0.00385238	0.00665084	0.384085	0.241946
Contig17327@@eco	turquoise	0.268099	0.485499	0.943805	0.975708	0.951345	0.946087	0.978069	0.90853	0.844565	0.825607	0.755612	0.774064	0.855614	-0.391473	-0.414691	-0.807279	-0.83122	-0.822753	-0.786601	-0.748777	-0.612139	-0.418422	-0.494803	-0.581508	-0.689586	-0.587998	-0.563564	-0.521299	-0.434537	-0.605027	-0.491296	0.0473194	0.0563554	0.124203	0.058593	0.000131072	7.1841e-06	7.97526e-05	0.000113623	5.03438e-06	0.000696227	0.00417292	0.00612159	0.0185292	0.0143558	0.00326046	0.297452	0.267091
Contig51983	lightcyan	0.704235	0.0341901	-0.490541	-0.473866	-0.505778	-0.536367	-0.521945	-0.751435	-0.833561	-0.841713	-0.844669	-0.831717	-0.757737	-0.563006	-0.59039	-0.0828049	-0.0504834	-0.0611273	-0.0651531	-0.0992037	0.943315	0.968583	0.979263	0.927954	0.933584	0.972623	0.961004	0.943354	0.984758	0.963537	0.986558	0.854643	0.805073	0.832559	0.812091	0.180006	0.197535	0.164792	0.136565	0.149489	0.0195743	0.0052418	0.004434	0.00416356	0.00543749	0.0180122	0.114487	0.0941827
Contig13372@@eco	brown	0.0962137	0.805501	0.811223	0.805034	0.885056	0.954209	0.935513	0.852021	0.84049	0.849985	0.8247	0.911603	0.934517	-0.184416	-0.197028	-0.66386	-0.676618	-0.666781	-0.647333	-0.62539	-0.692206	-0.537517	-0.617723	-0.686183	-0.764235	-0.689607	-0.670497	-0.614894	-0.560927	-0.700833	-0.627064	-0.143252	-0.140587	-0.102247	-0.118652	0.00795869	0.00885251	0.00151244	6.46808e-05	0.000210447	0.00354035	0.00454936	0.00370601	0.00622789	0.000619647	0.000221823	0.634796	0.611377
TRINITY_DN142382_c0_g1_i1@@eco_2@@eco	brown	0.176591	0.64947	0.834696	0.846815	0.903924	0.960265	0.962078	0.853553	0.832261	0.820453	0.79135	0.870933	0.909107	-0.278158	-0.276757	-0.731851	-0.729604	-0.72071	-0.710543	-0.701049	-0.653511	-0.488391	-0.570863	-0.662164	-0.73163	-0.641623	-0.612977	-0.564625	-0.498367	-0.646207	-0.56899	-0.0700422	-0.0646574	-0.00928829	-0.0298102	0.00512374	0.00397443	0.000823016	3.96053e-05	3.36929e-05	0.00341905	0.00537929	0.00674237	0.011065	0.00223663	0.00068135	0.468618	0.470952
TRINITY_DN127024_c5_g2_i1@@eco_3@@eco	turquoise	0.191798	0.621054	0.947248	0.978865	0.917571	0.86209	0.900428	0.909194	0.835701	0.820002	0.743359	0.705331	0.791002	-0.319363	-0.362279	-0.726621	-0.756306	-0.76431	-0.690381	-0.645261	-0.621933	-0.438224	-0.517833	-0.56085	-0.675195	-0.587508	-0.57247	-0.524692	-0.460587	-0.631777	-0.518185	-0.00903935	0.0327456	0.0591328	0.00203692	0.000105408	4.42654e-06	0.000488078	0.00279519	0.000929421	0.000679136	0.00502081	0.00679861	0.0217041	0.0337888	0.0111256	0.40219	0.338
Contig51982	pink	0.593363	0.0921223	-0.618077	-0.608525	-0.631554	-0.660194	-0.653182	-0.848811	-0.909438	-0.905926	-0.904865	-0.890778	-0.844001	-0.423107	-0.461207	0.0781824	0.103675	0.0887686	0.0949912	0.0661422	0.958136	0.953136	0.971846	0.957641	0.976587	0.989131	0.980528	0.954525	0.973912	0.977168	0.984545	0.761709	0.72213	0.730585	0.735028	0.0760634	0.0820456	0.0680965	0.0529598	0.0564449	0.00380394	0.000672932	0.00076607	0.000795911	0.00127228	0.00422368	0.256507	0.211454
Contig35051@@endo	skyblue	-0.875885	0.00196026	-0.384538	-0.407303	-0.426638	-0.401767	-0.419737	-0.115161	0.0273689	0.0836414	0.0646817	0.0478538	-0.118467	0.961522	0.884339	0.833897	0.776086	0.746738	0.857081	0.901645	-0.347905	-0.500801	-0.401482	-0.216003	-0.212135	-0.316117	-0.35098	-0.430667	-0.500597	-0.350681	-0.373254	-0.779929	-0.794281	-0.793886	-0.7779	0.306848	0.276568	0.252134	0.283782	0.260718	0.767973	0.944279	0.830597	0.86869	0.902699	0.761466	3.54355e-05	0.00154462
Contig26742@@endo	midnightblue	-0.728822	0.025913	-0.706925	-0.703076	-0.719709	-0.709786	-0.703745	-0.480892	-0.326271	-0.292803	-0.317332	-0.303228	-0.479678	0.872954	0.801475	0.946719	0.91027	0.875897	0.971673	0.992696	0.0135295	-0.166611	-0.0609438	0.12544	0.161567	0.0500134	0.0166045	-0.0721191	-0.152622	0.0187733	-0.0280186	-0.563109	-0.583499	-0.595036	-0.553275	0.0332111	0.0346179	0.0288069	0.0321896	0.0343707	0.190037	0.391501	0.444496	0.405358	0.427665	0.191321	0.0021208	0.0093962
Contig32087@@non	paleturquoise	0.617177	0.0766147	-0.568345	-0.555368	-0.554757	-0.613337	-0.60576	-0.80634	-0.867961	-0.861875	-0.883811	-0.857276	-0.808733	-0.454494	-0.511702	0.0288076	0.0388148	0.0203909	0.0448325	0.0293337	0.972394	0.983458	0.976352	0.984836	0.973743	0.981763	0.944534	0.965444	0.963494	0.93973	0.946084	0.802241	0.774421	0.718917	0.725444	0.110339	0.120581	0.121076	0.0789968	0.0838297	0.00865851	0.0024148	0.00280982	0.0015686	0.00313638	0.00831055	0.219049	0.159084
TRINITY_DN112422_c0_g2_i1@@non_2@@non	grey60	0.56426	0.113504	-0.612144	-0.58999	-0.588559	-0.666714	-0.645701	-0.834867	-0.894032	-0.906811	-0.910545	-0.902953	-0.851056	-0.431576	-0.438946	0.103698	0.115393	0.118888	0.0733115	0.0626751	0.947964	0.932701	0.899432	0.916604	0.971495	0.936066	0.970316	0.990049	0.955057	0.944706	0.896723	0.695771	0.738561	0.640897	0.727108	0.0797458	0.0944625	0.095466	0.049845	0.0603195	0.00510614	0.00114825	0.00074181	0.000645298	0.000851669	0.00361821	0.246086	0.237205
TRINITY_DN99743_c2_g1_i1@@non_2@@non	yellow	0.603376	0.0853868	-0.569433	-0.555629	-0.554561	-0.59906	-0.59007	-0.797835	-0.862222	-0.862932	-0.886574	-0.852554	-0.792941	-0.481914	-0.506299	0.0320608	0.0254481	0.0370398	0.00343701	0.000699869	0.983532	0.980408	0.990724	0.96465	0.952904	0.955281	0.916052	0.938831	0.949315	0.94949	0.943958	0.810836	0.754445	0.720697	0.691902	0.109505	0.120369	0.121236	0.0882519	0.0944066	0.00997508	0.00278619	0.00273828	0.00144593	0.00349784	0.0107906	0.18896	0.164285
TRINITY_DN99035_c3_g1_i7@@non_3@@non	brown	0.181206	0.640803	0.939429	0.916507	0.92557	0.970576	0.944963	0.912332	0.838472	0.851011	0.839857	0.839137	0.923409	-0.320174	-0.325677	-0.765935	-0.775286	-0.765951	-0.741873	-0.723543	-0.645599	-0.477498	-0.530026	-0.640744	-0.749074	-0.640336	-0.654157	-0.60689	-0.51618	-0.657296	-0.551107	-0.0169806	-0.0452164	0.0354024	-0.0662061	0.00016967	0.000509937	0.000344189	1.39805e-05	0.000122001	0.000602375	0.00474414	0.00362191	0.00460988	0.00467933	0.000379643	0.400928	0.392415
Contig39399@@endo	magenta	-0.679287	0.0441745	-0.73417	-0.761698	-0.757872	-0.717091	-0.741973	-0.54329	-0.417504	-0.439945	-0.314657	-0.369758	-0.50242	0.705865	0.784496	0.850012	0.959403	0.910144	0.90917	0.786899	0.12773	-0.108644	0.00428023	0.0575112	0.196916	0.14206	0.0714645	-0.000666528	-0.0820618	0.136111	0.0144995	-0.506892	-0.534641	-0.54193	-0.512555	0.0243075	0.0170741	0.0179796	0.0296757	0.0220842	0.130604	0.263528	0.236015	0.409546	0.327364	0.168079	0.0335946	0.0123014
Contig5605@@endo	salmon	-0.796547	0.0101855	-0.726485	-0.736573	-0.751881	-0.720883	-0.723007	-0.48863	-0.354742	-0.36569	-0.305713	-0.342522	-0.476325	0.795113	0.876203	0.96953	0.975497	0.993181	0.913434	0.891786	0.0338584	-0.214924	-0.0915754	-0.0117637	0.112913	-0.0100491	-0.0195348	-0.101596	-0.184826	0.0577866	-0.0755313	-0.628343	-0.648575	-0.649947	-0.62244	0.0266362	0.0236078	0.019461	0.0284228	0.0277366	0.181968	0.348885	0.333127	0.423695	0.36689	0.194892	0.0104234	0.0019434
TRINITY_DN100402_c7_g3_i2@@non_2@@non	violet	0.964161	2.77052e-05	0.228387	0.220972	0.206527	0.158504	0.150102	-0.114619	-0.28664	-0.25195	-0.28487	-0.288851	-0.131453	-0.864377	-0.937828	-0.664513	-0.692623	-0.683638	-0.671174	-0.625193	0.488086	0.677976	0.571744	0.524373	0.474748	0.52729	0.618933	0.651468	0.713522	0.523009	0.610067	0.86222	0.920426	0.908634	0.955146	0.554486	0.567756	0.593936	0.683783	0.699897	0.769042	0.45458	0.513113	0.457494	0.450951	0.736033	0.00264245	0.000185601
TRINITY_DN113979_c0_g1_i7@@endo_1@@endo	black	-0.68781	0.0405775	-0.714887	-0.712504	-0.73847	-0.710108	-0.706609	-0.499363	-0.344545	-0.308236	-0.327407	-0.308585	-0.488823	0.859155	0.772335	0.918455	0.899589	0.849226	0.976435	0.980053	0.0287368	-0.141559	-0.0218956	0.153691	0.182941	0.096022	0.0518096	-0.0586591	-0.118231	0.0504773	0.0273182	-0.520205	-0.564304	-0.534057	-0.510252	0.03042	0.0312386	0.0230651	0.0320762	0.033325	0.171103	0.363879	0.419682	0.389756	0.419128	0.181769	0.00299995	0.014717
TRINITY_DN114585_c0_g1_i2@@non_1@@non	blue	0.209886	0.587812	0.978488	0.923534	0.944679	0.966563	0.911034	0.910219	0.806245	0.847961	0.867661	0.821013	0.920822	-0.319926	-0.34555	-0.77195	-0.77788	-0.784517	-0.734485	-0.711424	-0.663282	-0.481067	-0.577189	-0.640303	-0.726836	-0.641336	-0.61675	-0.554972	-0.498478	-0.674348	-0.578872	-0.0483134	0.000863168	0.0124031	-0.0100088	4.70754e-06	0.000377528	0.000124186	2.17838e-05	0.000633362	0.000653351	0.00867253	0.0038759	0.00243336	0.00667289	0.000425345	0.401313	0.362387
Contig52634@@eco	turquoise	0.213148	0.581884	0.944678	0.985216	0.94576	0.882906	0.928335	0.908606	0.842818	0.799684	0.752729	0.716696	0.800795	-0.36232	-0.366925	-0.769006	-0.753334	-0.771653	-0.7184	-0.714351	-0.618814	-0.441633	-0.548444	-0.60669	-0.677494	-0.584243	-0.556569	-0.492432	-0.449027	-0.626991	-0.546553	-0.0221119	0.0560536	0.0471334	0.0375082	0.000124189	1.27524e-06	0.000116018	0.00161028	0.000302309	0.000694249	0.00433155	0.00967805	0.0192464	0.0298083	0.0095026	0.337941	0.331374
Contig6036@@eco	salmon	-0.720458	0.0285614	-0.777568	-0.782754	-0.802513	-0.775551	-0.77185	-0.566154	-0.445279	-0.45959	-0.407065	-0.439722	-0.557216	0.714471	0.808529	0.966397	0.957274	0.994973	0.877169	0.869812	0.140063	-0.110697	0.0145076	0.0798748	0.208937	0.0763078	0.0810976	-0.000462843	-0.0784316	0.169384	0.0281419	-0.536169	-0.560929	-0.55914	-0.536105	0.0136421	0.0126297	0.00923542	0.0140499	0.0148195	0.11203	0.229714	0.21327	0.276876	0.236281	0.119089	0.030562	0.00833982
Contig8261@@eco	lightgreen	-0.133214	0.732599	0.86184	0.814563	0.871339	0.936691	0.883681	0.93812	0.918822	0.957881	0.969672	0.978701	0.997827	0.0244902	0.00583889	-0.523503	-0.537614	-0.541006	-0.492054	-0.468479	-0.859145	-0.736123	-0.797876	-0.831574	-0.907346	-0.849394	-0.843922	-0.79878	-0.762302	-0.875269	-0.804831	-0.371537	-0.352243	-0.326357	-0.349282	0.00281222	0.00750265	0.00221303	0.000197528	0.00157452	0.000182618	0.000463215	4.84515e-05	1.55276e-05	4.54753e-06	1.57266e-09	0.950134	0.988105
Contig16749@@endo	tan	0.943741	0.000131586	0.0196221	0.0501527	0.0211867	-0.0658585	-0.0366829	-0.311541	-0.455117	-0.477039	-0.511194	-0.514614	-0.370307	-0.882921	-0.91629	-0.561375	-0.539423	-0.547857	-0.542998	-0.555988	0.729574	0.866905	0.78989	0.71382	0.671956	0.747351	0.753382	0.809768	0.858129	0.714477	0.769797	0.974116	0.988322	0.952609	0.945421	0.960039	0.898044	0.956855	0.866318	0.925354	0.414451	0.218338	0.194129	0.159569	0.156321	0.326591	0.00160959	0.000514477
Contig9712@@endo	skyblue	-0.904819	0.00079722	-0.30311	-0.336434	-0.319032	-0.262774	-0.296243	-0.00830687	0.146216	0.210861	0.201111	0.214212	0.035794	0.988507	0.912625	0.774779	0.719869	0.69165	0.800986	0.843034	-0.470123	-0.610689	-0.522529	-0.343824	-0.341739	-0.440526	-0.472053	-0.543873	-0.61247	-0.474129	-0.49527	-0.850481	-0.866902	-0.863409	-0.836978	0.427854	0.376021	0.402704	0.494535	0.43891	0.983078	0.707387	0.586036	0.603859	0.579955	0.927159	5.29837e-07	0.00059553
Contig21998	magenta	-0.745918	0.0210134	-0.779222	-0.777452	-0.801542	-0.75162	-0.745553	-0.542648	-0.388417	-0.387585	-0.353429	-0.35388	-0.517653	0.832086	0.850325	0.969984	0.981913	0.967675	0.972039	0.944942	0.0508851	-0.172569	-0.0370208	0.0686262	0.169088	0.0702218	0.0542486	-0.0642366	-0.125207	0.0998524	0.0142409	-0.580649	-0.62492	-0.576161	-0.55054	0.0133135	0.0136651	0.00938578	0.0195273	0.0211112	0.131151	0.301575	0.302702	0.350797	0.35014	0.153467	0.00539798	0.00367803
Contig41012@@eco	brown	0.193333	0.618207	0.976195	0.945495	0.9796	0.98632	0.953056	0.932174	0.846044	0.867633	0.857066	0.842227	0.935047	-0.334176	-0.345657	-0.77672	-0.799261	-0.789295	-0.768075	-0.732193	-0.653307	-0.475795	-0.577024	-0.645406	-0.742874	-0.666002	-0.654845	-0.566963	-0.519259	-0.691382	-0.610553	-0.0404982	0.000321687	-0.0122974	-0.0464467	6.69547e-06	0.000117985	3.91354e-06	9.72964e-07	7.04836e-05	0.000250279	0.00404168	0.00243507	0.00315185	0.00438618	0.000215718	0.379435	0.36223
TRINITY_DN102880_c2_g1_i2@@non_2@@non	blue	0.151718	0.69679	0.973911	0.927519	0.923839	0.879984	0.839643	0.900268	0.782269	0.810527	0.817963	0.721026	0.839853	-0.314728	-0.32364	-0.704798	-0.728065	-0.725363	-0.696884	-0.657645	-0.613738	-0.453418	-0.560192	-0.600789	-0.688632	-0.630452	-0.619516	-0.521905	-0.498854	-0.666397	-0.599765	-0.0627238	0.019649	-0.0423853	-0.0646724	9.20623e-06	0.000314284	0.000372397	0.00175017	0.00463044	0.000934493	0.0127221	0.00805596	0.00705702	0.0283762	0.00461028	0.409434	0.395556
TRINITY_DN104597_c2_g2_i3@@non_3@@non	turquoise	0.123063	0.752441	0.981346	0.988332	0.965023	0.942902	0.954064	0.966697	0.89584	0.875042	0.855165	0.811586	0.898864	-0.298218	-0.285904	-0.741728	-0.736895	-0.7382	-0.71327	-0.702355	-0.701346	-0.540512	-0.624377	-0.704692	-0.781698	-0.69106	-0.677137	-0.616157	-0.561501	-0.713833	-0.635722	-0.105108	-0.0595746	-0.0418164	-0.0877354	2.86619e-06	5.58513e-07	2.54628e-05	0.000138467	6.53908e-05	2.14815e-05	0.00108309	0.00200555	0.00329461	0.00790823	0.000979956	0.435717	0.455791
Contig21962	pink	0.694179	0.0380166	-0.51173	-0.487723	-0.509951	-0.556904	-0.533476	-0.767918	-0.84867	-0.86557	-0.863521	-0.853382	-0.778155	-0.561693	-0.564993	-0.0506524	-0.0239929	-0.0196823	-0.0662385	-0.0892621	0.928506	0.945707	0.927019	0.891715	0.939039	0.944037	0.988931	0.976711	0.991026	0.966334	0.953967	0.79615	0.805094	0.790941	0.839567	0.159057	0.182903	0.160759	0.11934	0.139101	0.0156676	0.00381585	0.0025651	0.00269893	0.00343248	0.0135249	0.115521	0.112932
TRINITY_DN136462_c3_g1_i2@@eco_1@@eco	black	-0.710107	0.0320766	-0.757304	-0.778038	-0.784633	-0.746641	-0.766905	-0.55	-0.405193	-0.383174	-0.339487	-0.351884	-0.517397	0.828283	0.799878	0.926508	0.958932	0.904085	0.992536	0.942311	0.100198	-0.105788	0.0219162	0.151968	0.212271	0.140944	0.0573384	-0.0308631	-0.100945	0.0969176	0.0367882	-0.507387	-0.564186	-0.553688	-0.548524	0.0181167	0.0135482	0.0122758	0.0208209	0.015891	0.124977	0.279306	0.308713	0.371429	0.353057	0.153706	0.00581517	0.00964732
Contig21241@@non	blue	0.284584	0.457966	0.986235	0.976195	0.963825	0.955186	0.947712	0.911158	0.810765	0.812887	0.801331	0.76249	0.870738	-0.415595	-0.423191	-0.82608	-0.827789	-0.827461	-0.798684	-0.777174	-0.62111	-0.429558	-0.531145	-0.611963	-0.687887	-0.595686	-0.549589	-0.495247	-0.429921	-0.612553	-0.519291	0.0212576	0.0804633	0.104855	0.0852893	9.93986e-07	6.69595e-06	2.8614e-05	6.00373e-05	0.000102245	0.000630346	0.00802256	0.00772918	0.00941856	0.0168904	0.00224806	0.265943	0.256402
Contig14911@@eco	turquoise	0.218766	0.571726	0.980724	0.999205	0.972841	0.929874	0.952441	0.935716	0.853814	0.83099	0.787929	0.752867	0.852082	-0.384143	-0.384731	-0.788914	-0.799253	-0.79597	-0.770416	-0.74385	-0.623036	-0.444372	-0.54186	-0.615842	-0.705643	-0.617839	-0.598615	-0.525376	-0.471484	-0.643713	-0.559723	-0.00319792	0.0503259	0.0505884	0.00943182	3.21292e-06	4.66664e-11	1.0585e-05	0.000280622	7.37235e-05	0.00020818	0.00339871	0.005516	0.0116712	0.0192118	0.00353549	0.307388	0.306585
TRINITY_DN106935_c2_g1_i2@@non_2@@non	lightyellow	0.819771	0.00682765	-0.22759	-0.198784	-0.168704	-0.276798	-0.254974	-0.518773	-0.620045	-0.633832	-0.672649	-0.64207	-0.544014	-0.720151	-0.762926	-0.326404	-0.31818	-0.328495	-0.326044	-0.32984	0.849665	0.939246	0.841629	0.836167	0.815815	0.834363	0.831798	0.926494	0.907154	0.786436	0.787805	0.895284	0.946808	0.802226	0.864374	0.555906	0.608139	0.664367	0.470885	0.507895	0.152423	0.0748653	0.0668039	0.0471137	0.0622593	0.12999	0.0286619	0.01679
TRINITY_DN154150_c3_g1_i5@@eco_2@@eco	grey60	0.588415	0.095567	-0.578371	-0.547738	-0.553897	-0.646566	-0.61721	-0.807596	-0.86926	-0.885366	-0.909649	-0.89903	-0.842676	-0.462843	-0.483435	0.0659516	0.0695403	0.0701602	0.0411694	0.0362328	0.965183	0.960769	0.929861	0.946675	0.974057	0.949174	0.956923	0.98942	0.959788	0.940404	0.906386	0.746125	0.772714	0.671303	0.728591	0.102799	0.126858	0.121776	0.0598634	0.0765944	0.00847475	0.00233579	0.00149871	0.000667598	0.000974524	0.00434463	0.209626	0.187364
Contig10652@@endo	purple	0.68753	0.0406925	-0.520191	-0.498818	-0.508441	-0.56227	-0.543174	-0.775862	-0.856689	-0.87114	-0.879736	-0.861519	-0.783762	-0.571545	-0.575853	-0.0463096	-0.0335191	-0.022065	-0.074941	-0.0891998	0.972447	0.984709	0.970301	0.932775	0.956415	0.959957	0.970275	0.98364	0.99343	0.973335	0.958324	0.833171	0.820673	0.78534	0.803628	0.151107	0.171646	0.162212	0.115066	0.130703	0.0139864	0.00317978	0.0022246	0.00176241	0.00283425	0.012439	0.107897	0.104662
Contig1382@@non	yellow	0.710655	0.0318836	-0.416347	-0.399397	-0.416536	-0.454582	-0.44193	-0.67545	-0.762531	-0.773177	-0.793381	-0.768392	-0.682574	-0.612877	-0.633755	-0.148311	-0.134598	-0.131085	-0.151828	-0.17308	0.942152	0.973826	0.985453	0.915811	0.884744	0.930739	0.875948	0.896259	0.940133	0.914967	0.939681	0.90006	0.820631	0.828737	0.7591	0.26499	0.286899	0.264752	0.218949	0.23366	0.0458589	0.0168809	0.0145404	0.0107155	0.0155636	0.042764	0.0792852	0.0668477
Contig56524@@eco	lightgreen	-0.092286	0.813326	0.895156	0.876085	0.918235	0.958331	0.935171	0.969268	0.950458	0.960183	0.952844	0.965545	0.994775	-0.0510683	-0.0487608	-0.578656	-0.590211	-0.585506	-0.560206	-0.538571	-0.840544	-0.712551	-0.782038	-0.833352	-0.90646	-0.843635	-0.835722	-0.779504	-0.742034	-0.860382	-0.79793	-0.327125	-0.302244	-0.283578	-0.312172	0.00110742	0.00194965	0.000474776	4.66818e-05	0.000214305	1.62571e-05	8.48871e-05	3.9888e-05	7.1587e-05	2.41709e-05	3.37697e-08	0.89619	0.900862
TRINITY_DN121386_c0_g1_i2@@eco_3@@eco	green	0.552462	0.122949	-0.6264	-0.599663	-0.605028	-0.678826	-0.65612	-0.839476	-0.883883	-0.88068	-0.922668	-0.889801	-0.858187	-0.37807	-0.442731	0.120119	0.112398	0.0986176	0.121927	0.124543	0.96118	0.959892	0.950299	0.989186	0.985966	0.969094	0.951357	0.966754	0.949102	0.933888	0.929826	0.737035	0.729147	0.657068	0.689354	0.0710785	0.0878478	0.0843056	0.044375	0.0549677	0.00464651	0.00156529	0.0017161	0.000392356	0.00131124	0.00306968	0.315744	0.232712
Contig9358@@endo	midnightblue	-0.717404	0.0295709	-0.789229	-0.790073	-0.80817	-0.778289	-0.775031	-0.569135	-0.424123	-0.399588	-0.40336	-0.393109	-0.552507	0.826743	0.808317	0.992895	0.951632	0.95237	0.963146	0.987136	0.0972923	-0.112455	0.0120247	0.155597	0.223062	0.0965968	0.0855875	-0.0145725	-0.0859637	0.123084	0.0465907	-0.534923	-0.571142	-0.557037	-0.527716	0.0114383	0.0112888	0.00839158	0.0134981	0.0141563	0.109734	0.255245	0.286649	0.281696	0.295257	0.122912	0.00599023	0.00837035
TRINITY_DN144075_c2_g4_i1@@eco_2@@eco	turquoise	0.21798	0.573145	0.973914	0.988654	0.979002	0.935608	0.951655	0.929919	0.852516	0.827751	0.790026	0.762085	0.857621	-0.38937	-0.390087	-0.802083	-0.800393	-0.805969	-0.76901	-0.757394	-0.595166	-0.41927	-0.517002	-0.595524	-0.696268	-0.597501	-0.612811	-0.519908	-0.47123	-0.643943	-0.561871	0.0220193	0.0611888	0.044188	-0.0127496	9.20171e-06	5.0669e-07	4.3278e-06	0.000209381	7.8012e-05	0.000280009	0.00350083	0.00587524	0.011297	0.0169842	0.00311102	0.300286	0.299319
TRINITY_DN83364_c0_g1_i1@@non_3@@non	pink	0.605241	0.0841673	-0.61467	-0.591856	-0.606609	-0.655398	-0.633951	-0.843817	-0.904934	-0.915014	-0.92069	-0.902417	-0.849052	-0.457151	-0.470503	0.0753471	0.0893312	0.0938081	0.0538616	0.0397691	0.956855	0.949368	0.94207	0.932987	0.977788	0.96372	0.995414	0.98411	0.983145	0.980508	0.958203	0.742656	0.745324	0.71506	0.764639	0.0781647	0.0931632	0.0832789	0.0553281	0.066737	0.00424032	0.000793931	0.000541771	0.000427782	0.000867784	0.00378365	0.216026	0.201181
TRINITY_DN97631_c0_g1_i11@@non_3@@non	red	-0.721513	0.0282179	-0.779337	-0.790654	-0.816973	-0.779036	-0.784891	-0.56632	-0.430955	-0.403038	-0.391353	-0.398455	-0.549307	0.821824	0.811204	0.990451	0.956603	0.956924	0.963964	0.980291	0.0965902	-0.117758	0.0171686	0.147259	0.216626	0.097434	0.0804192	-0.0268409	-0.0899769	0.127057	0.0531486	-0.533514	-0.580071	-0.549582	-0.536296	0.0132909	0.0111866	0.00718491	0.0133501	0.0122277	0.111901	0.246842	0.282118	0.297614	0.288145	0.125551	0.00657328	0.0079613
TRINITY_DN79655_c0_g1_i3@@endo_2@@endo	cyan	-0.160849	0.679304	0.719486	0.69892	0.778703	0.849966	0.818003	0.835317	0.860771	0.922163	0.851947	0.949224	0.919115	0.139679	0.0532588	-0.392306	-0.482315	-0.468067	-0.39568	-0.300576	-0.827094	-0.69557	-0.757206	-0.722158	-0.83249	-0.818638	-0.786337	-0.752415	-0.723762	-0.840525	-0.75275	-0.385655	-0.374186	-0.351595	-0.347912	0.0288803	0.03618	0.0134159	0.00370757	0.00705194	0.00505996	0.00288594	0.000401189	0.00354628	9.24041e-05	0.000457527	0.720034	0.891758
TRINITY_DN111037_c0_g1_i2@@eco_3@@eco	turquoise	0.131158	0.736608	0.977171	0.99006	0.976594	0.954846	0.969575	0.968815	0.90749	0.894454	0.850584	0.832587	0.908595	-0.28288	-0.295222	-0.741377	-0.755639	-0.756449	-0.714474	-0.685623	-0.706092	-0.533824	-0.622148	-0.684047	-0.779339	-0.693939	-0.680685	-0.616058	-0.562193	-0.725299	-0.636094	-0.0962531	-0.0542901	-0.0413073	-0.0842328	5.78811e-06	3.19264e-07	6.31315e-06	6.16257e-05	1.57016e-05	1.71047e-05	0.000723553	0.00113282	0.00365676	0.0053446	0.000694542	0.46078	0.440565
TRINITY_DN122214_c1_g1_i1@@eco_3@@eco	red	-0.621227	0.0741519	-0.836038	-0.841132	-0.860197	-0.848054	-0.84783	-0.660985	-0.537199	-0.510188	-0.505103	-0.510456	-0.651648	0.744449	0.727383	0.981254	0.942843	0.943869	0.945535	0.969549	0.211961	0.00653947	0.114182	0.263632	0.345923	0.210677	0.218431	0.124999	0.0434635	0.240543	0.154134	-0.442357	-0.451629	-0.464806	-0.406418	0.00498652	0.00448857	0.00292613	0.00386803	0.00388713	0.0525756	0.135841	0.160532	0.16545	0.160275	0.0572263	0.0214082	0.0263567
TRINITY_DN121866_c1_g1_i11@@non_1@@non	salmon	-0.720456	0.0285621	-0.812807	-0.821625	-0.833878	-0.808902	-0.81205	-0.603127	-0.470015	-0.475163	-0.422436	-0.448609	-0.586812	0.762051	0.815486	0.980009	0.992058	0.993391	0.949049	0.919837	0.162182	-0.0805992	0.0438135	0.136897	0.248768	0.134712	0.105094	0.0245191	-0.0586872	0.175577	0.0548792	-0.520135	-0.551132	-0.558822	-0.5338	0.00774014	0.00659759	0.00520869	0.00828633	0.00784403	0.0855507	0.201714	0.196138	0.257343	0.225828	0.0966999	0.0169922	0.00737989
Contig12916@@non	tan	0.903826	0.00082587	0.0778485	0.121387	0.0882927	-0.0233175	0.0199289	-0.236889	-0.37781	-0.41108	-0.470466	-0.473708	-0.324335	-0.886564	-0.912482	-0.576182	-0.574402	-0.570422	-0.580264	-0.576537	0.699731	0.835679	0.757507	0.680045	0.615242	0.685696	0.668309	0.751798	0.79386	0.651036	0.70145	0.961808	0.968646	0.908269	0.872994	0.842207	0.755729	0.821296	0.952519	0.959415	0.539416	0.316105	0.271702	0.201221	0.197705	0.394484	0.00144636	0.00059887
Contig33@@non	lightcyan	0.65484	0.0556082	-0.545722	-0.528314	-0.56419	-0.598565	-0.581679	-0.793876	-0.872055	-0.876299	-0.888228	-0.876563	-0.80581	-0.517099	-0.539364	-0.000566327	0.00830893	0.0144356	-0.0144547	-0.0265228	0.958678	0.966925	0.984554	0.944511	0.955082	0.969786	0.97186	0.95053	0.984563	0.9812	0.991762	0.818485	0.772312	0.794011	0.777563	0.128548	0.143697	0.113559	0.0885843	0.100382	0.0106315	0.00217181	0.0019383	0.00137574	0.00192436	0.00873689	0.153985	0.133965
Contig10570@@eco	cyan	-0.206167	0.594593	0.786583	0.796912	0.846822	0.892139	0.894635	0.92591	0.963763	0.955793	0.927071	0.984148	0.958572	0.0998719	0.0847666	-0.465586	-0.461338	-0.478442	-0.412715	-0.408574	-0.88086	-0.771083	-0.831009	-0.853125	-0.918598	-0.855817	-0.858203	-0.818893	-0.792425	-0.894554	-0.833594	-0.431488	-0.412831	-0.386802	-0.396523	0.0119156	0.0101255	0.00397387	0.00121931	0.00112622	0.000338833	2.87855e-05	5.72714e-05	0.000320984	1.6261e-06	4.57565e-05	0.798226	0.828346
Contig16385@@eco	turquoise	0.219153	0.571029	0.977098	0.985508	0.984843	0.963031	0.970191	0.939364	0.870604	0.865314	0.820131	0.813309	0.892458	-0.343192	-0.377879	-0.800519	-0.807129	-0.822002	-0.749781	-0.728621	-0.643838	-0.452187	-0.550303	-0.608451	-0.71901	-0.618992	-0.621724	-0.54677	-0.490433	-0.675533	-0.571628	-0.00326509	0.0338272	0.0377733	-0.00531051	5.85327e-06	1.1895e-06	1.39068e-06	3.08493e-05	1.46249e-05	0.000170298	0.00225594	0.00258154	0.00678247	0.00767175	0.00120715	0.365891	0.316009
TRINITY_DN127238_c1_g2_i2@@eco_3@@eco	tan	0.930841	0.00026757	0.155469	0.216716	0.179231	0.0667505	0.127314	-0.15151	-0.285062	-0.333778	-0.399831	-0.391115	-0.245839	-0.913811	-0.938857	-0.655883	-0.639092	-0.643556	-0.642567	-0.649362	0.618009	0.774336	0.681304	0.598542	0.54269	0.626187	0.629795	0.705488	0.753415	0.590016	0.647889	0.940648	0.964758	0.916452	0.902558	0.689591	0.575426	0.644507	0.864521	0.744116	0.69719	0.457178	0.380038	0.286328	0.297934	0.523723	0.000568403	0.000175244
Contig9821@@eco	yellow	0.654081	0.0559903	-0.477546	-0.465578	-0.468248	-0.524238	-0.516857	-0.726044	-0.805906	-0.800628	-0.836183	-0.807932	-0.73396	-0.538009	-0.578295	-0.0518603	-0.0681915	-0.0589024	-0.0756927	-0.0682036	0.96161	0.982715	0.982891	0.95803	0.921862	0.933674	0.88508	0.921592	0.937568	0.913596	0.925199	0.855597	0.799778	0.757985	0.716325	0.193588	0.206589	0.203647	0.147389	0.154211	0.0267739	0.00872266	0.00952876	0.00497187	0.00842595	0.0243691	0.135137	0.102855
TRINITY_DN105710_c0_g2_i1@@eco_1@@eco	pink	0.595698	0.0905238	-0.612088	-0.595054	-0.632895	-0.650403	-0.632822	-0.837088	-0.902062	-0.89975	-0.908811	-0.890334	-0.835547	-0.434491	-0.454615	0.0919027	0.0903775	0.105832	0.061092	0.061777	0.922056	0.915884	0.938614	0.913877	0.951198	0.942381	0.98843	0.937589	0.968601	0.981774	0.982694	0.729996	0.700133	0.740473	0.758744	0.0797814	0.0909629	0.067334	0.0578652	0.0673754	0.00488099	0.000878572	0.000951107	0.000688952	0.00128988	0.00503649	0.242552	0.218912
TRINITY_DN103531_c0_g1_i8@@non_2@@non	lightyellow	0.585398	0.097706	-0.537109	-0.495924	-0.489382	-0.579418	-0.541857	-0.752727	-0.805964	-0.863147	-0.857216	-0.846034	-0.783643	-0.53059	-0.493955	-0.0184073	0.0413545	0.0337494	-0.0226593	-0.0867216	0.97071	0.951032	0.925314	0.881134	0.921728	0.934878	0.890831	0.949872	0.923386	0.917921	0.862038	0.770728	0.769505	0.666387	0.68496	0.135919	0.174543	0.181194	0.10203	0.131826	0.019247	0.00871408	0.00272387	0.00314078	0.00404263	0.0124614	0.14166	0.17653
Contig49398@@eco	pink	0.568441	0.110265	-0.58622	-0.561536	-0.58204	-0.63876	-0.612507	-0.804814	-0.865488	-0.87378	-0.875285	-0.870128	-0.819729	-0.41331	-0.423378	0.0998232	0.108288	0.116378	0.0669184	0.065129	0.866026	0.860782	0.832169	0.84755	0.923526	0.885139	0.974517	0.949636	0.933533	0.921873	0.886597	0.640988	0.697434	0.652801	0.763625	0.0971204	0.115645	0.10012	0.0640613	0.0795175	0.00888553	0.00257038	0.00207467	0.00199243	0.00228397	0.00683283	0.268849	0.25617
Contig34195@@endo	green	0.495445	0.175025	-0.65673	-0.641903	-0.619975	-0.694382	-0.685483	-0.856027	-0.894656	-0.894721	-0.912988	-0.884195	-0.856045	-0.347758	-0.387653	0.157579	0.163677	0.150842	0.153611	0.139989	0.974105	0.950016	0.935283	0.970061	0.979352	0.955332	0.915971	0.957886	0.918638	0.917444	0.884752	0.698697	0.694898	0.583064	0.620072	0.0546638	0.0623495	0.0749081	0.0379366	0.04154	0.00322929	0.00112548	0.00112312	0.000587137	0.0015511	0.00322794	0.359121	0.302609
Contig35765	tan	0.886194	0.00146238	-0.0263424	-0.0316558	0.0244519	-0.0580378	-0.073031	-0.343495	-0.471569	-0.435381	-0.476613	-0.438476	-0.328184	-0.745721	-0.839477	-0.472041	-0.496873	-0.507629	-0.467852	-0.432598	0.679401	0.82818	0.696984	0.71839	0.669751	0.685739	0.722608	0.818947	0.808959	0.62974	0.669004	0.866506	0.946472	0.801933	0.897507	0.946367	0.935565	0.950212	0.882098	0.851882	0.36544	0.200022	0.241479	0.194583	0.237766	0.388566	0.0210661	0.00464641
Contig26823	magenta	-0.684861	0.0417998	-0.829028	-0.842417	-0.849453	-0.822155	-0.832007	-0.633212	-0.499007	-0.50205	-0.437313	-0.463865	-0.608036	0.753244	0.789925	0.957209	0.995858	0.971691	0.96898	0.913858	0.194875	-0.0403162	0.0814509	0.179092	0.288144	0.194004	0.144337	0.0633251	-0.0194627	0.203533	0.0943242	-0.480962	-0.51508	-0.523884	-0.495979	0.00573179	0.0043686	0.0037502	0.00653278	0.00540644	0.0671546	0.171458	0.168444	0.239158	0.208488	0.0823594	0.019117	0.0113149
Contig4408@@endo	yellow	0.624796	0.0720224	-0.548908	-0.531588	-0.556139	-0.581407	-0.565581	-0.78221	-0.856538	-0.875984	-0.875057	-0.859161	-0.783251	-0.53526	-0.518486	-0.00465964	0.0134015	0.0337215	-0.0384721	-0.0638054	0.971292	0.959994	0.989313	0.913288	0.928657	0.94879	0.926681	0.920591	0.956694	0.975903	0.966891	0.817588	0.746154	0.769557	0.721435	0.125883	0.140772	0.119956	0.100579	0.112474	0.0127335	0.00319108	0.00195502	0.00200475	0.00299954	0.0125355	0.137533	0.152691
TRINITY_DN130842_c3_g1_i5@@eco_1@@eco	black	-0.74881	0.0202506	-0.712661	-0.726761	-0.736555	-0.717967	-0.729549	-0.493974	-0.347112	-0.341633	-0.284973	-0.317207	-0.481305	0.839641	0.832312	0.916035	0.968293	0.907055	0.988412	0.922123	0.0391749	-0.171855	-0.0617253	0.0710344	0.155261	0.0807764	0.00956128	-0.0694187	-0.156857	0.036494	-0.0428868	-0.574526	-0.595825	-0.613963	-0.578773	0.0311845	0.02655	0.023613	0.029383	0.0256908	0.176511	0.360076	0.368216	0.457323	0.405552	0.189602	0.00463063	0.0053738
TRINITY_DN87399_c0_g2_i4@@endo_2@@endo	black	-0.662101	0.0520362	-0.746974	-0.750085	-0.760318	-0.750155	-0.753434	-0.548953	-0.400599	-0.364592	-0.377896	-0.364651	-0.538511	0.826561	0.742465	0.920573	0.906519	0.852439	0.978972	0.976026	0.11045	-0.0650818	0.0430443	0.224465	0.250395	0.160114	0.0931988	0.0120251	-0.0654276	0.0990942	0.0623209	-0.466776	-0.503927	-0.519129	-0.492352	0.0207328	0.0199202	0.0173972	0.0199022	0.0190693	0.125845	0.285316	0.334693	0.315985	0.334608	0.134703	0.0060111	0.0219489
TRINITY_DN108233_c2_g1_i1@@eco_3@@eco	blue	0.201483	0.603174	0.951434	0.951412	0.90869	0.839467	0.846422	0.882	0.780468	0.78556	0.728548	0.660274	0.769851	-0.351471	-0.389751	-0.720648	-0.762566	-0.762919	-0.703723	-0.649469	-0.550774	-0.375135	-0.462714	-0.501449	-0.629126	-0.553776	-0.566766	-0.480521	-0.4347	-0.606317	-0.507161	0.0361653	0.0813544	0.0539579	-0.0158202	7.92512e-05	7.93781e-05	0.000692064	0.0046474	0.00400861	0.00165277	0.0130695	0.0121037	0.0259971	0.052921	0.0152466	0.353662	0.299771
Contig11446@@non	darkred	0.898446	0.000993793	-0.111179	-0.0761262	-0.116939	-0.17505	-0.142077	-0.419955	-0.544449	-0.564448	-0.609672	-0.591034	-0.464746	-0.818978	-0.855308	-0.453434	-0.442415	-0.441851	-0.443619	-0.452159	0.798357	0.910613	0.879063	0.789616	0.737602	0.815467	0.801839	0.827357	0.898498	0.795788	0.861189	0.986403	0.942458	0.966208	0.910196	0.775828	0.845664	0.764472	0.652373	0.715388	0.260445	0.129622	0.113357	0.0813123	0.0937346	0.20751	0.00692759	0.00328368
TRINITY_DN133271_c2_g2_i2@@eco_3@@eco	darkgreen	-0.175394	0.651724	0.856314	0.886232	0.883624	0.882115	0.913854	0.972202	0.976506	0.955518	0.888887	0.907476	0.925797	0.00374185	0.0140924	-0.481901	-0.532273	-0.503696	-0.507881	-0.448847	-0.85594	-0.744978	-0.802757	-0.837163	-0.912427	-0.877843	-0.848398	-0.802932	-0.770085	-0.866936	-0.814386	-0.385284	-0.353418	-0.332243	-0.367723	0.00320782	0.00146071	0.00157714	0.00164737	0.000567424	1.14753e-05	6.39595e-06	5.85134e-05	0.00134848	0.00072394	0.000340608	0.992377	0.971296
Contig3289@@non	royalblue	0.941399	0.000151425	0.0619142	0.088385	0.0280044	0.00819638	0.0351407	-0.253552	-0.39758	-0.408817	-0.440626	-0.430254	-0.286204	-0.86529	-0.895592	-0.584277	-0.573117	-0.563144	-0.576912	-0.578112	0.620026	0.76619	0.734087	0.614094	0.573943	0.667623	0.71225	0.695668	0.804454	0.682583	0.774717	0.93393	0.896717	0.996034	0.947403	0.874272	0.821112	0.942987	0.983303	0.928486	0.510346	0.289303	0.274612	0.235205	0.247697	0.455296	0.00258313	0.00109189
TRINITY_DN143745_c1_g7_i1@@eco_2@@eco	yellow	0.660274	0.0529206	-0.522872	-0.510697	-0.50933	-0.561112	-0.554728	-0.772	-0.842958	-0.83869	-0.860807	-0.830617	-0.769996	-0.512376	-0.561608	-0.0325854	-0.0243645	-0.0351827	-0.0246661	-0.0388537	0.971827	0.992496	0.986526	0.97405	0.955777	0.973139	0.932942	0.957349	0.967351	0.938664	0.950299	0.843419	0.802994	0.760691	0.749494	0.148638	0.160044	0.161355	0.11598	0.121099	0.0147879	0.00431869	0.00472281	0.00288349	0.00555659	0.0152155	0.158442	0.115588
TRINITY_DN152716_c4_g3_i2@@eco_2@@eco	brown	0.191902	0.62086	0.956642	0.933926	0.973493	0.992228	0.964371	0.92694	0.858935	0.889238	0.858752	0.874347	0.944389	-0.285507	-0.330033	-0.762223	-0.793454	-0.792813	-0.737144	-0.69152	-0.687615	-0.496655	-0.599666	-0.643882	-0.74932	-0.673429	-0.648565	-0.577844	-0.525915	-0.709169	-0.610024	-0.0626459	-0.0212564	-0.017453	-0.0334499	5.35606e-05	0.000228773	9.72862e-06	1.3526e-07	2.7146e-05	0.000322969	0.00301569	0.00133411	0.00302886	0.0020434	0.000126439	0.456445	0.385737
TRINITY_DN143399_c3_g2_i8@@eco_2@@eco	brown	0.181961	0.639388	0.958671	0.893252	0.929424	0.971299	0.903146	0.901602	0.802688	0.854276	0.877013	0.843842	0.938032	-0.291694	-0.316752	-0.748629	-0.76318	-0.762341	-0.721008	-0.6927	-0.664886	-0.49015	-0.574744	-0.644158	-0.739462	-0.655655	-0.644206	-0.580963	-0.520025	-0.683944	-0.588178	-0.0598204	-0.0336694	-0.0121797	-0.0532547	4.5379e-05	0.00117717	0.000286855	1.28231e-05	0.000845932	0.000892688	0.00920848	0.00336286	0.00190079	0.00423807	0.00018351	0.446303	0.406264
Contig8829@@endo	black	-0.768697	0.0154971	-0.755788	-0.767882	-0.762067	-0.732456	-0.742387	-0.521551	-0.369291	-0.35182	-0.318614	-0.321302	-0.488698	0.862906	0.861553	0.977287	0.977548	0.956408	0.980689	0.965573	0.0337702	-0.183767	-0.0775682	0.0669132	0.157597	0.0403367	0.016682	-0.0653466	-0.158398	0.0453883	-0.0505046	-0.610639	-0.621502	-0.643642	-0.585058	0.0184862	0.0156755	0.0169883	0.0248147	0.0219703	0.149851	0.328024	0.35315	0.403355	0.399176	0.181898	0.00274001	0.00283187
Contig38383@@eco	blue	0.0863871	0.825104	0.985685	0.969955	0.9361	0.911958	0.903529	0.960259	0.871719	0.872586	0.864011	0.787055	0.885241	-0.26101	-0.25677	-0.694824	-0.705105	-0.702855	-0.67541	-0.649582	-0.708752	-0.554954	-0.631751	-0.698817	-0.781061	-0.702709	-0.687574	-0.63007	-0.578213	-0.723597	-0.643113	-0.134133	-0.0843057	-0.0711825	-0.123157	1.13948e-06	1.50311e-05	0.000203934	0.000611184	0.000834582	3.96236e-05	0.00219109	0.00214158	0.00266647	0.0118294	0.00150421	0.497544	0.504806
TRINITY_DN145674_c0_g1_i4@@eco_2@@eco	pink	0.588108	0.0957837	-0.648882	-0.631794	-0.633709	-0.656488	-0.644732	-0.864049	-0.910713	-0.905835	-0.922694	-0.874795	-0.839676	-0.409494	-0.449427	0.098242	0.102934	0.102371	0.0899086	0.0805806	0.960245	0.954966	0.966482	0.961266	0.979357	0.974806	0.979751	0.960753	0.973242	0.976478	0.97535	0.751554	0.714391	0.711503	0.731051	0.0586521	0.0679595	0.0668737	0.054784	0.0608332	0.00266396	0.000641193	0.000768602	0.000391912	0.00201895	0.00462721	0.273739	0.22488
TRINITY_DN111848_c0_g1_i1@@eco_3@@eco	yellow	0.729914	0.0255798	-0.420741	-0.400641	-0.42716	-0.466101	-0.448546	-0.68684	-0.779257	-0.791894	-0.811495	-0.791807	-0.700342	-0.630489	-0.64511	-0.147527	-0.136962	-0.12695	-0.161933	-0.177684	0.945218	0.97798	0.987091	0.915648	0.897591	0.936965	0.907349	0.916529	0.962728	0.937486	0.959028	0.901358	0.834402	0.850724	0.795658	0.259459	0.285261	0.251491	0.20601	0.225902	0.0409767	0.0133065	0.0109706	0.00792078	0.0109858	0.0356404	0.0687061	0.0606326
TRINITY_DN129920_c3_g1_i2@@eco_3@@eco	green	0.506342	0.164243	-0.698863	-0.675634	-0.692305	-0.738566	-0.715866	-0.896874	-0.940243	-0.947953	-0.955804	-0.936724	-0.901793	-0.352449	-0.364354	0.196779	0.201298	0.210207	0.164227	0.157459	0.952766	0.918792	0.925647	0.933619	0.986945	0.953854	0.987222	0.965796	0.954859	0.978695	0.944302	0.663227	0.663636	0.632597	0.68604	0.0362016	0.0457769	0.0387589	0.0230377	0.0300879	0.00104702	0.000161956	0.000100634	5.72224e-05	0.000197176	0.000886807	0.35223	0.335032
TRINITY_DN150131_c3_g2_i7@@eco_2@@eco	blue	-0.0269484	0.945134	0.952587	0.895226	0.87947	0.882421	0.831905	0.942146	0.852455	0.875459	0.92203	0.813018	0.903455	-0.147585	-0.133437	-0.609078	-0.593726	-0.605532	-0.567917	-0.568782	-0.752716	-0.628007	-0.691847	-0.756048	-0.820766	-0.742934	-0.747856	-0.693862	-0.653376	-0.774121	-0.706779	-0.24227	-0.195578	-0.187645	-0.238321	7.29424e-05	0.00110492	0.0017756	0.00163295	0.00541733	0.000144883	0.0035057	0.00198309	0.000403541	0.00771132	0.000836766	0.704746	0.732166
Contig22899@@non	darkgrey	0.484788	0.18595	-0.67558	-0.655531	-0.663747	-0.718137	-0.699543	-0.870841	-0.917831	-0.945888	-0.93508	-0.929555	-0.881337	-0.397269	-0.371358	0.161129	0.190956	0.199566	0.131675	0.0933253	0.99703	0.943934	0.96328	0.929769	0.971325	0.96137	0.927616	0.942859	0.930514	0.972421	0.922113	0.704622	0.66865	0.619334	0.61393	0.0458009	0.0552617	0.0512478	0.0293266	0.0359428	0.00224203	0.000482833	0.000115074	0.000215342	0.000285025	0.00168441	0.289715	0.325111
Contig35994@@non	darkgrey	0.477084	0.194081	-0.655518	-0.64401	-0.645178	-0.695953	-0.687993	-0.850577	-0.896573	-0.910046	-0.909245	-0.89666	-0.853581	-0.375834	-0.377084	0.151855	0.172486	0.172379	0.1379	0.105472	0.990825	0.946541	0.972127	0.949051	0.958678	0.95781	0.891696	0.916071	0.907913	0.942955	0.911964	0.720745	0.66244	0.612235	0.580024	0.0552682	0.0612181	0.0605963	0.0373223	0.0405025	0.00365732	0.00105745	0.000657664	0.000677848	0.00105444	0.00341691	0.318849	0.317113
TRINITY_DN128523_c0_g1_i2@@eco_1@@eco	yellow	0.519114	0.152106	-0.612871	-0.590974	-0.644503	-0.660249	-0.640094	-0.81063	-0.852834	-0.859237	-0.873711	-0.856516	-0.824746	-0.357691	-0.405575	0.10366	0.136424	0.110281	0.148556	0.10678	0.917393	0.903691	0.966277	0.933302	0.921483	0.964545	0.906134	0.857534	0.906446	0.934149	0.97078	0.7389	0.636995	0.708122	0.6375	0.0792886	0.0937763	0.0609554	0.0529332	0.0633309	0.00804155	0.00347563	0.00299413	0.00207852	0.00319271	0.0062225	0.344606	0.278809
TRINITY_DN82678_c0_g1_i6@@endo_2@@endo	purple	0.679442	0.0441073	-0.537957	-0.51974	-0.538257	-0.575698	-0.560337	-0.789659	-0.865156	-0.869458	-0.882559	-0.858286	-0.790476	-0.535172	-0.561774	-0.0281513	-0.0160476	-0.0139689	-0.0371377	-0.0518384	0.964285	0.980287	0.983082	0.949419	0.959631	0.974051	0.975327	0.967802	0.993098	0.976651	0.983756	0.833461	0.797923	0.797754	0.797591	0.135182	0.151525	0.134922	0.104777	0.116594	0.0113619	0.00259173	0.0023239	0.00162649	0.00306248	0.0112179	0.13761	0.115457
Contig4962@@eco	turquoise	0.237472	0.538388	0.984961	0.992954	0.955738	0.923789	0.937074	0.92564	0.830977	0.815194	0.781388	0.733261	0.843505	-0.405077	-0.404157	-0.797983	-0.808033	-0.802368	-0.779462	-0.754164	-0.602956	-0.42472	-0.507586	-0.596938	-0.692553	-0.596017	-0.583905	-0.520958	-0.452218	-0.61745	-0.523797	0.0276733	0.0618042	0.0880117	0.0216549	1.35351e-06	9.6007e-08	5.75167e-05	0.000373233	0.000193452	0.000343092	0.00551746	0.00741864	0.0128914	0.0245755	0.00426867	0.279456	0.280656
TRINITY_DN103891_c1_g1_i3@@non_2@@non	yellow	0.602407	0.0860253	-0.573792	-0.556626	-0.584563	-0.619479	-0.60506	-0.803922	-0.866324	-0.881384	-0.87923	-0.868799	-0.812462	-0.473552	-0.492225	0.0208966	0.0622365	0.0457497	0.0448663	-0.00314998	0.970338	0.96347	0.991644	0.945734	0.950994	0.986847	0.937877	0.928549	0.956937	0.965122	0.973252	0.804416	0.736588	0.74975	0.709241	0.106203	0.119564	0.0983027	0.0752088	0.0842849	0.00902008	0.00251704	0.00168215	0.00178759	0.00236364	0.00778744	0.197874	0.178287
TRINITY_DN101719_c2_g1_i1@@non_3@@non	brown	0.306821	0.421931	0.906568	0.910311	0.934829	0.974609	0.972417	0.861603	0.794254	0.789789	0.756226	0.799457	0.882751	-0.426052	-0.428792	-0.831877	-0.843602	-0.825719	-0.821893	-0.798424	-0.569465	-0.381945	-0.458794	-0.573982	-0.669345	-0.564478	-0.544921	-0.493131	-0.403604	-0.566633	-0.467022	0.0816971	0.0716438	0.143327	0.0791457	0.000748421	0.000651068	0.000218214	8.37824e-06	1.11713e-05	0.00282846	0.0105675	0.011339	0.0183789	0.00971419	0.00161749	0.252857	0.249487
Contig20162@@eco	darkolivegreen	0.209187	0.589084	0.954095	0.957329	0.981509	0.958822	0.957298	0.920496	0.861714	0.851775	0.825723	0.823981	0.892166	-0.32946	-0.361901	-0.803704	-0.780335	-0.815227	-0.722377	-0.731756	-0.625492	-0.43947	-0.548009	-0.602736	-0.706775	-0.596129	-0.625398	-0.531296	-0.490846	-0.679996	-0.586497	-0.00582411	0.0361484	0.00936911	-0.0216014	6.52392e-05	5.0681e-05	2.78036e-06	4.4808e-05	5.08078e-05	0.000431371	0.00282084	0.00356006	0.00610809	0.006313	0.00121828	0.386612	0.33854
Contig34002@@non	greenyellow	0.571021	0.108295	-0.641507	-0.619157	-0.653777	-0.673793	-0.651596	-0.855063	-0.911833	-0.917997	-0.930305	-0.9056	-0.854976	-0.424891	-0.435206	0.115228	0.115355	0.133693	0.0796775	0.0756044	0.94853	0.930328	0.961196	0.928855	0.962169	0.954717	0.980321	0.938184	0.96704	0.9928	0.986432	0.734557	0.689231	0.725196	0.725207	0.0625635	0.0754044	0.0561438	0.0465986	0.0572529	0.00330237	0.00061416	0.000479516	0.000274756	0.000775157	0.00330904	0.254293	0.24169
Contig35710	darkgrey	0.608414	0.0821167	-0.565807	-0.540969	-0.558049	-0.625711	-0.602552	-0.80107	-0.868383	-0.894698	-0.896423	-0.893285	-0.827262	-0.507551	-0.50686	0.0184066	0.0521743	0.047041	0.0145317	-0.024144	0.991278	0.980263	0.980161	0.945701	0.966062	0.978864	0.94581	0.967467	0.96745	0.966778	0.944929	0.800923	0.774109	0.725737	0.720712	0.112299	0.132585	0.11842	0.0714829	0.0859292	0.00945938	0.00238892	0.00112394	0.00106266	0.00117595	0.00593081	0.163071	0.163741
TRINITY_DN111738_c0_g2_i4@@non_2@@non	tan	0.915137	0.000539103	0.069815	0.100676	0.160071	0.0735461	0.0919479	-0.224609	-0.334607	-0.354043	-0.395993	-0.333295	-0.221156	-0.846663	-0.890964	-0.618201	-0.594936	-0.611639	-0.593657	-0.608459	0.642829	0.79611	0.664915	0.622029	0.574975	0.637004	0.631051	0.750339	0.754333	0.573773	0.604815	0.906624	0.956464	0.825866	0.879368	0.85835	0.796629	0.680788	0.850847	0.814	0.561233	0.378783	0.349903	0.291409	0.380771	0.567427	0.00398761	0.00126494
Contig13869@@endo	purple	0.789038	0.0114722	-0.356861	-0.335672	-0.318164	-0.400925	-0.384835	-0.643264	-0.739753	-0.746236	-0.767022	-0.742041	-0.652926	-0.660604	-0.695021	-0.210695	-0.200244	-0.20425	-0.219728	-0.225006	0.898009	0.962213	0.887982	0.881257	0.891218	0.896465	0.924279	0.977581	0.966155	0.87737	0.871597	0.864896	0.911027	0.807687	0.88236	0.345807	0.377172	0.404058	0.284888	0.306443	0.061617	0.0227026	0.0209286	0.0158651	0.0220656	0.0565745	0.0527606	0.0376859
Contig36221	green	0.487794	0.182831	-0.699881	-0.683756	-0.706416	-0.738395	-0.722423	-0.892726	-0.936933	-0.920436	-0.950273	-0.920572	-0.890343	-0.306662	-0.347512	0.2331	0.198805	0.220002	0.181785	0.212387	0.922779	0.896334	0.915533	0.941286	0.972522	0.925803	0.972585	0.933912	0.935112	0.960431	0.946407	0.644084	0.630469	0.625188	0.667161	0.0358145	0.0422637	0.0333949	0.0230863	0.0279241	0.00119695	0.000194946	0.000432468	8.59877e-05	0.000429957	0.00128952	0.422183	0.359484
TRINITY_DN150490_c0_g2_i5@@eco_2@@eco	cyan	-0.30707	0.421535	0.698771	0.635091	0.717968	0.823122	0.751033	0.834331	0.852406	0.892278	0.947308	0.964636	0.944696	0.207087	0.216026	-0.337304	-0.321795	-0.331242	-0.296959	-0.306183	-0.876058	-0.809063	-0.844777	-0.877811	-0.91233	-0.866645	-0.869725	-0.844444	-0.823331	-0.88192	-0.844464	-0.52724	-0.521432	-0.484459	-0.493434	0.0362367	0.0660967	0.0293826	0.00641575	0.0196768	0.00516148	0.00350959	0.001214	0.000104998	2.64539e-05	0.000124048	0.592914	0.576672
Contig34771@@endo	red	-0.645418	0.0604694	-0.830765	-0.836322	-0.874571	-0.826938	-0.826126	-0.640471	-0.514067	-0.493702	-0.478587	-0.482447	-0.621693	0.749219	0.753606	0.978207	0.948157	0.958769	0.939005	0.951967	0.182547	-0.0334645	0.111837	0.216537	0.298672	0.184189	0.182859	0.0579201	0.0112548	0.237037	0.162742	-0.451898	-0.511046	-0.448354	-0.442635	0.00554051	0.00495786	0.00203114	0.00596779	0.00606137	0.0631255	0.156838	0.176786	0.192478	0.1884	0.0738715	0.0201443	0.0190263
Contig42638@@non	turquoise	0.273149	0.476992	0.951191	0.978622	0.911255	0.873071	0.909157	0.88498	0.790903	0.761292	0.719693	0.666668	0.777821	-0.426274	-0.421771	-0.786267	-0.791225	-0.785239	-0.76734	-0.742955	-0.582998	-0.402882	-0.483004	-0.573909	-0.647771	-0.552577	-0.502943	-0.470894	-0.392664	-0.556226	-0.45979	0.0409538	0.0898354	0.145472	0.0992561	8.0629e-05	4.60612e-06	0.000627998	0.00211423	0.000680075	0.00151585	0.011143	0.0171687	0.0288121	0.0498664	0.0135914	0.252583	0.258173
Contig28466@@endo	magenta	-0.718154	0.0293208	-0.768903	-0.767762	-0.773028	-0.717597	-0.7149	-0.536804	-0.37962	-0.407555	-0.327065	-0.334479	-0.494831	0.770837	0.831783	0.897032	0.976392	0.940303	0.938678	0.845239	0.0745457	-0.158448	-0.0310453	0.0332165	0.163519	0.0983387	0.0526452	-0.0487323	-0.114957	0.111786	0.0048132	-0.554582	-0.599588	-0.562579	-0.535155	0.0154522	0.0157017	0.0145715	0.0295063	0.0304156	0.136184	0.313601	0.276241	0.390281	0.378977	0.175644	0.0150349	0.00543045
Contig57678@@non	salmon	-0.793039	0.0107738	-0.697827	-0.704035	-0.716808	-0.679623	-0.677212	-0.454673	-0.32203	-0.343287	-0.274425	-0.309894	-0.437626	0.769474	0.876909	0.94269	0.953209	0.982948	0.868522	0.844574	-0.00209852	-0.252536	-0.135603	-0.0735065	0.0720664	-0.0549484	-0.0397467	-0.124647	-0.206872	0.0380575	-0.109102	-0.653533	-0.661602	-0.657489	-0.615389	0.0365979	0.0342639	0.0297706	0.0440291	0.0450802	0.218845	0.398047	0.36575	0.474853	0.417054	0.238783	0.0153281	0.00190623
TRINITY_DN136136_c1_g2_i1@@eco_2@@eco	midnightblue	-0.694056	0.0380648	-0.795598	-0.805309	-0.815568	-0.766548	-0.77557	-0.581228	-0.431122	-0.397621	-0.391872	-0.371574	-0.541991	0.836464	0.793641	0.966322	0.947245	0.923008	0.98265	0.983358	0.105902	-0.093724	0.0393881	0.181917	0.234532	0.134934	0.0943952	-0.0133651	-0.0728604	0.128612	0.0753807	-0.502672	-0.563385	-0.527636	-0.51488	0.0103425	0.00881145	0.00736902	0.0159704	0.0140461	0.100709	0.246639	0.289248	0.296917	0.324807	0.131711	0.00494354	0.0106713
Contig33519@@eco	cyan	-0.280478	0.464759	0.667719	0.661429	0.72374	0.786316	0.770466	0.827007	0.878985	0.933676	0.848085	0.944749	0.888386	0.267077	0.170911	-0.281468	-0.375074	-0.36839	-0.275614	-0.17808	-0.877375	-0.765565	-0.81247	-0.752283	-0.861069	-0.856934	-0.828259	-0.810253	-0.789075	-0.885886	-0.798886	-0.490419	-0.479201	-0.450723	-0.446148	0.0493755	0.0523607	0.0275021	0.0119645	0.0151144	0.00595994	0.00179986	0.000231767	0.00386538	0.000123644	0.00136916	0.487227	0.660187
Contig36224	steelblue	-0.256055	0.506035	0.813219	0.776371	0.814234	0.855184	0.817563	0.920307	0.912915	0.901487	0.969794	0.923763	0.942767	0.0704375	0.130352	-0.450107	-0.39	-0.409779	-0.395991	-0.444811	-0.863499	-0.795057	-0.850552	-0.917125	-0.928803	-0.860397	-0.873392	-0.822906	-0.811346	-0.882435	-0.866162	-0.477797	-0.435316	-0.434262	-0.446684	0.00768404	0.0138831	0.00754674	0.00329311	0.0071085	0.000434883	0.00058881	0.000896217	1.53127e-05	0.000373663	0.0001396	0.857098	0.738181
Contig33666@@eco	saddlebrown	-0.243702	0.527454	0.831199	0.775613	0.801675	0.852635	0.796029	0.924551	0.906186	0.974699	0.958052	0.943148	0.951401	0.16469	0.100872	-0.386446	-0.447816	-0.449133	-0.365107	-0.296128	-0.900557	-0.78609	-0.828929	-0.809592	-0.912839	-0.882707	-0.873964	-0.847761	-0.815233	-0.916276	-0.826279	-0.458327	-0.438539	-0.409464	-0.442771	0.00549341	0.0140372	0.00936501	0.00349137	0.010271	0.000360607	0.000758889	8.27545e-06	4.77712e-05	0.000136422	7.9439e-05	0.671987	0.79624
Contig31892@@eco	turquoise	0.201658	0.602854	0.954826	0.979615	0.922127	0.860272	0.892714	0.90433	0.821888	0.786213	0.756511	0.686937	0.784712	-0.362299	-0.364522	-0.759736	-0.737167	-0.760021	-0.699976	-0.704034	-0.603462	-0.433395	-0.523552	-0.592518	-0.669952	-0.566549	-0.558767	-0.500343	-0.447931	-0.615304	-0.527382	-0.0102544	0.0518487	0.057746	0.0175844	6.17168e-05	3.90352e-06	0.00040184	0.00292082	0.00119744	0.000811231	0.00656547	0.0119834	0.0183093	0.0409369	0.012261	0.33797	0.334792
Contig24211	lightcyan	0.632231	0.067711	-0.575986	-0.549947	-0.586494	-0.609348	-0.585723	-0.805507	-0.864784	-0.874969	-0.890121	-0.861584	-0.809849	-0.475976	-0.507771	0.016608	0.0404018	0.0325093	0.0291843	0.00126052	0.946213	0.952396	0.980913	0.941007	0.9495	0.978021	0.967071	0.932337	0.973522	0.975426	0.996004	0.802331	0.739329	0.783775	0.759699	0.104563	0.12502	0.0969252	0.0815188	0.0974736	0.00878201	0.00261589	0.00200953	0.00129841	0.00282978	0.00815157	0.195266	0.162858
Contig12273	darkorange	-0.300539	0.431978	0.75925	0.821091	0.792894	0.774187	0.839866	0.92852	0.972151	0.926358	0.837767	0.862669	0.846367	0.134067	0.14265	-0.348794	-0.390719	-0.374203	-0.358378	-0.309391	-0.874166	-0.791618	-0.830233	-0.84332	-0.908907	-0.879803	-0.858868	-0.833198	-0.809114	-0.877765	-0.831702	-0.481654	-0.453034	-0.422786	-0.457954	0.0176498	0.00666335	0.0107986	0.0143303	0.00460897	0.000299643	1.15499e-05	0.000331874	0.00481349	0.00275595	0.00401341	0.730939	0.714279
TRINITY_DN129048_c0_g1_i5@@eco_3@@eco	lightyellow	0.633917	0.0667564	-0.570477	-0.552392	-0.558013	-0.610687	-0.596589	-0.809661	-0.875952	-0.873041	-0.901741	-0.869964	-0.812805	-0.483926	-0.525331	0.0276362	0.0209587	0.0241311	0.0100612	0.0115423	0.977508	0.986692	0.983481	0.978075	0.974788	0.971949	0.959658	0.971778	0.977989	0.961958	0.962333	0.810474	0.781128	0.742663	0.748078	0.108709	0.123007	0.118449	0.0806666	0.0899179	0.00817825	0.0019567	0.00211591	0.000888394	0.00229371	0.00774035	0.186849	0.146393
Contig32686@@endo	darkgreen	0.0124701	0.974599	0.958318	0.955923	0.960631	0.964873	0.962942	0.990391	0.945651	0.943082	0.91532	0.90303	0.961044	-0.169776	-0.172596	-0.664275	-0.681219	-0.676419	-0.646156	-0.616654	-0.788117	-0.637506	-0.714304	-0.77278	-0.859237	-0.785631	-0.773582	-0.714496	-0.666493	-0.806423	-0.728949	-0.218562	-0.184526	-0.165576	-0.207676	4.67338e-05	5.66923e-05	3.83561e-05	2.58432e-05	3.11073e-05	2.83689e-07	0.000116825	0.000136974	0.000535141	0.000849357	3.69812e-05	0.662335	0.657003
TRINITY_DN129047_c0_g2_i2@@eco_3@@eco	brown	0.132935	0.733144	0.944777	0.917018	0.943238	0.982211	0.952067	0.933282	0.868024	0.896994	0.887092	0.888565	0.955878	-0.232912	-0.25603	-0.7142	-0.73767	-0.730028	-0.6978	-0.657378	-0.750011	-0.574804	-0.664982	-0.720505	-0.796395	-0.726795	-0.670547	-0.630555	-0.571166	-0.733368	-0.64263	-0.149708	-0.10279	-0.0638618	-0.0683096	0.000123423	0.000499367	0.00013568	2.42977e-06	7.57439e-05	0.000236521	0.00241094	0.00104288	0.00142367	0.00136176	5.68915e-05	0.546445	0.506077
TRINITY_DN130864_c0_g1_i1@@eco_2@@eco	purple	0.697914	0.0365646	-0.515341	-0.493082	-0.506156	-0.555768	-0.535714	-0.772692	-0.853766	-0.866489	-0.876998	-0.856465	-0.779455	-0.5736	-0.58278	-0.053808	-0.0417134	-0.0312875	-0.0794019	-0.0921967	0.964111	0.981031	0.967702	0.930432	0.953879	0.959472	0.976358	0.982036	0.996851	0.974085	0.96499	0.835348	0.822242	0.797851	0.817851	0.155635	0.177415	0.164424	0.120257	0.137135	0.014642	0.00340245	0.00250662	0.00190159	0.0031965	0.0132676	0.106347	0.0995847
Contig15244@@endo	red	-0.715033	0.0303706	-0.788432	-0.789159	-0.801224	-0.780963	-0.777073	-0.57213	-0.436101	-0.41965	-0.42684	-0.418983	-0.56141	0.776433	0.786921	0.98749	0.931129	0.955809	0.917545	0.952298	0.150084	-0.0725657	0.0561392	0.176868	0.236922	0.102355	0.0728453	-0.00103988	-0.0757285	0.147257	0.0521715	-0.494139	-0.545994	-0.550988	-0.551968	0.0115807	0.0114508	0.00943535	0.0129735	0.0137413	0.107454	0.240613	0.260827	0.251885	0.261665	0.115744	0.0138705	0.0118539
Contig26857	lightyellow	0.577165	0.103689	-0.521884	-0.505657	-0.473699	-0.563175	-0.550553	-0.748095	-0.819967	-0.84004	-0.847398	-0.832805	-0.757397	-0.518921	-0.494206	0.0166524	0.0126731	0.0411473	-0.0545579	-0.0557454	0.960499	0.94504	0.902471	0.887489	0.915509	0.880999	0.870417	0.949719	0.906774	0.894311	0.827297	0.748171	0.769658	0.625939	0.667369	0.149545	0.16491	0.197715	0.114354	0.124519	0.0204374	0.00680304	0.00459235	0.00392414	0.00532149	0.0180941	0.152285	0.176276
TRINITY_DN133893_c0_g1_i1@@eco_1@@eco	cyan	-0.194362	0.616303	0.69498	0.682227	0.767167	0.857011	0.830806	0.834626	0.878508	0.909837	0.870026	0.972541	0.932527	0.14132	0.0949723	-0.404596	-0.44151	-0.440753	-0.378385	-0.338376	-0.826851	-0.71674	-0.761111	-0.770555	-0.859714	-0.814294	-0.81576	-0.785081	-0.748143	-0.840965	-0.766448	-0.400035	-0.417798	-0.36957	-0.391529	0.0377022	0.0429117	0.0158331	0.0031559	0.00553597	0.00513096	0.00182392	0.000662884	0.00229004	1.09966e-05	0.000245837	0.716853	0.807972
TRINITY_DN143191_c0_g1_i2@@eco_2@@eco	purple	0.791137	0.0111022	-0.401178	-0.380857	-0.398164	-0.440382	-0.423361	-0.68497	-0.781446	-0.786386	-0.80413	-0.778645	-0.689348	-0.65245	-0.68494	-0.185813	-0.171922	-0.171283	-0.188547	-0.200586	0.919999	0.975486	0.953389	0.907414	0.908644	0.938921	0.95645	0.958553	0.994387	0.938101	0.961341	0.897652	0.878639	0.87773	0.887417	0.284556	0.311896	0.288529	0.235496	0.256191	0.0417543	0.0128801	0.0119515	0.00898856	0.0134274	0.0399491	0.0568167	0.0417667
Contig10877@@non	pink	0.449401	0.22491	-0.698123	-0.680481	-0.695263	-0.724308	-0.709833	-0.871896	-0.890333	-0.871044	-0.886574	-0.852105	-0.858578	-0.20436	-0.286228	0.239789	0.251766	0.219042	0.274956	0.265212	0.831124	0.818687	0.820183	0.888076	0.932456	0.905587	0.953167	0.897266	0.885237	0.884997	0.888435	0.555835	0.574556	0.562139	0.65864	0.0364844	0.0436588	0.0375914	0.0273213	0.032173	0.00218089	0.00128993	0.00223016	0.00144592	0.0035336	0.0030414	0.5979	0.455258
TRINITY_DN105267_c0_g1_i1@@endo_1@@endo	red	-0.718129	0.0293292	-0.784938	-0.757417	-0.795526	-0.794062	-0.758006	-0.558189	-0.413362	-0.432743	-0.4312	-0.438425	-0.582643	0.762882	0.804536	0.980067	0.957609	0.974525	0.921619	0.929491	0.112778	-0.115511	0.000691006	0.113047	0.2204	0.0880127	0.0997343	0.00622441	-0.0744314	0.148949	0.0351662	-0.543408	-0.554061	-0.554007	-0.510453	0.0122189	0.0180895	0.0103545	0.0105999	0.0179473	0.118308	0.268783	0.244668	0.246544	0.237828	0.0996837	0.0168001	0.00892734
Contig24205	yellow	0.767812	0.0156909	-0.377728	-0.358877	-0.391046	-0.416009	-0.400179	-0.651591	-0.748189	-0.751529	-0.77882	-0.750451	-0.658038	-0.647515	-0.680574	-0.194007	-0.189765	-0.181988	-0.199795	-0.207783	0.910017	0.962382	0.973647	0.901002	0.871866	0.920592	0.90186	0.89528	0.95848	0.920265	0.964152	0.917553	0.842867	0.889397	0.829884	0.316218	0.342891	0.298027	0.265419	0.285869	0.0572553	0.0204128	0.0195504	0.0133928	0.019826	0.0540163	0.0593651	0.043619
Contig22878@@endo	magenta	-0.78923	0.0114381	-0.732185	-0.739272	-0.76389	-0.728498	-0.730112	-0.492634	-0.343755	-0.338402	-0.298238	-0.320594	-0.480906	0.860247	0.874886	0.970638	0.984287	0.962514	0.981468	0.952568	0.00948448	-0.215143	-0.085593	0.0317312	0.12446	0.0248376	-0.00722251	-0.110149	-0.18262	0.0377348	-0.0496483	-0.620129	-0.653971	-0.631795	-0.608341	0.0248955	0.022838	0.016569	0.0260124	0.0255197	0.17787	0.365053	0.373057	0.435686	0.400275	0.190022	0.00292261	0.002014
Contig54734@@non	purple	0.717427	0.0295631	-0.472947	-0.454369	-0.458779	-0.518663	-0.501803	-0.740905	-0.832688	-0.850861	-0.848437	-0.839717	-0.749655	-0.617281	-0.607598	-0.0955319	-0.0761341	-0.061742	-0.130141	-0.148179	0.955688	0.974688	0.943791	0.899567	0.935673	0.937659	0.962844	0.985972	0.989783	0.958226	0.933455	0.836868	0.846155	0.793901	0.831338	0.198527	0.219192	0.214184	0.152526	0.168687	0.0223802	0.00533385	0.00363406	0.00383548	0.00462334	0.0200313	0.0765509	0.0826406
Contig28939@@non	violet	0.956628	5.36201e-05	0.0422462	0.0814647	0.0447062	0.0135925	0.0505317	-0.265014	-0.393458	-0.406827	-0.452708	-0.414284	-0.286917	-0.85193	-0.894844	-0.580921	-0.574683	-0.568089	-0.57484	-0.56732	0.605156	0.761832	0.697432	0.610059	0.585014	0.659398	0.737188	0.730284	0.815677	0.671912	0.751944	0.90762	0.913792	0.972674	0.987123	0.914065	0.834956	0.909077	0.972314	0.897276	0.490726	0.29479	0.277184	0.221094	0.267608	0.454125	0.00354763	0.00111868
TRINITY_DN129482_c0_g2_i1@@eco_3@@eco	blue	0.148646	0.702702	0.978993	0.977795	0.92981	0.882655	0.890676	0.932294	0.834992	0.822905	0.803778	0.720267	0.830457	-0.329142	-0.319848	-0.721281	-0.731469	-0.726834	-0.708132	-0.680725	-0.648276	-0.488644	-0.574468	-0.643615	-0.721164	-0.643876	-0.618837	-0.557062	-0.50728	-0.661163	-0.584372	-0.0697459	-0.00611259	-0.00429293	-0.0481986	4.33439e-06	5.25645e-06	0.000281498	0.00162199	0.00127632	0.000248771	0.00509329	0.006442	0.00904189	0.0286238	0.00557404	0.387099	0.401434
TRINITY_DN107650_c1_g2_i4@@endo_1@@endo	black	-0.683315	0.0424501	-0.782538	-0.788604	-0.812694	-0.763503	-0.767856	-0.572925	-0.422662	-0.409722	-0.372961	-0.374826	-0.543874	0.815829	0.791616	0.928585	0.962523	0.912535	0.99093	0.941667	0.0991977	-0.104099	0.0315504	0.151679	0.227439	0.157845	0.105626	-0.0132137	-0.0675239	0.135171	0.0808858	-0.502251	-0.560222	-0.508392	-0.494445	0.0126709	0.0115498	0.00775565	0.0166576	0.0156812	0.106854	0.257061	0.273446	0.322863	0.320254	0.130109	0.00733463	0.0110188
TRINITY_DN54700_c0_g1_i1@@eco_3@@eco	darkgreen	-0.142911	0.713773	0.876817	0.832058	0.84927	0.887657	0.84755	0.9344	0.876549	0.887304	0.918772	0.865671	0.939857	-0.0812553	-0.00749759	-0.503492	-0.534037	-0.481319	-0.566411	-0.526689	-0.798831	-0.713849	-0.763116	-0.855025	-0.89307	-0.862539	-0.827142	-0.773622	-0.736809	-0.807339	-0.78751	-0.357631	-0.328336	-0.306387	-0.355857	0.00191106	0.00540096	0.00376545	0.00139969	0.00391109	0.000223186	0.00192514	0.00141467	0.000464188	0.00255861	0.000165586	0.835376	0.984727
TRINITY_DN93629_c1_g1_i4@@non_3@@non	paleturquoise	0.549024	0.125786	-0.618311	-0.59841	-0.589438	-0.644403	-0.632298	-0.823251	-0.857791	-0.834091	-0.891798	-0.831801	-0.816373	-0.336152	-0.438998	0.115565	0.0931963	0.0712341	0.133717	0.148832	0.930438	0.94444	0.939738	0.996166	0.963955	0.952887	0.92097	0.932293	0.923219	0.897253	0.918834	0.735728	0.707026	0.649304	0.670081	0.0759202	0.0886882	0.094849	0.0610084	0.0676728	0.00640025	0.00309853	0.00518643	0.00123246	0.00542852	0.0072631	0.376447	0.237144
TRINITY_DN115187_c0_g2_i2@@eco_3@@eco	turquoise	0.198986	0.607768	0.935007	0.984879	0.926519	0.855992	0.913474	0.903118	0.8348	0.784173	0.723018	0.681438	0.773099	-0.370873	-0.363723	-0.745194	-0.74641	-0.748292	-0.720866	-0.702019	-0.599827	-0.43164	-0.524658	-0.593495	-0.669557	-0.582764	-0.555186	-0.494895	-0.44424	-0.607137	-0.529103	-0.0128175	0.0517892	0.056038	0.0218437	0.000216169	1.37931e-06	0.000329388	0.00323198	0.000576022	0.00084676	0.00511301	0.0123618	0.027733	0.0432483	0.0145568	0.325794	0.335932
Contig50530@@non	turquoise	0.215175	0.578212	0.960299	0.995775	0.964092	0.916991	0.956997	0.927375	0.856587	0.819161	0.767577	0.743256	0.835577	-0.382173	-0.373274	-0.777866	-0.7854	-0.778775	-0.765095	-0.739897	-0.628278	-0.452749	-0.552912	-0.628118	-0.703645	-0.620141	-0.583062	-0.517684	-0.465225	-0.634347	-0.557874	-0.0188227	0.0441764	0.0492154	0.0235119	3.94882e-05	1.60688e-08	2.7891e-05	0.000499906	5.20581e-05	0.000316416	0.00318739	0.00690442	0.0157425	0.0217322	0.00503338	0.310086	0.322424
TRINITY_DN93373_c0_g1_i2@@eco_3@@eco	red	-0.778927	0.0133716	-0.742533	-0.740177	-0.757153	-0.732619	-0.722817	-0.501753	-0.362159	-0.363693	-0.345357	-0.355289	-0.495406	0.800999	0.854769	0.98856	0.952095	0.984593	0.906214	0.925605	0.04677	-0.189872	-0.0681708	0.0348058	0.136961	-0.00439237	0.00125281	-0.0824424	-0.16346	0.0710484	-0.050094	-0.606173	-0.628729	-0.629945	-0.601239	0.0219302	0.0225835	0.0181532	0.024766	0.0277974	0.168736	0.338171	0.335976	0.362674	0.348088	0.175064	0.00947059	0.00332487
TRINITY_DN90116_c0_g1_i1@@non_3@@non	lightcyan	0.698542	0.0363239	-0.505694	-0.479233	-0.52042	-0.544969	-0.51957	-0.755827	-0.831273	-0.829998	-0.859834	-0.828633	-0.763392	-0.528534	-0.573249	-0.0452474	-0.047266	-0.042089	-0.0542837	-0.0517027	0.90467	0.937952	0.947576	0.917531	0.925676	0.941482	0.977555	0.935309	0.981858	0.958108	0.988795	0.816964	0.781087	0.829028	0.833774	0.164873	0.191793	0.150895	0.129182	0.151683	0.0184766	0.00548534	0.00562442	0.0029517	0.0057759	0.016683	0.1435	0.10661
Contig62203@@eco	turquoise	0.329971	0.385832	0.911477	0.958908	0.974144	0.905004	0.949701	0.853941	0.791765	0.751343	0.679022	0.700889	0.784501	-0.464294	-0.478097	-0.833639	-0.840582	-0.844674	-0.810699	-0.786794	-0.506351	-0.310414	-0.44983	-0.500392	-0.587735	-0.507589	-0.485305	-0.374398	-0.348639	-0.553871	-0.485725	0.104393	0.187943	0.121181	0.132937	0.00062267	4.44843e-05	8.92327e-06	0.000791954	8.94482e-05	0.00338886	0.0109931	0.0195978	0.0442895	0.0354343	0.0123005	0.208012	0.193
Contig44362@@eco	blue	0.252872	0.51152	0.987985	0.970786	0.945617	0.899307	0.88919	0.899246	0.779278	0.784519	0.769921	0.691504	0.820178	-0.419522	-0.41798	-0.780679	-0.803777	-0.790999	-0.783033	-0.741852	-0.577021	-0.39985	-0.505655	-0.573042	-0.65612	-0.585902	-0.550824	-0.470086	-0.424756	-0.600456	-0.524588	0.0242728	0.0998642	0.0755064	0.0476244	6.18715e-07	1.36361e-05	0.000117074	0.000965469	0.00133606	0.000967452	0.0133024	0.012297	0.0152316	0.039079	0.00677667	0.260987	0.262928
Contig51863@@non	yellow	0.580355	0.101345	-0.595199	-0.573456	-0.611357	-0.632772	-0.613411	-0.810746	-0.865631	-0.86261	-0.896641	-0.862525	-0.8165	-0.42254	-0.46982	0.0722363	0.0664899	0.0684562	0.0677978	0.0648375	0.945683	0.944772	0.988845	0.961039	0.943781	0.961758	0.932763	0.900886	0.944086	0.958059	0.986379	0.785192	0.699201	0.746393	0.693253	0.0908636	0.106455	0.0802425	0.0674039	0.0789506	0.00802527	0.0025612	0.00275992	0.00105509	0.00276567	0.00724654	0.257213	0.201926
Contig41202@@eco	orange	0.64478	0.0608079	-0.531024	-0.521938	-0.527023	-0.588547	-0.583991	-0.7834	-0.851986	-0.851497	-0.846981	-0.842225	-0.790133	-0.473921	-0.528654	-0.0182839	0.028672	-0.0130787	0.0362487	-0.0107191	0.942475	0.962503	0.941623	0.949035	0.959793	0.983968	0.957492	0.970565	0.965856	0.926615	0.934279	0.79166	0.790319	0.732954	0.768524	0.141273	0.149495	0.14486	0.0954743	0.0987126	0.0125073	0.00354315	0.00358251	0.00396006	0.00438634	0.0112782	0.197476	0.143391
TRINITY_DN120158_c0_g1_i2@@non_1@@non	greenyellow	0.591051	0.0937222	-0.601648	-0.590752	-0.618317	-0.624238	-0.614804	-0.823733	-0.890428	-0.892673	-0.896334	-0.871658	-0.809445	-0.465448	-0.467501	0.0654004	0.0672132	0.0904687	0.0272893	0.0183563	0.955234	0.939744	0.981104	0.922393	0.939258	0.947049	0.945409	0.912877	0.955051	0.983924	0.984247	0.775112	0.699335	0.749136	0.710049	0.0865273	0.0939307	0.0759166	0.0723529	0.0780812	0.00634263	0.00128615	0.00119896	0.00106577	0.00219457	0.00820886	0.206732	0.204468
TRINITY_DN114752_c1_g1_i1@@eco_2@@eco	darkturquoise	0.203539	0.599404	0.946523	0.967291	0.966736	0.975665	0.994455	0.934563	0.881093	0.863392	0.815158	0.837235	0.908472	-0.338166	-0.345843	-0.785588	-0.796527	-0.789562	-0.763164	-0.738488	-0.667986	-0.486944	-0.567759	-0.656178	-0.749249	-0.65163	-0.629643	-0.579451	-0.504553	-0.666863	-0.569857	-0.0305663	-0.0149535	0.0387709	-0.0125579	0.000110491	2.01835e-05	2.13943e-05	7.22828e-06	4.15865e-08	0.000221289	0.00169614	0.00270747	0.00742334	0.00486632	0.000697717	0.373412	0.361953
Contig15526@@non	blue	0.325839	0.392166	0.979759	0.983971	0.972554	0.95799	0.963217	0.900775	0.804223	0.79133	0.766602	0.743871	0.854548	-0.471053	-0.472287	-0.864017	-0.861825	-0.859875	-0.836506	-0.82189	-0.565861	-0.371903	-0.468901	-0.567988	-0.657084	-0.551452	-0.530488	-0.463904	-0.391831	-0.574217	-0.478867	0.0930191	0.129411	0.156086	0.108967	3.80895e-06	1.6903e-06	1.09797e-05	4.80164e-05	3.0315e-05	0.000918432	0.0089745	0.0110685	0.0159584	0.0215647	0.00334189	0.200582	0.199242
Contig1366@@non	grey60	0.641967	0.0623145	-0.487395	-0.465061	-0.431104	-0.531072	-0.514652	-0.72988	-0.794811	-0.803207	-0.820201	-0.795529	-0.73992	-0.503212	-0.539157	-0.0378802	-0.022776	-0.0379485	-0.0408133	-0.0531293	0.911005	0.936115	0.860511	0.897213	0.923924	0.901563	0.915077	0.980931	0.929683	0.865827	0.829411	0.747932	0.815133	0.657608	0.764042	0.183243	0.20716	0.246661	0.141231	0.156285	0.0255902	0.0104738	0.00912896	0.00677376	0.0103539	0.0226556	0.1673	0.134144
TRINITY_DN153067_c1_g2_i6@@eco_2@@eco	white	-0.91981	0.000444223	-0.410262	-0.415745	-0.42979	-0.380147	-0.382488	-0.104585	0.0664565	0.066003	0.110165	0.0916649	-0.0897699	0.957961	0.95811	0.803049	0.846578	0.791811	0.877238	0.823633	-0.387553	-0.572017	-0.464677	-0.345111	-0.272004	-0.332966	-0.378904	-0.474521	-0.541	-0.362144	-0.419606	-0.847177	-0.865579	-0.832558	-0.805877	0.272751	0.265753	0.248264	0.312873	0.309654	0.788873	0.865113	0.866027	0.777831	0.814564	0.818346	4.81332e-05	4.75443e-05
Contig47558@@endo	red	-0.698401	0.0363781	-0.77516	-0.79395	-0.796908	-0.751832	-0.767343	-0.566652	-0.435959	-0.390056	-0.396017	-0.379041	-0.526133	0.80488	0.785586	0.986324	0.912782	0.937143	0.918472	0.972755	0.105845	-0.100179	0.0252996	0.165065	0.220367	0.0783145	0.0766099	-0.0164875	-0.0834464	0.126444	0.0498715	-0.514856	-0.560408	-0.546144	-0.526514	0.0141299	0.0106188	0.0101262	0.0194734	0.0157942	0.111644	0.240784	0.299361	0.291377	0.314401	0.145666	0.0088757	0.0120989
TRINITY_DN123602_c0_g1_i2@@eco_3@@eco	yellow	0.60474	0.0844939	-0.5495	-0.511144	-0.547095	-0.576927	-0.539867	-0.763059	-0.821774	-0.866228	-0.87048	-0.847568	-0.780079	-0.533132	-0.501612	-0.0130703	0.0248116	0.0386768	-0.0331073	-0.0788087	0.957307	0.939899	0.977065	0.88498	0.905826	0.940974	0.906416	0.895712	0.937187	0.964724	0.95378	0.806858	0.724283	0.762872	0.70133	0.125391	0.159617	0.127395	0.103865	0.133532	0.0167595	0.00657939	0.00252311	0.00226322	0.00390952	0.0131453	0.139405	0.168875
TRINITY_DN72426_c0_g1_i1@@endo_2@@endo	greenyellow	0.480514	0.190436	-0.677495	-0.658169	-0.710127	-0.73317	-0.709241	-0.872337	-0.92832	-0.950918	-0.928117	-0.9423	-0.888637	-0.371808	-0.33671	0.19381	0.21916	0.24093	0.150109	0.123041	0.921993	0.868618	0.9085	0.86179	0.939672	0.922866	0.965329	0.909527	0.928138	0.985817	0.947834	0.637131	0.61089	0.648432	0.663252	0.044956	0.0539516	0.0320694	0.0246025	0.0323828	0.0021557	0.000302532	8.21968e-05	0.000305471	0.00014356	0.00135876	0.324479	0.375605
Contig24294	yellow	0.563753	0.113901	-0.515535	-0.502235	-0.514151	-0.572648	-0.563546	-0.737108	-0.800967	-0.799053	-0.834646	-0.813927	-0.756191	-0.450719	-0.496729	0.0201729	0.0133209	0.00930123	0.0178348	0.0121986	0.950148	0.952273	0.972813	0.954931	0.908592	0.92775	0.842892	0.876573	0.890655	0.886645	0.901505	0.805009	0.727347	0.690857	0.621639	0.155453	0.168261	0.156758	0.107063	0.114063	0.0234538	0.00947561	0.00977879	0.00512891	0.00758813	0.0183873	0.223385	0.173735
Contig24295	salmon	-0.712458	0.0312545	-0.799858	-0.794111	-0.794087	-0.780095	-0.768562	-0.581615	-0.448115	-0.469787	-0.432593	-0.441736	-0.568852	0.7072	0.796486	0.963075	0.951522	0.987101	0.873791	0.866823	0.174307	-0.0753138	0.0377873	0.113403	0.233624	0.0978319	0.0859339	0.0285803	-0.0635466	0.176814	0.0278454	-0.511622	-0.534178	-0.566373	-0.537345	0.00965038	0.0105917	0.0105957	0.0131422	0.0155265	0.100428	0.226403	0.201963	0.24485	0.233889	0.10995	0.033112	0.0101955
TRINITY_DN112093_c0_g1_i10@@non_2@@non	blue	0.214437	0.579547	0.968258	0.939076	0.981332	0.965789	0.932902	0.913311	0.829913	0.859934	0.840511	0.826294	0.909134	-0.316139	-0.361498	-0.773523	-0.79431	-0.805548	-0.737859	-0.700568	-0.645046	-0.452782	-0.579484	-0.605137	-0.705536	-0.635291	-0.617914	-0.519652	-0.492798	-0.692173	-0.606375	-0.0379951	0.0387159	-0.0162337	-0.00739319	1.81886e-05	0.0001731	2.87413e-06	2.35832e-05	0.000241183	0.000579744	0.00563375	0.00294465	0.00454733	0.0060419	0.000680681	0.407223	0.33912
TRINITY_DN94846_c0_g1_i1@@eco_1@@eco	lightgreen	-0.0175025	0.964353	0.87907	0.829742	0.895657	0.964036	0.907915	0.918532	0.8793	0.920957	0.929752	0.949167	0.98998	-0.0939015	-0.105719	-0.602089	-0.627421	-0.614898	-0.594654	-0.559309	-0.789117	-0.649496	-0.72185	-0.77442	-0.852974	-0.795073	-0.775814	-0.721274	-0.676401	-0.803758	-0.733054	-0.263062	-0.244743	-0.219429	-0.242555	0.00179562	0.00565261	0.00108956	2.80419e-05	0.000712286	0.000468895	0.00178408	0.000422864	0.0002823	9.27655e-05	3.28316e-07	0.810105	0.786627
TRINITY_DN100679_c5_g1_i4@@non_3@@non	greenyellow	0.462165	0.210382	-0.698971	-0.686919	-0.715852	-0.735143	-0.722721	-0.887608	-0.932042	-0.962919	-0.915407	-0.926928	-0.884596	-0.359169	-0.319607	0.18136	0.249204	0.243506	0.183786	0.110961	0.953353	0.890137	0.932373	0.87517	0.948653	0.959142	0.943885	0.910265	0.92052	0.981333	0.93914	0.653282	0.606991	0.624935	0.620939	0.0361602	0.0409442	0.0300926	0.0240226	0.0278282	0.00140175	0.000251958	3.11736e-05	0.000533263	0.000323152	0.00153303	0.34247	0.40181
Contig49565	salmon	-0.638002	0.0644782	-0.849358	-0.852032	-0.853904	-0.847586	-0.844287	-0.668169	-0.550046	-0.558511	-0.519729	-0.537312	-0.655769	0.665431	0.73522	0.967593	0.952657	0.982059	0.885061	0.882583	0.27004	0.0280208	0.135108	0.225173	0.342968	0.20388	0.197118	0.138725	0.0440522	0.273435	0.131021	-0.430221	-0.443668	-0.486887	-0.445014	0.0037581	0.00353947	0.00339169	0.00390794	0.00419785	0.0491664	0.124939	0.11805	0.151536	0.135742	0.0551428	0.0504482	0.0240001
TRINITY_DN151360_c1_g1_i3@@eco_2@@eco	blue	0.318826	0.403026	0.979196	0.978848	0.967584	0.960546	0.961943	0.90124	0.801521	0.792825	0.772695	0.74788	0.861321	-0.465593	-0.460245	-0.852921	-0.857352	-0.846586	-0.839624	-0.817501	-0.580795	-0.389496	-0.485856	-0.587223	-0.667797	-0.570403	-0.532226	-0.472603	-0.399144	-0.577186	-0.486189	0.0728948	0.11426	0.14779	0.108357	4.19e-06	4.43933e-06	1.95636e-05	3.86439e-05	3.41094e-05	0.000903908	0.00938895	0.0108104	0.0146413	0.0204939	0.00284789	0.206572	0.212534
Contig49548	steelblue	-0.306908	0.421792	0.834968	0.78757	0.77104	0.809154	0.766266	0.938461	0.918229	0.954398	0.966891	0.901928	0.91946	0.174045	0.150774	-0.367455	-0.380816	-0.397549	-0.316886	-0.296566	-0.902407	-0.816107	-0.83107	-0.849532	-0.934624	-0.875534	-0.901232	-0.887665	-0.845388	-0.915334	-0.833468	-0.485878	-0.485269	-0.428574	-0.504693	0.00509575	0.0117359	0.0149917	0.0082503	0.0160332	0.000179178	0.000474894	6.37607e-05	2.10526e-05	0.000882667	0.000450889	0.654267	0.698605
Contig57129@@non	violet	0.947699	0.000102339	-0.024443	0.0159291	-0.0135382	-0.0845449	-0.0457929	-0.343347	-0.47371	-0.491835	-0.536933	-0.516205	-0.387502	-0.847951	-0.890591	-0.524229	-0.514666	-0.515864	-0.5175	-0.514091	0.698692	0.840622	0.758915	0.698699	0.678448	0.736416	0.79713	0.822342	0.873836	0.728651	0.784997	0.931052	0.965519	0.954027	0.990739	0.95023	0.967556	0.972424	0.828789	0.906874	0.36566	0.197704	0.178684	0.136072	0.154824	0.302814	0.00387678	0.00127968
TRINITY_DN135276_c0_g1_i1@@eco_2@@eco	red	-0.756343	0.0183502	-0.763622	-0.771418	-0.769591	-0.745801	-0.748551	-0.53438	-0.396165	-0.381612	-0.3644	-0.36586	-0.510864	0.808061	0.839271	0.994723	0.951583	0.9772	0.919764	0.946034	0.0734491	-0.155248	-0.0462599	0.0798564	0.174816	0.026373	0.0312985	-0.0422286	-0.134217	0.086411	-0.03175	-0.587168	-0.598575	-0.624881	-0.576428	0.0166304	0.0149112	0.0153029	0.0210447	0.0203182	0.138305	0.291181	0.310857	0.334966	0.332887	0.159885	0.00840739	0.00466631
TRINITY_DN108431_c0_g1_i2@@endo_1@@endo	red	-0.644384	0.0610184	-0.81014	-0.808769	-0.843245	-0.814436	-0.807979	-0.617679	-0.485093	-0.453799	-0.47167	-0.46118	-0.610608	0.774592	0.739005	0.977057	0.92273	0.926115	0.945087	0.98172	0.167348	-0.0308979	0.101972	0.243999	0.296965	0.17494	0.166293	0.0542999	-0.00161564	0.20228	0.14413	-0.447603	-0.497916	-0.461529	-0.448512	0.00811051	0.00830536	0.00429239	0.00751965	0.00841915	0.0763071	0.185631	0.219844	0.199912	0.211484	0.0807169	0.0142468	0.0229135
Contig28602@@non	yellow	0.666043	0.0501602	-0.517175	-0.4958	-0.531419	-0.563735	-0.544228	-0.764063	-0.839195	-0.854072	-0.861568	-0.84737	-0.776676	-0.541204	-0.558985	-0.0472359	-0.0179846	-0.0230202	-0.0385273	-0.0725144	0.95729	0.968751	0.991879	0.933685	0.935216	0.973087	0.945454	0.930536	0.972425	0.967508	0.984993	0.844877	0.778888	0.809479	0.767715	0.153914	0.174668	0.140922	0.113915	0.129809	0.0165297	0.00467372	0.00337862	0.00283085	0.00392653	0.0138215	0.132384	0.117671
TRINITY_DN83462_c2_g1_i9@@endo_2@@endo	cyan	-0.277907	0.469036	0.689197	0.634061	0.724782	0.81523	0.74774	0.821406	0.854541	0.909002	0.929317	0.97333	0.92919	0.243441	0.185014	-0.345245	-0.337354	-0.378081	-0.257079	-0.259179	-0.864159	-0.769616	-0.817548	-0.800565	-0.87338	-0.818699	-0.845821	-0.813611	-0.798993	-0.890671	-0.819705	-0.489859	-0.482653	-0.465988	-0.46506	0.0400105	0.0666749	0.0271711	0.00741378	0.0205307	0.00662449	0.00334243	0.000684037	0.000288337	9.93803e-06	0.000290121	0.52791	0.633679
Contig21896	magenta	-0.77287	0.0146048	-0.772041	-0.77042	-0.781029	-0.751073	-0.745551	-0.531843	-0.378897	-0.398822	-0.346126	-0.361772	-0.515968	0.801996	0.857631	0.957305	0.992341	0.977748	0.956763	0.903384	0.0884843	-0.154728	-0.0242525	0.0598597	0.165638	0.0732079	0.0161374	-0.0631236	-0.142244	0.0936456	-0.0207093	-0.569763	-0.616613	-0.61279	-0.605222	0.0147791	0.0151244	0.0129607	0.0196667	0.0211115	0.140546	0.3146	0.287659	0.361535	0.338726	0.155046	0.00931522	0.00311024
TRINITY_DN151538_c0_g2_i3@@eco_2@@eco	darkolivegreen	0.299329	0.433925	0.977158	0.962366	0.988996	0.968169	0.9511	0.899398	0.802343	0.815837	0.783809	0.773144	0.878264	-0.430537	-0.454016	-0.833969	-0.861884	-0.853914	-0.824925	-0.782221	-0.568249	-0.371506	-0.489457	-0.551609	-0.658045	-0.579029	-0.563979	-0.463641	-0.418266	-0.613739	-0.52726	0.0697094	0.123984	0.0906243	0.0656816	5.80028e-06	3.28155e-05	4.55339e-07	1.83648e-05	8.11508e-05	0.000962511	0.00926152	0.0073335	0.0124301	0.0145473	0.00183632	0.247352	0.219595
Contig36905	lightcyan	0.613977	0.0785963	-0.521546	-0.505443	-0.562208	-0.545011	-0.530881	-0.741017	-0.802048	-0.792997	-0.816132	-0.781141	-0.731882	-0.440434	-0.494545	-0.00191858	0.00591714	0.00128992	0.0177003	0.00374521	0.862852	0.881666	0.9446	0.888546	0.869057	0.916336	0.900851	0.827861	0.910011	0.919923	0.981318	0.782179	0.669953	0.797065	0.721549	0.149856	0.165118	0.115114	0.129147	0.1414	0.0223492	0.0093072	0.010781	0.00729472	0.012939	0.024986	0.235434	0.175934
TRINITY_DN131864_c0_g1_i6@@eco_1@@eco	green	-0.280623	0.464519	0.834111	0.812855	0.854129	0.873895	0.851687	0.958322	0.957783	0.955683	0.963203	0.946947	0.962757	0.0887656	0.124609	-0.424757	-0.433189	-0.422717	-0.425235	-0.410034	-0.876824	-0.799221	-0.8589	-0.896933	-0.949776	-0.913067	-0.923941	-0.851512	-0.846479	-0.923689	-0.902129	-0.478325	-0.441302	-0.46589	-0.493505	0.00518436	0.00773357	0.00337426	0.00206834	0.00356718	4.67174e-05	4.88411e-05	5.77675e-05	3.03545e-05	0.000107499	3.16498e-05	0.820351	0.749411
TRINITY_DN104180_c0_g1_i2@@endo_1@@endo	turquoise	0.236107	0.540794	0.978821	0.983465	0.987154	0.95976	0.963945	0.930328	0.854601	0.842681	0.819871	0.797869	0.884189	-0.368589	-0.384779	-0.814534	-0.801176	-0.819908	-0.760089	-0.755395	-0.637906	-0.449599	-0.562357	-0.624596	-0.708733	-0.61082	-0.59697	-0.518292	-0.472976	-0.662101	-0.574999	-0.0105656	0.053888	0.0392978	0.0264433	4.4592e-06	1.8835e-06	7.81208e-07	4.13753e-05	2.82863e-05	0.000274444	0.00333777	0.00434419	0.0068151	0.0099695	0.0015514	0.329016	0.306519
Contig13362@@endo	red	-0.708158	0.0327683	-0.802922	-0.806119	-0.798255	-0.766142	-0.770126	-0.580011	-0.423831	-0.396591	-0.40321	-0.370572	-0.54242	0.8307	0.795883	0.974521	0.943108	0.92865	0.969664	0.980443	0.126901	-0.0782168	0.0423996	0.191984	0.239403	0.126084	0.0752669	-0.00292567	-0.0805569	0.119751	0.0489451	-0.500093	-0.553074	-0.559683	-0.542188	0.00917247	0.00869118	0.00990703	0.0160609	0.0151874	0.101596	0.255607	0.290615	0.281892	0.326217	0.131345	0.00554757	0.0102951
TRINITY_DN85758_c1_g1_i2@@endo_2@@endo	midnightblue	-0.664281	0.0509934	-0.725023	-0.725961	-0.722448	-0.708858	-0.709855	-0.517715	-0.373176	-0.317925	-0.373653	-0.328858	-0.496366	0.823292	0.734349	0.940104	0.849328	0.845558	0.912863	0.985143	0.0776344	-0.0894088	0.00963159	0.206734	0.217288	0.0800633	0.0606996	-0.0128772	-0.092319	0.0698509	0.0265557	-0.487021	-0.515343	-0.540371	-0.502297	0.027095	0.0268	0.0279161	0.0325187	0.0321655	0.15341	0.322561	0.404431	0.321894	0.387533	0.174099	0.00639534	0.0242549
Contig32514@@eco	blue	0.25185	0.513287	0.975283	0.943825	0.948162	0.93064	0.89871	0.894057	0.790697	0.810234	0.800408	0.752768	0.858981	-0.384889	-0.418839	-0.807913	-0.808988	-0.82723	-0.752329	-0.739548	-0.560225	-0.374833	-0.4638	-0.533657	-0.6577	-0.549674	-0.588684	-0.497313	-0.439839	-0.620128	-0.514158	0.068706	0.0880371	0.0787455	0.00260505	7.63057e-06	0.000130914	9.9246e-05	0.000270245	0.000985057	0.00114732	0.011179	0.00809715	0.00956337	0.0192366	0.00301238	0.306369	0.261846
Contig3608@@non	tan	0.9049	0.00079491	0.00408432	0.0420957	0.00692258	-0.064961	-0.0236196	-0.306909	-0.454945	-0.499202	-0.514328	-0.524429	-0.362173	-0.909116	-0.861993	-0.52267	-0.51325	-0.468791	-0.58982	-0.587222	0.693101	0.799579	0.725133	0.60531	0.624314	0.664628	0.744359	0.783096	0.832251	0.725446	0.730905	0.893213	0.930307	0.915382	0.935135	0.99168	0.91437	0.985898	0.868127	0.951905	0.421791	0.218535	0.171264	0.156591	0.147214	0.338151	0.000681133	0.00280181
TRINITY_DN128693_c5_g2_i1@@eco_1@@eco	blue	0.202126	0.601994	0.982408	0.943182	0.912914	0.875382	0.844188	0.893086	0.766909	0.784378	0.796194	0.689095	0.818083	-0.367912	-0.370194	-0.745302	-0.751722	-0.753968	-0.722275	-0.699115	-0.587652	-0.42243	-0.512966	-0.580619	-0.666974	-0.585898	-0.577757	-0.502062	-0.455082	-0.61871	-0.537198	-0.00719584	0.0547884	0.0380132	-0.0100637	2.33708e-06	0.000136143	0.000588838	0.00198723	0.00420681	0.00118338	0.0158903	0.0123234	0.0102437	0.0400521	0.00704165	0.329974	0.326749
Contig30415@@non	yellow	0.528333	0.14368	-0.582362	-0.565055	-0.604557	-0.614668	-0.598004	-0.783066	-0.841935	-0.866632	-0.860535	-0.849965	-0.787386	-0.452401	-0.428231	0.0635127	0.0910968	0.107221	0.0415105	0.00217941	0.944757	0.91003	0.974036	0.883778	0.892184	0.924747	0.869922	0.84742	0.896462	0.948149	0.944591	0.76115	0.649282	0.710424	0.616286	0.0998872	0.112884	0.0846136	0.0781659	0.0889615	0.0125705	0.00441333	0.00249758	0.00290245	0.0037077	0.0117693	0.221447	0.250174
Contig21829	brown	0.161874	0.677348	0.979049	0.959708	0.967201	0.986184	0.966191	0.953248	0.87738	0.891565	0.874939	0.860123	0.943663	-0.295818	-0.310271	-0.760968	-0.777166	-0.772013	-0.73835	-0.70816	-0.703492	-0.527231	-0.607698	-0.684741	-0.780631	-0.691489	-0.673977	-0.618907	-0.551001	-0.711828	-0.614779	-0.0777719	-0.0542605	-0.0151892	-0.0659296	4.29414e-06	4.15591e-05	2.03761e-05	1.00687e-06	2.2636e-05	6.94925e-05	0.00188175	0.00124146	0.00201114	0.00293128	0.000132215	0.439598	0.416458
TRINITY_DN76650_c1_g1_i4@@endo_3@@endo	purple	0.690478	0.0394915	-0.515162	-0.496879	-0.516781	-0.558519	-0.542085	-0.771879	-0.855272	-0.858477	-0.878156	-0.855766	-0.777972	-0.560906	-0.580796	-0.0414275	-0.044988	-0.0289917	-0.0737911	-0.0730365	0.963419	0.981564	0.981627	0.943797	0.951056	0.956896	0.966957	0.965255	0.991041	0.973731	0.977068	0.842939	0.810032	0.805266	0.801924	0.155805	0.173584	0.154283	0.118043	0.131631	0.0148135	0.00328646	0.0030487	0.00184185	0.00324903	0.0135613	0.116143	0.101023
Contig36095	lightcyan	0.681985	0.0430144	-0.501707	-0.473853	-0.529061	-0.556927	-0.527536	-0.751464	-0.833718	-0.84834	-0.862767	-0.852945	-0.774547	-0.553965	-0.564902	-0.0456273	-0.0334897	-0.0212856	-0.0640281	-0.0767792	0.920798	0.937611	0.959704	0.899846	0.919139	0.942149	0.96674	0.925548	0.977056	0.97242	0.990131	0.820287	0.772779	0.830408	0.810547	0.168782	0.197549	0.143026	0.119321	0.144397	0.0195669	0.00522533	0.00384371	0.00274934	0.00346683	0.014256	0.121721	0.113003
TRINITY_DN134274_c2_g1_i2@@eco_1@@eco	steelblue	-0.303642	0.427002	0.838846	0.785115	0.805454	0.850387	0.799914	0.946326	0.921535	0.947912	0.985375	0.928787	0.958844	0.125826	0.158415	-0.383132	-0.397452	-0.382829	-0.387624	-0.364293	-0.90892	-0.837131	-0.877581	-0.918157	-0.961067	-0.929328	-0.915984	-0.878381	-0.857393	-0.920864	-0.888011	-0.5198	-0.485118	-0.467923	-0.500365	0.0047076	0.0121861	0.00878983	0.00367293	0.00964152	0.000111901	0.000412381	0.000100904	1.22796e-06	0.000295823	4.47255e-05	0.747028	0.683952
TRINITY_DN91109_c1_g2_i7@@endo_2@@endo	midnightblue	-0.637558	0.0647234	-0.812189	-0.815824	-0.834986	-0.813266	-0.813447	-0.624572	-0.492914	-0.454065	-0.476111	-0.46012	-0.610604	0.773897	0.728111	0.976197	0.914044	0.916325	0.942421	0.986004	0.184434	-0.0102262	0.112041	0.267974	0.311948	0.183376	0.166628	0.072132	0.00491212	0.199909	0.139182	-0.434897	-0.478391	-0.470473	-0.449895	0.00782489	0.00733529	0.00509386	0.00767758	0.00765301	0.0721549	0.177586	0.21954	0.195122	0.212675	0.0807193	0.0143905	0.0261318
Contig32134@@endo	paleturquoise	0.529354	0.142764	-0.627902	-0.589665	-0.621402	-0.696301	-0.65955	-0.830715	-0.872082	-0.87598	-0.933496	-0.904329	-0.872502	-0.364731	-0.428723	0.14043	0.1235	0.115676	0.135964	0.146046	0.953573	0.94767	0.958735	0.988414	0.975343	0.962956	0.940172	0.939315	0.937196	0.935742	0.942317	0.733922	0.704055	0.665052	0.666204	0.0702011	0.0946899	0.0740464	0.0371873	0.0532741	0.00554595	0.00217025	0.00195525	0.000233935	0.000811266	0.00214637	0.334494	0.249571
Contig35642	black	-0.689075	0.0400601	-0.801512	-0.807509	-0.825134	-0.800647	-0.802675	-0.600304	-0.459946	-0.467833	-0.404143	-0.433466	-0.585574	0.771558	0.796395	0.938792	0.992489	0.951489	0.979325	0.911898	0.147976	-0.0778623	0.0405249	0.146123	0.25793	0.175133	0.12985	0.037017	-0.0430177	0.169674	0.0717989	-0.506389	-0.531221	-0.529847	-0.490659	0.00939043	0.00848733	0.00617686	0.00952577	0.00921042	0.0874203	0.21287	0.204103	0.280673	0.243792	0.0975799	0.0148814	0.0102106
Contig29811@@eco	turquoise	0.155891	0.688783	0.966972	0.9839	0.986976	0.968211	0.984604	0.959329	0.904163	0.891385	0.841291	0.844389	0.914522	-0.295415	-0.311404	-0.755	-0.773045	-0.771557	-0.732808	-0.699523	-0.699257	-0.520504	-0.620594	-0.67665	-0.768983	-0.688998	-0.664949	-0.594624	-0.546067	-0.718228	-0.632742	-0.0854898	-0.0347364	-0.0329255	-0.056394	2.08734e-05	1.71618e-06	8.19613e-07	1.8282e-05	1.46878e-06	4.29285e-05	0.000816082	0.00124848	0.00447362	0.00418866	0.000552552	0.440251	0.414668
Contig35648	darkred	0.862169	0.00278978	-0.0617481	-0.0167745	-0.0646345	-0.0901456	-0.0482291	-0.338079	-0.449233	-0.482193	-0.534604	-0.492797	-0.370917	-0.814602	-0.830353	-0.489617	-0.478951	-0.464267	-0.490068	-0.502198	0.72431	0.833652	0.83225	0.69829	0.633964	0.732806	0.702957	0.711835	0.815273	0.733276	0.810883	0.961494	0.864789	0.953597	0.8409	0.874607	0.965835	0.868785	0.817596	0.901939	0.373543	0.225105	0.188666	0.138108	0.177705	0.325732	0.0074975	0.00558546
TRINITY_DN113976_c0_g1_i1@@endo_1@@endo	paleturquoise	0.607694	0.0825792	-0.580669	-0.567902	-0.561462	-0.621947	-0.614443	-0.814181	-0.87361	-0.851871	-0.893442	-0.854294	-0.811867	-0.420146	-0.496329	0.0667373	0.0429494	0.0373061	0.0570767	0.0769586	0.948908	0.966458	0.948007	0.986779	0.974761	0.954947	0.952935	0.969507	0.958849	0.927129	0.933275	0.768172	0.763003	0.69504	0.73331	0.101116	0.110679	0.115703	0.073719	0.0783058	0.00755394	0.00208413	0.00355236	0.00117009	0.00336142	0.00786927	0.260205	0.174136
Contig48998@@endo	greenyellow	0.517742	0.153384	-0.638986	-0.612073	-0.637784	-0.660077	-0.633272	-0.831623	-0.883833	-0.921373	-0.910959	-0.894446	-0.833827	-0.453533	-0.400297	0.109728	0.134381	0.166914	0.0533152	0.0198457	0.967446	0.917186	0.960117	0.877354	0.924391	0.926608	0.913405	0.898919	0.923187	0.980771	0.939411	0.724901	0.65496	0.678755	0.638636	0.0639368	0.0797908	0.0645985	0.0530167	0.0671206	0.00544759	0.00156759	0.000415305	0.000635168	0.0011331	0.00521398	0.220148	0.285714
TRINITY_DN109026_c1_g1_i3@@endo_1@@endo	magenta	-0.701389	0.0352466	-0.690646	-0.716921	-0.718342	-0.703326	-0.726847	-0.499919	-0.375098	-0.395055	-0.286202	-0.352132	-0.485182	0.721358	0.77624	0.837309	0.942035	0.878189	0.917249	0.796805	0.121889	-0.107404	0.00410934	0.0752996	0.180619	0.134779	0.0208778	-0.0276115	-0.116298	0.0904886	-0.0177018	-0.494566	-0.530296	-0.565713	-0.56268	0.0394238	0.0297327	0.0292585	0.0345253	0.0265231	0.170551	0.319875	0.292658	0.4553	0.352693	0.185539	0.0282682	0.0139096
Contig21017	magenta	-0.790918	0.0111403	-0.743313	-0.74799	-0.767256	-0.732297	-0.732591	-0.50118	-0.351254	-0.358764	-0.315218	-0.334426	-0.488858	0.827111	0.863769	0.958452	0.980146	0.96406	0.962601	0.920858	0.05933	-0.177744	-0.0358295	0.0536904	0.137032	0.0491716	-0.0208896	-0.105796	-0.174606	0.0607062	-0.0349577	-0.576631	-0.641172	-0.620637	-0.637771	0.0217167	0.0204649	0.0158134	0.024862	0.0247744	0.169302	0.35398	0.343054	0.408666	0.379057	0.181734	0.00594804	0.00268249
TRINITY_DN145088_c0_g2_i1@@eco_2@@eco	red	-0.642545	0.0620033	-0.8247	-0.832202	-0.839116	-0.810933	-0.814634	-0.635061	-0.510021	-0.478355	-0.490153	-0.472768	-0.60901	0.735355	0.731027	0.982407	0.910103	0.941855	0.900492	0.952151	0.212458	0.000422132	0.124852	0.252487	0.311136	0.167902	0.159383	0.0780617	0.00811141	0.222274	0.13398	-0.43003	-0.478495	-0.478021	-0.465551	0.00622789	0.00538557	0.00468139	0.00799907	0.00749323	0.0661132	0.160692	0.192726	0.180403	0.198721	0.0817346	0.0239608	0.025243
TRINITY_DN128890_c0_g1_i3@@eco_3@@eco	darkorange	-0.228659	0.554002	0.812621	0.838244	0.842243	0.866858	0.891727	0.953722	0.976768	0.968321	0.894861	0.936239	0.932029	0.0860451	0.0756849	-0.427005	-0.484339	-0.460324	-0.441705	-0.378892	-0.880991	-0.775381	-0.812995	-0.839333	-0.928629	-0.890855	-0.874875	-0.846464	-0.803348	-0.887368	-0.819565	-0.423868	-0.421782	-0.369841	-0.42333	0.00776553	0.00476652	0.00438471	0.0024834	0.0012352	6.70873e-05	6.15119e-06	1.8063e-05	0.00111804	0.000202415	0.000252128	0.825788	0.84655
Contig55811@@endo	magenta	-0.73484	0.024111	-0.784429	-0.782685	-0.790603	-0.763311	-0.756767	-0.557816	-0.410583	-0.429678	-0.367509	-0.386891	-0.537923	0.781281	0.841272	0.953837	0.992629	0.979511	0.947245	0.895735	0.0893336	-0.148359	-0.0383142	0.0567576	0.192063	0.0854218	0.0747036	-0.0137247	-0.102539	0.121708	-0.00407945	-0.579296	-0.585697	-0.593556	-0.532946	0.0123138	0.0126428	0.0111955	0.0167015	0.0182469	0.118607	0.27234	0.248401	0.330544	0.303643	0.135212	0.0129119	0.00447543
TRINITY_DN108952_c0_g2_i4@@endo_1@@endo	red	-0.671703	0.0475426	-0.815436	-0.823182	-0.814053	-0.802013	-0.805918	-0.619254	-0.494594	-0.480925	-0.471886	-0.467457	-0.596393	0.716901	0.751478	0.977151	0.92398	0.959693	0.88415	0.916526	0.218444	-0.0109174	0.0990189	0.213291	0.292941	0.144632	0.125864	0.0749639	-0.017309	0.203562	0.0810239	-0.454194	-0.483789	-0.529075	-0.504723	0.00738653	0.00640859	0.00757109	0.00931255	0.00872089	0.0753455	0.175884	0.190003	0.199677	0.204516	0.0900511	0.0297394	0.0195634
Contig36962	greenyellow	0.518	0.153143	-0.684709	-0.66233	-0.688494	-0.722574	-0.69978	-0.886203	-0.936263	-0.956892	-0.947783	-0.938392	-0.891103	-0.396751	-0.379229	0.164519	0.18696	0.201086	0.130086	0.103862	0.967137	0.924565	0.948389	0.915999	0.975097	0.960122	0.978684	0.951964	0.957727	0.997414	0.96038	0.690856	0.664958	0.66422	0.683166	0.0418634	0.0519261	0.0402972	0.0278753	0.0358529	0.00146198	0.000202156	5.24971e-05	0.000101769	0.000179868	0.00125948	0.290402	0.31414
Contig36963	purple	0.727648	0.0262748	-0.474918	-0.451556	-0.469662	-0.519717	-0.497391	-0.74161	-0.830303	-0.845482	-0.849879	-0.836356	-0.751933	-0.603961	-0.607873	-0.0941111	-0.0763438	-0.0658343	-0.119173	-0.1338	0.933055	0.960016	0.935903	0.895206	0.931925	0.938145	0.979977	0.978714	0.995442	0.961611	0.952257	0.830051	0.836472	0.816168	0.856976	0.196402	0.22242	0.202099	0.151546	0.173071	0.0221845	0.00559095	0.00409125	0.00371478	0.00495442	0.0194477	0.0850029	0.0824638
Contig10353	brown	0.215296	0.577993	0.948178	0.928706	0.94428	0.984337	0.961214	0.91267	0.840119	0.845034	0.846166	0.844771	0.926644	-0.343216	-0.347605	-0.80194	-0.786423	-0.792574	-0.753768	-0.756457	-0.648893	-0.472754	-0.542965	-0.650083	-0.740949	-0.624682	-0.62788	-0.579122	-0.496427	-0.652948	-0.551035	-0.0119357	-0.0157583	0.050888	-0.0182962	9.91374e-05	0.000296977	0.000127291	1.55928e-06	3.64252e-05	0.0005945	0.00458479	0.00413102	0.004031	0.00415443	0.000327469	0.365855	0.359347
Contig36964	purple	0.710091	0.0320819	-0.502918	-0.480384	-0.499869	-0.541377	-0.520189	-0.762545	-0.84588	-0.859881	-0.863021	-0.845771	-0.767152	-0.58059	-0.58542	-0.0677802	-0.0487866	-0.038949	-0.0902667	-0.107293	0.93916	0.959834	0.945732	0.902886	0.939304	0.947246	0.98433	0.974994	0.996117	0.971589	0.964424	0.82219	0.816807	0.810156	0.842411	0.167589	0.190574	0.1706	0.132236	0.15111	0.0168777	0.00405613	0.0029484	0.00273226	0.00406575	0.0158363	0.101174	0.09769
Contig32345@@eco	green	-0.196899	0.611615	0.829465	0.846847	0.849906	0.859333	0.880429	0.942363	0.935332	0.883642	0.885925	0.866731	0.906959	-0.0514784	0.0460552	-0.486115	-0.478328	-0.442865	-0.520527	-0.519479	-0.811206	-0.741107	-0.790425	-0.890495	-0.91005	-0.862241	-0.843752	-0.789372	-0.761493	-0.821163	-0.817487	-0.395919	-0.36602	-0.346625	-0.390635	0.00568326	0.00397168	0.00371256	0.00298728	0.00172835	0.000143025	0.00021248	0.00157634	0.00147409	0.00249138	0.000737819	0.89536	0.906343
TRINITY_DN76920_c1_g1_i1@@endo_3@@endo	yellow	0.737425	0.023363	-0.406904	-0.388619	-0.423969	-0.456581	-0.439664	-0.677009	-0.774631	-0.789295	-0.800312	-0.789265	-0.692252	-0.64327	-0.650046	-0.161103	-0.14355	-0.133025	-0.173661	-0.195337	0.934204	0.967026	0.981207	0.89786	0.886481	0.93169	0.908371	0.907229	0.961669	0.939524	0.963236	0.900647	0.830984	0.865299	0.805893	0.277084	0.301301	0.255436	0.216672	0.236349	0.0451696	0.0142387	0.0114264	0.00957863	0.0114318	0.0387799	0.0616139	0.0580492
TRINITY_DN129436_c1_g1_i1@@eco_3@@eco	lightgreen	-0.145446	0.708873	0.832018	0.83716	0.867544	0.919697	0.921148	0.942825	0.949918	0.9263	0.923474	0.950359	0.964544	-0.0232209	0.0173734	-0.534344	-0.520704	-0.511921	-0.517164	-0.52211	-0.841753	-0.739997	-0.787514	-0.871108	-0.917762	-0.845318	-0.838434	-0.802512	-0.755365	-0.840641	-0.794093	-0.366738	-0.363029	-0.306426	-0.349279	0.00540522	0.00487378	0.00244057	0.000446363	0.000419377	0.000139111	8.81216e-05	0.000332772	0.000378532	8.54711e-05	2.66931e-05	0.952716	0.964616
TRINITY_DN147902_c0_g2_i4@@eco_2@@eco	cyan	-0.281878	0.462438	0.789099	0.78587	0.823526	0.865781	0.856756	0.937844	0.974052	0.975266	0.958057	0.986747	0.958387	0.17178	0.148499	-0.413612	-0.404145	-0.433119	-0.34266	-0.345308	-0.910943	-0.813489	-0.859318	-0.871277	-0.945428	-0.879079	-0.906052	-0.869622	-0.845547	-0.935808	-0.869281	-0.485187	-0.474951	-0.448617	-0.47791	0.0114614	0.0120465	0.00636734	0.00255162	0.00317484	0.00018543	9.03381e-06	7.64808e-06	4.77549e-05	8.7103e-07	4.6466e-05	0.658545	0.702985
Contig24957	grey60	0.668826	0.0488616	-0.519435	-0.492418	-0.496552	-0.571381	-0.546347	-0.770589	-0.847968	-0.871739	-0.879493	-0.867774	-0.791368	-0.566081	-0.562918	-0.0379825	-0.0185742	-0.011159	-0.065588	-0.0855955	0.973249	0.980481	0.95125	0.924542	0.956476	0.952928	0.961081	0.992392	0.983115	0.958704	0.928051	0.813498	0.823643	0.750546	0.788318	0.151808	0.17809	0.173913	0.108022	0.128023	0.0150881	0.0038753	0.00218994	0.00177447	0.00242633	0.0110619	0.112087	0.114555
Contig42673@@eco	royalblue	0.868508	0.00238134	-0.191605	-0.164432	-0.214331	-0.214738	-0.189276	-0.480273	-0.59058	-0.592537	-0.62258	-0.586091	-0.482278	-0.726428	-0.770573	-0.369806	-0.360608	-0.35475	-0.361436	-0.363199	0.732361	0.839032	0.828205	0.741767	0.7274	0.794175	0.851868	0.804073	0.899373	0.816087	0.892983	0.893064	0.850184	0.958743	0.940563	0.621412	0.672479	0.579741	0.579003	0.625737	0.190691	0.0940507	0.0926918	0.0733402	0.0972119	0.188578	0.0266538	0.0150914
Contig36939	green	0.528748	0.143307	-0.681571	-0.661226	-0.659409	-0.711491	-0.695232	-0.885183	-0.926127	-0.924916	-0.946912	-0.911162	-0.880996	-0.362315	-0.399744	0.164629	0.162362	0.161757	0.146643	0.143649	0.973521	0.952757	0.952809	0.973768	0.996348	0.970916	0.970607	0.973115	0.957585	0.965077	0.943096	0.708305	0.696221	0.641437	0.680311	0.0431912	0.0524589	0.053343	0.0315909	0.0376036	0.0015068	0.000335453	0.000354659	0.000107742	0.00063025	0.00170082	0.337948	0.286443
Contig15874@@non	pink	0.660256	0.0529297	-0.544175	-0.520939	-0.543688	-0.5914	-0.567822	-0.791767	-0.871838	-0.890623	-0.89032	-0.882273	-0.804297	-0.548326	-0.53623	-0.00609006	0.00818097	0.0277397	-0.0477902	-0.0612619	0.952803	0.953524	0.944956	0.902509	0.950161	0.943959	0.983602	0.976137	0.988248	0.982182	0.957574	0.787264	0.785514	0.768723	0.801879	0.129854	0.150416	0.130266	0.0934795	0.110741	0.0109926	0.00218424	0.00127842	0.00129044	0.0016399	0.00896342	0.126367	0.136685
TRINITY_DN81201_c0_g2_i2@@endo_3@@endo	red	-0.715571	0.0301877	-0.774035	-0.782339	-0.807003	-0.776057	-0.77818	-0.562316	-0.429764	-0.400355	-0.398148	-0.402365	-0.549414	0.812533	0.803879	0.994285	0.943634	0.955922	0.945446	0.979482	0.0932401	-0.118936	0.00724035	0.144608	0.216965	0.0826419	0.0849444	-0.0182628	-0.0872122	0.126148	0.0454811	-0.539028	-0.57099	-0.553	-0.524921	0.0143618	0.0127089	0.00856125	0.0139468	0.0135198	0.115029	0.248296	0.285637	0.28855	0.282998	0.125462	0.00777771	0.00902664
Contig29720@@non	blue	0.274584	0.474586	0.993349	0.949165	0.94924	0.942318	0.900884	0.896135	0.773796	0.803076	0.814016	0.747342	0.869572	-0.406277	-0.421831	-0.80911	-0.818215	-0.818696	-0.784031	-0.756891	-0.59625	-0.409132	-0.511128	-0.582911	-0.670559	-0.584707	-0.55823	-0.486875	-0.430414	-0.612946	-0.520916	0.0295522	0.0880256	0.0864052	0.0572589	7.84826e-08	9.27808e-05	9.23086e-05	0.000143409	0.000915017	0.00107274	0.0144115	0.00914893	0.00757611	0.0206356	0.00231707	0.277898	0.258097
Contig29049@@non	magenta	-0.670143	0.0482549	-0.848575	-0.83918	-0.863134	-0.852292	-0.837519	-0.648688	-0.509211	-0.519426	-0.491127	-0.503773	-0.64951	0.743367	0.772105	0.977643	0.987117	0.977984	0.962703	0.936865	0.213176	-0.0174041	0.103916	0.213416	0.316247	0.20623	0.178945	0.0910679	0.0102684	0.232009	0.125554	-0.464143	-0.492687	-0.497567	-0.465243	0.00382385	0.0046752	0.00272473	0.00351869	0.00483809	0.0587529	0.16147	0.151816	0.179406	0.16675	0.0583264	0.0217018	0.0147656
TRINITY_DN149901_c4_g2_i1@@eco_2@@eco	turquoise	0.175833	0.650897	0.902407	0.971821	0.930352	0.880408	0.9535	0.907	0.867124	0.809094	0.717479	0.731184	0.801191	-0.343492	-0.335507	-0.727722	-0.750953	-0.734557	-0.728904	-0.691723	-0.62039	-0.453969	-0.537603	-0.613208	-0.698645	-0.618541	-0.586926	-0.531106	-0.471457	-0.623776	-0.545288	-0.0295593	0.00853758	0.0359148	-0.00973153	0.000868085	1.20319e-05	0.00027412	0.00172937	6.82074e-05	0.000736699	0.00246672	0.00825888	0.0295459	0.0251956	0.00944051	0.365444	0.377421
TRINITY_DN89491_c1_g1_i2@@non_2@@non	brown	0.179472	0.644054	0.94252	0.942286	0.951791	0.974716	0.971803	0.930024	0.873905	0.894183	0.838914	0.865452	0.92657	-0.262128	-0.311827	-0.737262	-0.780304	-0.773033	-0.71887	-0.660405	-0.718133	-0.52546	-0.612267	-0.658146	-0.76191	-0.686595	-0.637128	-0.600287	-0.52976	-0.70404	-0.591232	-0.0843671	-0.052432	-0.000611634	-0.0230779	0.000141683	0.000143683	7.72588e-05	8.25569e-06	1.20587e-05	0.000278576	0.00206776	0.0011427	0.00470101	0.00257267	0.000328598	0.495635	0.413999
TRINITY_DN130981_c3_g3_i1@@eco_2@@eco	brown	0.180063	0.642945	0.951818	0.967799	0.969874	0.954606	0.969725	0.93728	0.880818	0.888598	0.813206	0.832177	0.897513	-0.279605	-0.329286	-0.734888	-0.787338	-0.778543	-0.726213	-0.657976	-0.696395	-0.502931	-0.605504	-0.634447	-0.742222	-0.678385	-0.630766	-0.572052	-0.519647	-0.703156	-0.600916	-0.0733073	-0.0180727	-0.00910806	-0.0199336	7.71095e-05	1.91173e-05	1.51715e-05	6.27637e-05	1.54338e-05	0.000191287	0.00170942	0.0013604	0.0076857	0.00538824	0.00102517	0.46621	0.386878
Contig59386@@non	green	0.427779	0.250729	-0.749695	-0.733549	-0.749125	-0.784736	-0.772011	-0.922888	-0.942467	-0.930981	-0.948091	-0.918338	-0.917604	-0.21945	-0.284317	0.273952	0.283824	0.259295	0.296571	0.280848	0.929065	0.893468	0.91989	0.964266	0.986454	0.967541	0.956949	0.923032	0.913859	0.940673	0.936856	0.617529	0.58982	0.572251	0.605286	0.0200209	0.0244904	0.0201685	0.0122565	0.0147854	0.000388549	0.000142138	0.000265715	9.97179e-05	0.000472739	0.00048741	0.570494	0.458407
TRINITY_DN134274_c2_g1_i5@@eco_1@@eco	lightgreen	-0.23595	0.541072	0.821227	0.751965	0.808735	0.874204	0.801493	0.912091	0.891071	0.957177	0.972818	0.960907	0.973793	0.138934	0.106615	-0.402899	-0.445621	-0.441013	-0.391749	-0.340629	-0.890268	-0.786013	-0.841165	-0.84022	-0.917057	-0.890507	-0.875034	-0.834185	-0.813054	-0.90983	-0.846265	-0.46729	-0.435704	-0.427188	-0.438869	0.00664658	0.0194396	0.00831022	0.00205129	0.00939338	0.00060804	0.00126076	5.13071e-05	1.06167e-05	3.74321e-05	9.35146e-06	0.721479	0.784853
Contig21087	black	-0.694376	0.037939	-0.814232	-0.821072	-0.823278	-0.791954	-0.798429	-0.60307	-0.452627	-0.430069	-0.417795	-0.403974	-0.571634	0.818502	0.789292	0.969726	0.962798	0.935016	0.987634	0.975422	0.149006	-0.059642	0.0644045	0.206087	0.264836	0.164274	0.107945	0.0219193	-0.0532384	0.1492	0.0790015	-0.485642	-0.53696	-0.535987	-0.518285	0.00754703	0.00666565	0.00639704	0.0109603	0.009879	0.0855881	0.221187	0.247924	0.263161	0.280895	0.10783	0.00698812	0.011427
TRINITY_DN108355_c1_g1_i2@@non_2@@non	brown	0.128149	0.742483	0.873281	0.843739	0.919114	0.981245	0.941059	0.881136	0.841446	0.86609	0.862172	0.912108	0.957157	-0.222843	-0.240937	-0.710048	-0.716399	-0.714915	-0.680963	-0.663932	-0.690736	-0.526443	-0.613152	-0.681925	-0.767165	-0.6849	-0.67602	-0.610478	-0.557262	-0.710492	-0.629687	-0.11503	-0.103585	-0.0793316	-0.10144	0.00210246	0.00424736	0.000457547	2.92087e-06	0.000154475	0.00169403	0.00445904	0.00253191	0.0027896	0.00060764	5.13904e-05	0.564397	0.532296
TRINITY_DN109274_c1_g1_i3@@non_2@@non	cyan	-0.276897	0.47072	0.672087	0.678426	0.746076	0.818656	0.813373	0.843254	0.911282	0.909764	0.891211	0.973177	0.912519	0.213181	0.185194	-0.364084	-0.344452	-0.377089	-0.285241	-0.298302	-0.876412	-0.785768	-0.831217	-0.83788	-0.892575	-0.829971	-0.840602	-0.820452	-0.797828	-0.880514	-0.820476	-0.492768	-0.488165	-0.446286	-0.444322	0.0473682	0.044549	0.0209712	0.00696852	0.00766299	0.00429157	0.000627348	0.00066473	0.00125525	1.01376e-05	0.000598019	0.581824	0.633343
Contig49403	magenta	-0.712728	0.0311612	-0.791432	-0.79509	-0.819344	-0.775721	-0.772795	-0.57675	-0.442134	-0.4677	-0.388843	-0.422527	-0.55706	0.733251	0.819022	0.937981	0.987451	0.983522	0.923714	0.859324	0.131094	-0.117038	0.0182973	0.0716655	0.209525	0.119126	0.0952179	-0.00636004	-0.0722614	0.173175	0.0494017	-0.531734	-0.572763	-0.538089	-0.521103	0.0110507	0.0104272	0.00688138	0.0140152	0.0146204	0.103996	0.233418	0.204249	0.300998	0.25723	0.119214	0.0245786	0.00692208
Contig12117	red	-0.694464	0.0379046	-0.806541	-0.791293	-0.811555	-0.802629	-0.783735	-0.589308	-0.435588	-0.429465	-0.43304	-0.423053	-0.589554	0.810454	0.791105	0.977616	0.963449	0.943868	0.978073	0.977273	0.124763	-0.082396	0.0280322	0.179667	0.258513	0.141955	0.125442	0.0320058	-0.051271	0.146349	0.0647719	-0.516071	-0.532716	-0.540868	-0.489018	0.00862891	0.011075	0.00791248	0.00921753	0.012444	0.0949398	0.24123	0.248662	0.244308	0.256574	0.0947675	0.00806622	0.0111077
Contig22488@@non	turquoise	0.256021	0.506094	0.976172	0.99823	0.97404	0.941243	0.965927	0.926306	0.84617	0.824032	0.774468	0.755268	0.852766	-0.408476	-0.415563	-0.813489	-0.825253	-0.821446	-0.792437	-0.764746	-0.608028	-0.42097	-0.515517	-0.595955	-0.69125	-0.596616	-0.575969	-0.509305	-0.445094	-0.621407	-0.527906	0.0322397	0.0740262	0.0920807	0.0450043	6.71838e-06	7.66463e-10	9.04886e-06	0.000152819	2.32541e-05	0.000332667	0.0040307	0.00630691	0.0142723	0.0186139	0.00348097	0.275052	0.265984
Contig6355@@endo	black	-0.682543	0.0427773	-0.793854	-0.794941	-0.825182	-0.797338	-0.795013	-0.589803	-0.44479	-0.427665	-0.413203	-0.418018	-0.581412	0.812044	0.779345	0.956593	0.961417	0.924031	0.992807	0.97163	0.129985	-0.073264	0.0575193	0.195508	0.25975	0.170696	0.12422	0.0162579	-0.0469936	0.153586	0.0960641	-0.486607	-0.535121	-0.50671	-0.491154	0.0106351	0.010452	0.00617125	0.0100559	0.0104401	0.0945933	0.230289	0.250869	0.268986	0.26288	0.100576	0.00784488	0.0132893
Contig7957@@non	green	0.511431	0.159343	-0.556538	-0.558371	-0.53051	-0.612417	-0.619144	-0.77014	-0.824704	-0.773455	-0.826978	-0.794551	-0.767048	-0.297899	-0.4074	0.145616	0.0846499	0.0797689	0.120119	0.180497	0.845661	0.86659	0.814386	0.925148	0.91301	0.846829	0.87862	0.913358	0.86186	0.810559	0.805019	0.628967	0.686104	0.546497	0.652624	0.119635	0.118162	0.141731	0.0795742	0.0754122	0.0151845	0.00622741	0.0144825	0.00596328	0.0105175	0.0158595	0.436233	0.276443
Contig17636@@endo	white	-0.932862	0.000241678	-0.429769	-0.429805	-0.447906	-0.419166	-0.413269	-0.126481	0.0377424	0.0161385	0.0752698	0.0344172	-0.13217	0.922278	0.966052	0.820275	0.874656	0.832467	0.86942	0.805155	-0.344252	-0.550504	-0.448642	-0.347055	-0.248298	-0.319509	-0.362406	-0.441241	-0.522823	-0.328559	-0.419729	-0.84771	-0.849337	-0.845594	-0.812659	0.24829	0.248247	0.226646	0.261435	0.268902	0.745746	0.923203	0.96713	0.847384	0.929955	0.734635	0.000399172	2.29607e-05
Contig3863@@eco	purple	0.749328	0.020116	-0.449998	-0.425153	-0.445008	-0.493553	-0.471599	-0.720774	-0.808574	-0.818652	-0.840577	-0.815362	-0.732695	-0.61772	-0.645266	-0.129943	-0.11833	-0.115675	-0.138159	-0.150372	0.946782	0.986434	0.973231	0.930541	0.931357	0.955882	0.960574	0.965634	0.995643	0.954656	0.969747	0.883572	0.856736	0.849295	0.849264	0.224218	0.253968	0.230032	0.176937	0.199989	0.0284585	0.00833333	0.00696898	0.00454105	0.00739623	0.0247436	0.0762819	0.06055
Contig3113@@non	pink	0.548225	0.126451	-0.645086	-0.617558	-0.665706	-0.67873	-0.64986	-0.847273	-0.896278	-0.903161	-0.912782	-0.890863	-0.850913	-0.380001	-0.396845	0.137896	0.145779	0.156177	0.116178	0.108427	0.891491	0.875334	0.90632	0.884652	0.935916	0.926933	0.983066	0.913057	0.945516	0.970466	0.969569	0.674988	0.646614	0.705465	0.732321	0.0606455	0.076381	0.0503185	0.0444166	0.0581452	0.00393484	0.00106773	0.000845485	0.000591907	0.00126893	0.00362982	0.313075	0.290277
Contig21078	midnightblue	-0.715471	0.0302217	-0.663868	-0.666442	-0.688064	-0.659977	-0.659556	-0.439926	-0.295835	-0.239709	-0.290153	-0.261684	-0.429387	0.866764	0.779674	0.936636	0.848973	0.843932	0.917379	0.988307	-0.0271725	-0.192887	-0.0775372	0.109559	0.122271	-0.00564009	-0.0134772	-0.115598	-0.17645	-0.00649385	-0.0350633	-0.560712	-0.597574	-0.576485	-0.55325	0.0511896	0.0499725	0.0404732	0.0530654	0.0532711	0.236038	0.439571	0.534452	0.448819	0.496393	0.248758	0.0024893	0.0132246
Contig16807@@non	orange	0.459494	0.213379	-0.694022	-0.667056	-0.689673	-0.73621	-0.711584	-0.875746	-0.9032	-0.940392	-0.91425	-0.913109	-0.889687	-0.333821	-0.328779	0.167946	0.247736	0.211844	0.215344	0.129797	0.958111	0.907655	0.935641	0.910283	0.960545	0.983847	0.932767	0.920285	0.915103	0.953267	0.923626	0.6677	0.628085	0.608731	0.610282	0.0380783	0.0496851	0.0398172	0.0237127	0.0315584	0.00196769	0.000844328	0.000160572	0.000558578	0.000584349	0.00131587	0.379974	0.387654
Contig28667@@eco	turquoise	0.29743	0.43699	0.978232	0.985666	0.953096	0.900169	0.912647	0.891705	0.78473	0.773239	0.72983	0.678687	0.799753	-0.459441	-0.469804	-0.819657	-0.839693	-0.833984	-0.806004	-0.77098	-0.530783	-0.343394	-0.440184	-0.517525	-0.624448	-0.533349	-0.527526	-0.444261	-0.385384	-0.565836	-0.472819	0.101329	0.146338	0.13904	0.0784305	4.90517e-06	1.14494e-06	7.02728e-05	0.000937666	0.000595027	0.00123605	0.0122577	0.0145274	0.0256052	0.0444354	0.00966712	0.213438	0.201944
Contig22374	purple	0.674333	0.0463565	-0.539159	-0.514594	-0.532954	-0.585956	-0.562422	-0.789779	-0.865903	-0.875903	-0.888082	-0.870749	-0.801456	-0.533031	-0.549035	-0.0123805	-0.00344131	0.00471213	-0.0374165	-0.044625	0.944636	0.959005	0.941102	0.92239	0.958227	0.951866	0.991699	0.985602	0.993453	0.970596	0.958653	0.792476	0.799585	0.772308	0.819377	0.134142	0.15634	0.139562	0.097308	0.114946	0.0113407	0.00254377	0.00195934	0.00138185	0.00224738	0.00939917	0.139494	0.125777
Contig38716	greenyellow	0.503194	0.167318	-0.699916	-0.684666	-0.711269	-0.726046	-0.712952	-0.894889	-0.933204	-0.942949	-0.928239	-0.91164	-0.88366	-0.340512	-0.35569	0.171644	0.214446	0.199206	0.190104	0.142516	0.948511	0.912525	0.951018	0.927755	0.970887	0.980996	0.97116	0.926915	0.944995	0.981759	0.972749	0.684893	0.63416	0.663119	0.6657	0.0358013	0.0418816	0.0316686	0.0267735	0.0310836	0.00111706	0.000237474	0.000138079	0.000303702	0.000618767	0.00157551	0.369893	0.347506
TRINITY_DN135639_c2_g1_i9@@eco_3@@eco	darkgreen	-0.173546	0.655208	0.900718	0.911253	0.881783	0.854885	0.871046	0.983637	0.965445	0.947063	0.920918	0.870481	0.901565	0.00705655	0.00315905	-0.506591	-0.504365	-0.523764	-0.456979	-0.446695	-0.852887	-0.738854	-0.800196	-0.823748	-0.896023	-0.830235	-0.836034	-0.789629	-0.76412	-0.87522	-0.809424	-0.378829	-0.328015	-0.32486	-0.360832	0.000920237	0.000628052	0.00166309	0.00331601	0.00223007	1.81609e-06	2.44151e-05	0.000106688	0.00042359	0.00226312	0.000893814	0.985625	0.993564
Contig38717	pink	0.560688	0.116316	-0.654032	-0.627837	-0.65637	-0.687477	-0.66317	-0.863834	-0.908674	-0.927667	-0.921962	-0.903942	-0.866926	-0.403989	-0.418535	0.106769	0.151254	0.13527	0.125411	0.0786579	0.951068	0.931138	0.951906	0.928016	0.971837	0.984768	0.985426	0.951216	0.966526	0.983434	0.974601	0.723673	0.691114	0.704772	0.721872	0.0560147	0.0702388	0.0548427	0.0407141	0.0515229	0.0026782	0.000692502	0.000312086	0.000404753	0.000822492	0.00247909	0.280875	0.262229
Contig17419@@endo	midnightblue	-0.775378	0.0140852	-0.684463	-0.69884	-0.711994	-0.685428	-0.696207	-0.451571	-0.305366	-0.264216	-0.264708	-0.267767	-0.436081	0.89677	0.847504	0.963833	0.926598	0.90442	0.970151	0.9922	-0.0349585	-0.227525	-0.115598	0.0567824	0.106746	-0.0122424	-0.0349933	-0.12826	-0.207461	-0.0213378	-0.0797482	-0.622181	-0.642128	-0.644977	-0.605391	0.0419664	0.0362103	0.0314159	0.0415628	0.0372236	0.222403	0.424248	0.492081	0.491245	0.48606	0.240637	0.00105061	0.00391498
Contig35697	tan	0.926611	0.000327973	0.00950661	0.036383	0.0742244	-0.0157108	0.00164622	-0.30132	-0.42224	-0.432186	-0.479966	-0.432699	-0.312842	-0.845169	-0.897851	-0.561668	-0.555218	-0.564647	-0.550213	-0.54939	0.712805	0.858272	0.743327	0.705524	0.653631	0.706858	0.70541	0.809293	0.820672	0.652956	0.690257	0.94403	0.983796	0.869527	0.908569	0.980635	0.925963	0.849484	0.968001	0.996646	0.430724	0.257587	0.245344	0.191015	0.244721	0.412399	0.00411895	0.00101372
TRINITY_DN88739_c0_g1_i1@@eco_1@@eco	salmon	-0.712265	0.0313218	-0.811966	-0.824789	-0.844	-0.798613	-0.805403	-0.602097	-0.471107	-0.463068	-0.418199	-0.435213	-0.574268	0.773513	0.815391	0.987007	0.980258	0.991539	0.943854	0.93377	0.138573	-0.0973968	0.0380087	0.13039	0.237247	0.1191	0.110373	0.00656109	-0.0599186	0.176904	0.0709479	-0.526034	-0.568556	-0.539185	-0.519486	0.00785561	0.00621736	0.00422378	0.00984939	0.00879752	0.0862298	0.200523	0.209375	0.262652	0.241681	0.105846	0.0144702	0.0073924
TRINITY_DN103941_c0_g2_i6@@non_3@@non	yellow	0.563596	0.114024	-0.609262	-0.599198	-0.621798	-0.608791	-0.604773	-0.812871	-0.855176	-0.849325	-0.855037	-0.809902	-0.780068	-0.385305	-0.433919	0.063332	0.0933161	0.0740405	0.100469	0.0616905	0.914566	0.911184	0.965949	0.924305	0.915206	0.957997	0.911917	0.864918	0.918501	0.937725	0.974713	0.75944	0.653135	0.730889	0.672878	0.0815739	0.0881591	0.0738087	0.0818748	0.0844725	0.00773144	0.00329378	0.00376082	0.00330437	0.00814413	0.0131475	0.305801	0.243244
TRINITY_DN129426_c2_g1_i6@@eco_1@@eco	cyan	-0.224309	0.56177	0.792439	0.766894	0.817725	0.881402	0.847745	0.914693	0.937674	0.961923	0.960131	0.990178	0.966442	0.147475	0.103853	-0.447607	-0.434619	-0.472377	-0.359403	-0.364949	-0.888106	-0.7764	-0.823156	-0.834024	-0.916156	-0.840318	-0.869329	-0.83846	-0.805411	-0.908291	-0.82533	-0.437865	-0.435326	-0.397131	-0.425614	0.0108766	0.0158936	0.0070876	0.00168127	0.00389439	0.00054879	0.000187181	3.41707e-05	4.00672e-05	3.06277e-07	2.20577e-05	0.704958	0.790325
Contig33476@@eco	turquoise	0.285369	0.456671	0.943499	0.960671	0.923843	0.903617	0.925543	0.879749	0.794167	0.779521	0.748728	0.717274	0.812834	-0.396438	-0.408907	-0.792263	-0.791386	-0.795314	-0.758905	-0.73659	-0.622886	-0.431018	-0.532751	-0.601237	-0.660247	-0.572678	-0.495369	-0.466853	-0.399727	-0.581696	-0.486379	0.00303374	0.0794314	0.121622	0.127756	0.000133544	3.82205e-05	0.000372315	0.000831994	0.000344623	0.00176178	0.0105823	0.0132547	0.020272	0.0296142	0.00773644	0.290818	0.274496
TRINITY_DN144910_c1_g4_i1@@eco_2@@eco	blue	0.134032	0.731007	0.972534	0.911426	0.923119	0.954244	0.895466	0.923723	0.818768	0.854111	0.892103	0.82579	0.931202	-0.283608	-0.273952	-0.722454	-0.726759	-0.717547	-0.709496	-0.689315	-0.69639	-0.53977	-0.618785	-0.703806	-0.772873	-0.694748	-0.666534	-0.612613	-0.553643	-0.699493	-0.62214	-0.115825	-0.0751746	-0.0479887	-0.0864973	1.10073e-05	0.000623894	0.000384582	6.45096e-05	0.00109636	0.00037433	0.00695432	0.00337564	0.00122069	0.00610023	0.000262807	0.459576	0.475645
TRINITY_DN129350_c2_g3_i4@@eco_3@@eco	brown	0.100382	0.797213	0.941513	0.907325	0.949006	0.991631	0.95359	0.93973	0.875912	0.898166	0.899874	0.901734	0.973227	-0.239209	-0.23703	-0.711857	-0.729376	-0.713817	-0.707366	-0.677612	-0.728689	-0.570322	-0.651893	-0.730442	-0.811641	-0.737478	-0.716475	-0.653443	-0.59754	-0.742893	-0.667431	-0.144798	-0.121474	-0.0954387	-0.131891	0.000150413	0.000727975	9.378e-05	1.75114e-07	6.77531e-05	0.000166787	0.00195884	0.00100316	0.000947113	0.000888611	1.00725e-05	0.535331	0.539166
TRINITY_DN124892_c0_g1_i4@@eco_1@@eco	blue	0.214985	0.578555	0.986766	0.949608	0.915585	0.901555	0.872361	0.902966	0.780078	0.799359	0.812511	0.718318	0.843637	-0.366344	-0.366263	-0.755566	-0.763788	-0.759337	-0.738347	-0.711039	-0.627675	-0.456712	-0.542169	-0.619444	-0.693286	-0.611876	-0.572377	-0.523185	-0.461	-0.62286	-0.534685	-0.0277529	0.0325107	0.0548845	0.0172186	8.66671e-07	9.00209e-05	0.000529438	0.000894127	0.00215433	0.000851288	0.0131456	0.00972987	0.00778068	0.0292664	0.00425665	0.332198	0.332314
Contig35676	paleturquoise	0.511738	0.15905	-0.67732	-0.665996	-0.674236	-0.705685	-0.699144	-0.877396	-0.917609	-0.906975	-0.928096	-0.892689	-0.865933	-0.337696	-0.390196	0.165419	0.166105	0.157026	0.168771	0.158727	0.96961	0.948794	0.977882	0.985315	0.981395	0.978667	0.941447	0.93047	0.9382	0.956887	0.960706	0.725524	0.666121	0.654638	0.640338	0.0450329	0.0501823	0.0463998	0.0336601	0.0360946	0.00188088	0.00048731	0.00073738	0.000305788	0.00119836	0.00254191	0.37412	0.299171
TRINITY_DN129470_c0_g1_i6@@eco_3@@eco	tan	0.950875	8.24448e-05	0.0947033	0.0956457	0.108833	0.0276689	0.0242545	-0.246448	-0.400522	-0.37762	-0.41221	-0.405454	-0.264863	-0.842676	-0.917361	-0.584127	-0.597273	-0.60357	-0.577808	-0.550176	0.626185	0.79367	0.671658	0.652207	0.60736	0.648357	0.703397	0.775395	0.797891	0.611464	0.669296	0.901863	0.975235	0.885634	0.954595	0.808508	0.806631	0.780464	0.943669	0.950613	0.522661	0.285417	0.316369	0.270254	0.278966	0.490981	0.00434465	0.000492334
Contig35677	red	-0.739448	0.0227885	-0.773653	-0.780614	-0.778644	-0.757647	-0.761461	-0.549225	-0.403103	-0.379284	-0.36918	-0.363755	-0.524579	0.839194	0.830305	0.991591	0.959105	0.956586	0.961807	0.978876	0.0712601	-0.141758	-0.0383435	0.116158	0.198381	0.0620213	0.0569453	-0.0235836	-0.116932	0.084412	-0.0113477	-0.576885	-0.583461	-0.61127	-0.549438	0.0144411	0.0130411	0.0134276	0.0180338	0.0171291	0.125619	0.282032	0.314065	0.328181	0.335886	0.147077	0.0046738	0.00559071
Contig6138@@endo	lightyellow	0.695466	0.0375123	-0.479557	-0.461674	-0.459831	-0.521654	-0.508692	-0.739288	-0.818369	-0.837329	-0.837032	-0.821809	-0.746347	-0.585568	-0.598442	-0.100719	-0.0607857	-0.0740733	-0.0879982	-0.131104	0.973516	0.993063	0.97352	0.933201	0.939441	0.968961	0.931382	0.968163	0.973466	0.940316	0.933185	0.861396	0.837877	0.781716	0.781322	0.191449	0.210931	0.213	0.149757	0.16197	0.0228333	0.00700513	0.00485695	0.00488656	0.00657505	0.020899	0.0975847	0.0886667
TRINITY_DN80893_c0_g2_i8@@endo_3@@endo	salmon	-0.701584	0.0351736	-0.81141	-0.817428	-0.823172	-0.788179	-0.788114	-0.601672	-0.473041	-0.492284	-0.42597	-0.448514	-0.57444	0.708135	0.803499	0.957089	0.973136	0.996308	0.89285	0.860268	0.171646	-0.0808957	0.0421069	0.102243	0.239004	0.119391	0.110713	0.0314443	-0.0488417	0.197588	0.0540546	-0.514373	-0.543242	-0.543841	-0.514608	0.00793271	0.00712596	0.00640975	0.0116261	0.0116377	0.0865114	0.198425	0.178227	0.252959	0.225939	0.105717	0.0327767	0.00908437
TRINITY_DN89427_c0_g5_i1@@endo_2@@endo	black	-0.777215	0.0137128	-0.713112	-0.719404	-0.742206	-0.695066	-0.698517	-0.469306	-0.3117	-0.288687	-0.274215	-0.271401	-0.446742	0.892091	0.860988	0.955354	0.951778	0.919446	0.986756	0.973914	-0.0234139	-0.225991	-0.0915147	0.0469542	0.10697	0.0156568	-0.0254716	-0.138821	-0.198383	0.0058243	-0.0479505	-0.609638	-0.66194	-0.618082	-0.606492	0.0310284	0.0289074	0.0220202	0.0376683	0.0363336	0.202488	0.414201	0.451219	0.475205	0.479929	0.228003	0.00122118	0.00287087
Contig17099@@eco	royalblue	0.912171	0.000606172	0.0279737	0.0845164	0.00494681	-0.0472609	0.0108047	-0.269318	-0.393928	-0.424705	-0.490578	-0.472688	-0.343698	-0.834214	-0.878745	-0.54552	-0.53711	-0.537362	-0.525334	-0.525421	0.642758	0.785498	0.755816	0.655722	0.602233	0.696654	0.722666	0.710695	0.811743	0.690567	0.786547	0.936131	0.898229	0.983735	0.927642	0.94305	0.828846	0.989923	0.9039	0.977991	0.483439	0.294163	0.254523	0.179967	0.198808	0.365139	0.00517367	0.00181195
Contig21920	red	-0.671465	0.0476506	-0.81273	-0.819869	-0.843224	-0.821061	-0.822104	-0.619463	-0.49251	-0.466684	-0.46013	-0.467699	-0.609282	0.773496	0.767882	0.993074	0.949763	0.959377	0.946379	0.973483	0.164359	-0.0492675	0.0715583	0.208319	0.287284	0.152905	0.154483	0.0567497	-0.0173355	0.193651	0.106765	-0.485897	-0.51137	-0.506725	-0.470372	0.00775065	0.00681532	0.00429437	0.00666699	0.00653902	0.0752182	0.177996	0.205368	0.212663	0.20425	0.0815612	0.0144738	0.0156755
Contig40130@@eco	pink	0.629663	0.0691814	-0.588668	-0.564827	-0.592359	-0.630639	-0.60735	-0.824162	-0.890894	-0.906994	-0.905438	-0.892658	-0.831805	-0.490699	-0.495299	0.0361492	0.0623175	0.0653696	0.0230777	-0.0030268	0.951451	0.947475	0.951646	0.91862	0.963521	0.966819	0.994001	0.970242	0.98697	0.987681	0.974785	0.766943	0.752136	0.754653	0.7825	0.0953891	0.113062	0.0928149	0.0686204	0.0828004	0.00629149	0.00126768	0.000736867	0.000779714	0.00119953	0.00542805	0.179844	0.175172
Contig36509@@non	purple	0.773593	0.0144536	-0.42222	-0.402713	-0.414536	-0.459878	-0.444035	-0.701468	-0.795387	-0.801468	-0.819096	-0.792609	-0.704592	-0.642758	-0.670094	-0.163722	-0.152228	-0.14836	-0.173418	-0.184722	0.938764	0.986033	0.965405	0.919858	0.920078	0.945801	0.954179	0.964789	0.994798	0.945164	0.960777	0.895707	0.873439	0.860917	0.866061	0.257611	0.282542	0.267288	0.212946	0.231176	0.0352169	0.0103776	0.00939721	0.00691265	0.0108475	0.0340591	0.061889	0.0482775
Contig7775@@non	green	0.515524	0.155463	-0.6784	-0.663063	-0.649318	-0.705543	-0.696074	-0.880465	-0.915191	-0.920722	-0.917312	-0.891425	-0.869807	-0.344811	-0.381111	0.149898	0.187859	0.159058	0.176512	0.134974	0.962548	0.939557	0.928716	0.953672	0.988358	0.979774	0.958808	0.971316	0.942627	0.942365	0.914934	0.688199	0.689355	0.611872	0.667787	0.0445603	0.0515744	0.0584259	0.0337117	0.0372753	0.00172659	0.000537923	0.000427185	0.000493338	0.0012469	0.00230304	0.363484	0.311545
TRINITY_DN129035_c2_g1_i4@@eco_3@@eco	yellow	0.669315	0.0486357	-0.532485	-0.505547	-0.531215	-0.567191	-0.543545	-0.7731	-0.84081	-0.837814	-0.883152	-0.839495	-0.779874	-0.510393	-0.561714	-0.0165051	-0.0329935	-0.0245399	-0.0342236	-0.0228626	0.947859	0.972732	0.985621	0.963773	0.946493	0.957694	0.954106	0.94048	0.976144	0.958123	0.984453	0.837486	0.782421	0.799601	0.778277	0.139977	0.165017	0.141104	0.111228	0.130388	0.0145565	0.004519	0.00480882	0.00159889	0.00464472	0.0131854	0.160336	0.115504
TRINITY_DN139333_c5_g7_i2@@eco_1@@eco	brown	0.256909	0.504568	0.925685	0.901288	0.965017	0.990709	0.957952	0.879219	0.809805	0.824097	0.823511	0.84658	0.922031	-0.362402	-0.377093	-0.812975	-0.805661	-0.812019	-0.774951	-0.767225	-0.614396	-0.428308	-0.542548	-0.615254	-0.696447	-0.605401	-0.590297	-0.50437	-0.458161	-0.64274	-0.563628	0.00138625	0.0452011	0.0339607	0.0302077	0.000342381	0.000902414	2.5478e-05	2.52259e-07	4.81691e-05	0.00178814	0.0081578	0.00629923	0.00636918	0.00399489	0.000403526	0.337822	0.317099
Contig49498	pink	0.570589	0.108623	-0.646104	-0.627016	-0.649598	-0.682207	-0.665315	-0.86218	-0.912783	-0.90107	-0.92869	-0.895147	-0.859605	-0.3786	-0.433249	0.131231	0.121124	0.121141	0.119404	0.126905	0.936813	0.934279	0.946963	0.961285	0.978749	0.963307	0.988419	0.954519	0.967225	0.968557	0.975198	0.722566	0.699546	0.702457	0.732691	0.0601069	0.0707179	0.058281	0.04292	0.0505033	0.00278906	0.00059187	0.000909199	0.000297203	0.00110776	0.00296791	0.31501	0.244054
TRINITY_DN129933_c2_g2_i1@@eco_3@@eco	blue	0.261652	0.496448	0.973269	0.97332	0.922005	0.875846	0.884683	0.888694	0.777517	0.761699	0.753607	0.668098	0.790159	-0.421859	-0.414205	-0.789024	-0.778403	-0.784114	-0.756643	-0.746469	-0.581319	-0.405409	-0.501204	-0.581809	-0.647873	-0.555432	-0.517399	-0.463329	-0.405365	-0.576653	-0.492915	0.0242233	0.0969556	0.108228	0.080166	1.00166e-05	9.95074e-06	0.000403997	0.00196234	0.00152914	0.00135642	0.0136521	0.0170737	0.0190261	0.0491993	0.0112736	0.258062	0.267708
Contig49497	yellow	0.468095	0.203815	-0.701753	-0.686572	-0.715425	-0.737235	-0.722599	-0.888988	-0.933064	-0.944626	-0.943183	-0.929451	-0.888809	-0.349794	-0.344001	0.201163	0.213351	0.227411	0.170724	0.148486	0.974476	0.922493	0.974303	0.936183	0.96452	0.959356	0.934478	0.907614	0.926018	0.983738	0.961859	0.692608	0.620006	0.641417	0.605507	0.0351102	0.0410877	0.0302373	0.0234175	0.0278672	0.00134433	0.000239191	0.000124591	0.000136132	0.000286467	0.00135167	0.356122	0.364688
Contig59385@@eco	steelblue	-0.316613	0.406481	0.794746	0.764489	0.805222	0.834358	0.800829	0.925946	0.941405	0.942695	0.97709	0.950438	0.940503	0.170849	0.177395	-0.39778	-0.353557	-0.394729	-0.312156	-0.348576	-0.888514	-0.812915	-0.864549	-0.885433	-0.936695	-0.867166	-0.91554	-0.858639	-0.854885	-0.935402	-0.894534	-0.508507	-0.478546	-0.492588	-0.516504	0.0104848	0.0164331	0.00882452	0.00515868	0.00949716	0.000338268	0.000151374	0.000140205	5.8604e-06	8.50051e-05	0.000159544	0.660304	0.647958
TRINITY_DN110116_c1_g1_i3@@endo_1@@endo	magenta	-0.792282	0.0109037	-0.742622	-0.742651	-0.759513	-0.734087	-0.728526	-0.498412	-0.346903	-0.349953	-0.313107	-0.330451	-0.489346	0.848405	0.878558	0.978923	0.987089	0.976168	0.968399	0.945594	0.0179393	-0.212244	-0.0940495	0.0243779	0.129466	0.0157853	-0.00217878	-0.0939594	-0.178575	0.0428068	-0.062919	-0.63007	-0.646725	-0.647542	-0.605255	0.0219058	0.0218979	0.0175875	0.0243317	0.0260041	0.172051	0.360385	0.355889	0.411983	0.385099	0.181231	0.00383824	0.00182138
Contig37497	red	-0.739184	0.0228629	-0.801814	-0.81164	-0.80394	-0.783212	-0.790605	-0.581015	-0.435944	-0.427898	-0.393241	-0.398349	-0.553166	0.80823	0.828817	0.985124	0.983459	0.975211	0.966258	0.949939	0.130307	-0.100328	0.0110902	0.13685	0.228183	0.10815	0.0688985	0.00251265	-0.0928522	0.123918	0.0127156	-0.54259	-0.566419	-0.601104	-0.562345	0.00934352	0.00790078	0.00901734	0.0125428	0.0111953	0.100864	0.240802	0.250583	0.295082	0.288284	0.122372	0.00838296	0.00575532
Contig35477@@endo	skyblue	-0.865761	0.00255289	-0.309947	-0.326035	-0.311014	-0.247809	-0.263994	-0.0108725	0.149101	0.214076	0.173687	0.218424	0.0370378	0.967076	0.886105	0.76997	0.68138	0.677012	0.758146	0.836026	-0.484557	-0.612226	-0.530356	-0.34598	-0.339026	-0.458198	-0.438694	-0.527948	-0.588233	-0.456344	-0.474757	-0.845792	-0.851327	-0.827658	-0.777297	0.41697	0.391864	0.415283	0.520294	0.492459	0.977853	0.701825	0.580202	0.654942	0.572344	0.924633	2.06464e-05	0.00146625
Contig21906	lightcyan	0.48985	0.180714	-0.682596	-0.664197	-0.709713	-0.738077	-0.718546	-0.87927	-0.928318	-0.927127	-0.946538	-0.934415	-0.894416	-0.340032	-0.365715	0.200592	0.192074	0.203756	0.172924	0.173805	0.952658	0.918364	0.966759	0.953313	0.969727	0.958049	0.955017	0.91257	0.936519	0.978761	0.977413	0.695003	0.634082	0.665953	0.642039	0.0427545	0.0510331	0.0322155	0.0231767	0.0291907	0.00178559	0.000302559	0.00032014	0.000110382	0.000223009	0.00113419	0.370611	0.333093
TRINITY_DN144748_c2_g3_i11@@eco_2@@eco	brown	0.11	0.778158	0.884811	0.860653	0.929462	0.985339	0.951645	0.899764	0.861645	0.882955	0.870916	0.919064	0.964416	-0.213838	-0.229803	-0.702419	-0.716328	-0.71	-0.681941	-0.657505	-0.708469	-0.545608	-0.631342	-0.698293	-0.785438	-0.707681	-0.695726	-0.62997	-0.577393	-0.728437	-0.648871	-0.132198	-0.118957	-0.0954398	-0.120215	0.0015234	0.00289416	0.000286327	1.2386e-06	7.80707e-05	0.000950649	0.00282556	0.00160802	0.00223764	0.000458523	2.70269e-05	0.580633	0.551965
Contig51215@@eco	salmon	-0.655945	0.0550547	-0.851079	-0.852323	-0.87128	-0.849997	-0.844732	-0.660715	-0.534427	-0.536469	-0.500067	-0.516599	-0.648551	0.717289	0.763914	0.983566	0.975362	0.989621	0.930092	0.922604	0.221527	-0.0135865	0.106406	0.205473	0.320845	0.193209	0.193971	0.103545	0.0241177	0.252969	0.13401	-0.464215	-0.485925	-0.487742	-0.446853	0.00361636	0.00351621	0.00221645	0.00370502	0.00415797	0.0527065	0.138264	0.136476	0.170404	0.154454	0.058824	0.0296092	0.0165638
TRINITY_DN87591_c0_g1_i1@@non_3@@non	darkred	0.892234	0.00121569	0.0406321	0.0181883	0.0580904	0.0290146	-0.00491368	-0.276563	-0.414492	-0.381867	-0.401484	-0.36617	-0.239631	-0.800677	-0.874042	-0.564142	-0.56242	-0.574942	-0.533555	-0.53562	0.687042	0.830485	0.767037	0.698396	0.601352	0.685928	0.625763	0.709701	0.76312	0.618347	0.696932	0.958022	0.912129	0.873519	0.818017	0.917339	0.962957	0.881991	0.940933	0.98999	0.471277	0.267344	0.310507	0.284153	0.332446	0.534588	0.00952102	0.00206019
TRINITY_DN107677_c3_g3_i1@@non_2@@non	green	0.433007	0.244348	-0.71358	-0.701815	-0.706077	-0.759058	-0.750178	-0.897658	-0.929342	-0.951719	-0.9187	-0.92421	-0.900737	-0.303263	-0.302482	0.208675	0.27635	0.244142	0.243166	0.169518	0.967193	0.910143	0.925773	0.92216	0.974634	0.977653	0.929866	0.934433	0.908887	0.945396	0.902091	0.641089	0.621239	0.562021	0.585304	0.0308673	0.0350872	0.0335179	0.0176956	0.0198961	0.00102026	0.000287991	7.76582e-05	0.000465612	0.000366214	0.000919657	0.427609	0.428859
Contig8065@@eco	magenta	-0.684145	0.0421003	-0.737987	-0.732003	-0.733421	-0.71632	-0.70723	-0.526613	-0.381314	-0.429068	-0.330032	-0.365629	-0.51062	0.706493	0.791139	0.850732	0.958744	0.911604	0.902578	0.784509	0.103872	-0.129467	-0.0341792	0.0317483	0.186021	0.120451	0.0760044	0.00580194	-0.0880785	0.12171	-0.012072	-0.535121	-0.533562	-0.558992	-0.494747	0.0232024	0.0249499	0.0245282	0.0299347	0.0331012	0.145231	0.311266	0.249147	0.385738	0.333214	0.160118	0.0333671	0.0111019
Contig23708@@non	greenyellow	0.568564	0.110171	-0.643514	-0.62347	-0.65474	-0.6785	-0.65875	-0.859253	-0.917503	-0.927531	-0.931033	-0.912708	-0.859693	-0.432329	-0.434769	0.111882	0.122007	0.136903	0.0812124	0.0667568	0.961904	0.939077	0.968441	0.931362	0.967904	0.963981	0.979202	0.945067	0.969422	0.997019	0.984421	0.739745	0.695016	0.720537	0.718452	0.0614833	0.0728091	0.0556582	0.044517	0.0536657	0.00299296	0.000489451	0.000314106	0.000265024	0.000593616	0.00296169	0.245171	0.242217
Contig53257@@non	brown	0.329763	0.386149	0.926415	0.948585	0.952588	0.960945	0.9812	0.872656	0.799497	0.776948	0.737602	0.762099	0.854654	-0.461153	-0.451408	-0.845061	-0.852554	-0.833512	-0.842382	-0.817702	-0.575449	-0.384131	-0.481098	-0.587501	-0.658736	-0.564913	-0.509305	-0.458885	-0.381517	-0.555738	-0.469591	0.0726392	0.106836	0.157182	0.13218	0.000330996	9.64783e-05	7.2936e-05	3.73075e-05	2.9453e-06	0.0021376	0.00970783	0.0137665	0.0233124	0.0169808	0.00333373	0.211515	0.222591
Contig31806@@non	yellow	0.705228	0.0338267	-0.469822	-0.438875	-0.480979	-0.50908	-0.48012	-0.718992	-0.796149	-0.804747	-0.843291	-0.8081	-0.734665	-0.569991	-0.605631	-0.090146	-0.0919469	-0.0830602	-0.100887	-0.103746	0.927158	0.959955	0.982893	0.927049	0.908153	0.942365	0.932412	0.909672	0.966824	0.948782	0.985441	0.869675	0.795718	0.848359	0.79809	0.201924	0.23729	0.189945	0.161596	0.190853	0.029043	0.0102511	0.00889567	0.00428816	0.0084017	0.024162	0.109079	0.0839136
Contig49472	brown	0.263891	0.492634	0.939063	0.878079	0.947137	0.966725	0.899463	0.857883	0.755629	0.800632	0.822014	0.805244	0.904641	-0.372344	-0.393588	-0.795639	-0.804964	-0.805514	-0.772938	-0.748931	-0.57836	-0.394821	-0.514197	-0.574035	-0.663073	-0.587408	-0.576746	-0.474434	-0.439259	-0.62667	-0.551554	0.0190794	0.0749483	0.031425	0.027025	0.000173226	0.00184576	0.000106176	2.14204e-05	0.000960395	0.00309183	0.0185252	0.00952814	0.00655004	0.00882118	0.00080229	0.323727	0.294617
Contig50313@@non	yellow	0.587551	0.0961769	-0.60086	-0.569861	-0.607841	-0.655608	-0.624322	-0.822068	-0.884319	-0.89622	-0.929197	-0.907866	-0.84838	-0.462138	-0.478642	0.0811273	0.0692739	0.0888963	0.0404933	0.0462097	0.970078	0.959572	0.983232	0.955799	0.964896	0.958858	0.959525	0.944206	0.966596	0.981269	0.977347	0.777859	0.730494	0.73668	0.717494	0.0870497	0.109179	0.0824845	0.0552231	0.0723033	0.00654347	0.0015455	0.00106976	0.00029002	0.00071358	0.00384036	0.210413	0.19242
Contig36145	purple	0.621524	0.073973	-0.590841	-0.571353	-0.578237	-0.631286	-0.614215	-0.826692	-0.894227	-0.897706	-0.917221	-0.891845	-0.830797	-0.485044	-0.504315	0.0521039	0.0459953	0.0604261	0.0142903	0.0168958	0.978184	0.976243	0.96977	0.958497	0.978564	0.962814	0.974682	0.982451	0.982895	0.976467	0.958669	0.783707	0.770324	0.728369	0.752778	0.0938684	0.108043	0.102897	0.0682498	0.0784482	0.00599606	0.00114109	0.00101862	0.000495202	0.00123062	0.00553701	0.185682	0.166219
Contig49344@@eco	yellow	0.718476	0.029214	-0.451896	-0.434579	-0.455968	-0.500627	-0.486648	-0.717393	-0.804751	-0.805028	-0.833482	-0.8093	-0.728725	-0.58794	-0.628192	-0.108617	-0.107619	-0.105719	-0.114178	-0.119951	0.951996	0.987921	0.990634	0.949308	0.925075	0.954482	0.928171	0.937391	0.973456	0.940625	0.967386	0.888269	0.833356	0.833119	0.796902	0.222028	0.242446	0.217369	0.169849	0.184016	0.0295747	0.00889508	0.00885346	0.00525009	0.00822954	0.0259429	0.0959018	0.0700325
TRINITY_DN130128_c5_g1_i1@@eco_1@@eco	blue	0.217147	0.574647	0.989125	0.963552	0.967304	0.974486	0.950065	0.933927	0.839538	0.857482	0.851567	0.817304	0.916425	-0.346509	-0.35893	-0.786016	-0.799383	-0.794652	-0.766244	-0.735077	-0.673161	-0.48934	-0.58592	-0.657795	-0.739952	-0.657164	-0.616892	-0.559771	-0.498741	-0.672907	-0.581401	-0.0451475	0.00710708	0.028459	0.00530507	4.3693e-07	2.93705e-05	2.01559e-05	8.51952e-06	8.72316e-05	0.000228766	0.00464057	0.00312115	0.00357679	0.007142	0.00051165	0.360967	0.342815
Contig50593@@endo	midnightblue	-0.709376	0.0323347	-0.704093	-0.712488	-0.738919	-0.715363	-0.718824	-0.492949	-0.360053	-0.309171	-0.342921	-0.33394	-0.488006	0.838216	0.776347	0.961788	0.879997	0.883906	0.926336	0.990545	0.0373115	-0.14548	-0.0242785	0.146819	0.173707	0.0410548	0.0310843	-0.0671159	-0.131135	0.0549292	0.00915691	-0.534372	-0.572342	-0.55742	-0.541175	0.0342425	0.0312444	0.0229377	0.0302583	0.0290986	0.177551	0.341197	0.418199	0.366295	0.379793	0.182611	0.0047692	0.0138879
TRINITY_DN105706_c0_g1_i2@@endo_1@@endo	lightgreen	-0.124747	0.74914	0.861309	0.808048	0.864477	0.934809	0.875917	0.930812	0.90704	0.944799	0.972394	0.972023	0.994966	0.0129282	0.00176114	-0.533955	-0.532726	-0.541807	-0.491777	-0.483001	-0.850325	-0.729937	-0.789556	-0.833089	-0.901566	-0.835299	-0.83457	-0.791766	-0.753032	-0.863736	-0.794754	-0.363833	-0.346493	-0.315491	-0.340511	0.00284868	0.00840919	0.00263591	0.000218443	0.0019586	0.000267958	0.00073563	0.000123259	1.12025e-05	1.17343e-05	2.96589e-08	0.973667	0.996412
TRINITY_DN123727_c3_g1_i1@@eco_1@@eco	blue	0.164571	0.672213	0.996317	0.970492	0.946575	0.933607	0.913443	0.943137	0.840711	0.851409	0.849695	0.778147	0.887355	-0.325653	-0.326818	-0.749051	-0.759107	-0.755759	-0.728892	-0.702632	-0.668913	-0.501089	-0.583152	-0.65944	-0.745581	-0.66058	-0.641686	-0.582754	-0.522822	-0.680704	-0.592491	-0.0644943	-0.0188102	0.000236935	-0.0514212	9.94535e-09	1.41193e-05	0.000110117	0.000232592	0.000576732	0.000136517	0.00452838	0.0035896	0.00373008	0.0135263	0.00141248	0.392452	0.390661
TRINITY_DN89521_c0_g1_i2@@non_3@@non	tan	0.926454	0.000330386	0.19063	0.212264	0.16893	0.0581714	0.083406	-0.149884	-0.320517	-0.343121	-0.3668	-0.415521	-0.242394	-0.918292	-0.934266	-0.644957	-0.627549	-0.628903	-0.64063	-0.644576	0.606745	0.757776	0.659507	0.579579	0.540393	0.611619	0.6345	0.708348	0.749355	0.58652	0.635964	0.914079	0.964996	0.902588	0.904769	0.623221	0.583488	0.663938	0.881828	0.831069	0.700318	0.400395	0.365997	0.331551	0.266037	0.529742	0.000473634	0.000224757
Contig12696@@endo	salmon	-0.797316	0.0100596	-0.702216	-0.710537	-0.720132	-0.689522	-0.690027	-0.461746	-0.328678	-0.357939	-0.276725	-0.32132	-0.448099	0.759965	0.874221	0.932036	0.9649	0.981531	0.879447	0.831279	0.0280104	-0.229042	-0.109178	-0.0564495	0.0854184	-0.0261083	-0.0451367	-0.116023	-0.202056	0.0459835	-0.104286	-0.631133	-0.650099	-0.658303	-0.633819	0.0349373	0.0319251	0.028668	0.0398784	0.0396735	0.210851	0.387809	0.344246	0.471006	0.399148	0.226422	0.0174803	0.00205037
TRINITY_DN135639_c2_g1_i6@@eco_3@@eco	saddlebrown	-0.245339	0.524595	0.848234	0.834579	0.847885	0.865615	0.850432	0.962965	0.970952	0.992889	0.963194	0.957531	0.949591	0.148054	0.0944193	-0.432876	-0.449239	-0.479353	-0.364633	-0.338985	-0.912788	-0.795772	-0.850163	-0.835601	-0.929986	-0.872548	-0.887998	-0.851155	-0.827456	-0.939107	-0.853565	-0.45649	-0.425866	-0.412991	-0.43939	0.00385273	0.00513587	0.00388245	0.0025622	0.00366921	3.10411e-05	1.33691e-05	9.91408e-08	3.03817e-05	4.98579e-05	9.01222e-05	0.703842	0.809074
TRINITY_DN152885_c2_g1_i3@@eco_2@@eco	purple	0.693458	0.0383012	-0.508323	-0.486496	-0.485673	-0.539432	-0.523791	-0.758707	-0.824223	-0.806024	-0.8569	-0.804509	-0.755646	-0.493599	-0.580677	-0.0382123	-0.056631	-0.067498	-0.0331013	-0.0155963	0.921593	0.968649	0.942248	0.96897	0.94991	0.949102	0.959998	0.966991	0.974686	0.91833	0.945847	0.821154	0.814748	0.773048	0.812277	0.162325	0.184173	0.185028	0.133907	0.147796	0.0177794	0.00628432	0.00870523	0.00316411	0.00893139	0.0185209	0.176891	0.10111
Contig17393@@eco	yellow	0.667294	0.049574	-0.497916	-0.484739	-0.516989	-0.542152	-0.531633	-0.747088	-0.826328	-0.822977	-0.845561	-0.822857	-0.751665	-0.529565	-0.569164	-0.0483549	-0.0454089	-0.0435596	-0.0499759	-0.0597471	0.945136	0.966087	0.994236	0.945909	0.922648	0.95574	0.922934	0.908982	0.957707	0.948052	0.981004	0.854236	0.773964	0.811239	0.75297	0.172546	0.186001	0.154089	0.131573	0.140732	0.0207026	0.00603797	0.00643331	0.0040842	0.00644775	0.0195158	0.142576	0.109711
Contig12190	darkred	0.917441	0.000490721	0.11285	0.13731	0.093998	0.0302507	0.0534037	-0.206066	-0.354155	-0.367198	-0.416412	-0.415488	-0.264343	-0.8807	-0.922536	-0.611692	-0.608991	-0.607869	-0.597448	-0.596982	0.660395	0.806979	0.763264	0.658037	0.570452	0.669251	0.635867	0.685427	0.769134	0.634792	0.723022	0.980549	0.932067	0.952789	0.8634	0.77253	0.724631	0.809913	0.938421	0.891465	0.594778	0.349739	0.330986	0.264908	0.266079	0.491866	0.00171517	0.000394659
Contig24139	green	-0.397238	0.289755	0.732494	0.736815	0.739351	0.773196	0.775881	0.913399	0.965129	0.977018	0.931456	0.949329	0.900696	0.312236	0.258246	-0.275054	-0.295337	-0.325077	-0.206175	-0.180745	-0.951916	-0.869424	-0.889677	-0.863927	-0.952281	-0.904117	-0.926432	-0.920051	-0.893814	-0.962932	-0.880897	-0.577813	-0.575083	-0.525352	-0.566359	0.0248032	0.023538	0.0228158	0.0145365	0.0139827	0.000577722	2.5196e-05	5.92481e-06	0.00025949	9.17519e-05	0.00092092	0.413355	0.502273
TRINITY_DN143050_c0_g1_i5@@eco_2@@eco	red	-0.716649	0.0298241	-0.74815	-0.765606	-0.734143	-0.728001	-0.743593	-0.538891	-0.412146	-0.392506	-0.380906	-0.376271	-0.507533	0.74346	0.775193	0.952449	0.896885	0.929127	0.862421	0.895889	0.153263	-0.0725757	0.0238604	0.147855	0.213943	0.0641304	0.0240078	0.00229696	-0.104883	0.105592	-0.0218664	-0.500977	-0.523784	-0.606292	-0.582121	0.0204231	0.0161809	0.0243154	0.0261657	0.0216403	0.134374	0.270336	0.296065	0.311828	0.318241	0.163088	0.0216764	0.0141231
TRINITY_DN127023_c0_g1_i5@@non_1@@non	magenta	-0.698398	0.0363793	-0.714426	-0.702778	-0.718437	-0.696188	-0.68189	-0.492514	-0.336162	-0.372962	-0.295222	-0.320599	-0.483153	0.763357	0.80431	0.85133	0.95357	0.887534	0.936924	0.82543	0.0431926	-0.17181	-0.069442	0.0210714	0.152623	0.0983549	0.0509467	-0.0409809	-0.122436	0.0740022	-0.0257813	-0.559997	-0.567258	-0.564302	-0.504933	0.0305775	0.0347284	0.0292268	0.0372311	0.043055	0.177993	0.376432	0.322861	0.440565	0.400267	0.187659	0.016691	0.00896139
TRINITY_DN108193_c0_g1_i13@@non_2@@non	lightcyan	0.642571	0.0619895	-0.570579	-0.554115	-0.580982	-0.613272	-0.59861	-0.81323	-0.88433	-0.891103	-0.894345	-0.879291	-0.816175	-0.499315	-0.519532	0.0137995	0.035656	0.0339599	0.0117235	-0.0132005	0.965046	0.967927	0.982852	0.945586	0.964058	0.980722	0.977826	0.958874	0.986256	0.984659	0.989249	0.806112	0.76367	0.776917	0.770436	0.108631	0.121598	0.100888	0.0790373	0.0885536	0.00768247	0.001545	0.0012595	0.00113679	0.00178452	0.00728906	0.171151	0.151718
Contig10569@@eco	green	-0.28213	0.462021	0.798507	0.773476	0.81488	0.853901	0.829687	0.925739	0.919793	0.930032	0.929988	0.925005	0.946759	0.0938188	0.143094	-0.374888	-0.423419	-0.375215	-0.43733	-0.380787	-0.883315	-0.812298	-0.868433	-0.908134	-0.943037	-0.941023	-0.893363	-0.842093	-0.831304	-0.894209	-0.884605	-0.507842	-0.461301	-0.464061	-0.470801	0.00986643	0.014478	0.00746042	0.00339194	0.00565869	0.000341525	0.00044455	0.000278456	0.00027907	0.00035322	0.000108818	0.81027	0.713419
Contig22271@@endo	white	-0.937487	0.000189122	-0.366347	-0.431869	-0.433878	-0.348767	-0.408034	-0.0903896	0.0297916	0.0747955	0.153107	0.0957731	-0.0383917	0.92372	0.957036	0.821421	0.812257	0.812669	0.807733	0.801733	-0.376732	-0.578963	-0.449074	-0.364944	-0.303126	-0.393108	-0.432939	-0.518453	-0.571265	-0.362388	-0.433194	-0.84222	-0.89046	-0.844722	-0.868471	0.332194	0.24573	0.243293	0.357633	0.275622	0.817109	0.939354	0.848336	0.694121	0.806378	0.921885	0.000374393	5.18962e-05
Contig50542@@non	orange	0.479662	0.191338	-0.701438	-0.692865	-0.708102	-0.738312	-0.73388	-0.895468	-0.928889	-0.920912	-0.92237	-0.902245	-0.886379	-0.288724	-0.344822	0.195908	0.225739	0.194085	0.235451	0.19884	0.949811	0.922307	0.952512	0.968941	0.982272	0.988589	0.951219	0.925861	0.928966	0.950093	0.954348	0.681181	0.633785	0.626525	0.630285	0.0352281	0.0385358	0.0327884	0.0231098	0.0243926	0.00109628	0.000294375	0.000423695	0.000397558	0.000872993	0.00145434	0.451159	0.363468
Contig21760	grey60	0.612273	0.0796647	-0.601086	-0.580085	-0.587904	-0.643309	-0.625482	-0.834251	-0.892841	-0.907298	-0.903807	-0.88931	-0.839578	-0.462962	-0.483111	0.0454518	0.0840535	0.0670319	0.0592082	0.0198187	0.967274	0.963316	0.951958	0.943217	0.980194	0.985249	0.984348	0.986886	0.981169	0.969741	0.952091	0.763178	0.76129	0.715719	0.757622	0.0868995	0.101542	0.0959274	0.0615931	0.0716181	0.00516982	0.00119263	0.000728705	0.000826433	0.00133116	0.00463673	0.209493	0.187703
TRINITY_DN81583_c4_g1_i1@@endo_3@@endo	salmon	-0.628662	0.0697599	-0.845017	-0.849167	-0.859533	-0.838497	-0.835485	-0.665407	-0.552923	-0.562316	-0.519296	-0.53803	-0.648617	0.645377	0.729537	0.960692	0.941352	0.983814	0.86126	0.863054	0.266197	0.0213032	0.140221	0.209467	0.332885	0.194825	0.200149	0.127459	0.0474172	0.28757	0.145967	-0.424617	-0.451153	-0.463621	-0.435491	0.00413249	0.00377406	0.002973	0.00474164	0.00504279	0.0504598	0.122571	0.115029	0.151937	0.135119	0.05879	0.0604912	0.0256944
TRINITY_DN143315_c0_g1_i7@@eco_2@@eco	greenyellow	0.509638	0.16106	-0.678715	-0.658841	-0.67485	-0.702672	-0.682196	-0.87451	-0.928072	-0.942715	-0.942556	-0.922095	-0.868349	-0.404103	-0.373492	0.176247	0.168141	0.210575	0.0944153	0.097914	0.954004	0.908148	0.929013	0.893155	0.954509	0.916509	0.958877	0.937265	0.941164	0.986931	0.937462	0.67364	0.651496	0.646121	0.670053	0.0444229	0.0536213	0.0461259	0.0347678	0.0429248	0.00203449	0.000306131	0.000140033	0.000141383	0.000402406	0.00239104	0.280727	0.322119
Contig15044@@endo	green	0.465822	0.206319	-0.717778	-0.702512	-0.703297	-0.755687	-0.74198	-0.908671	-0.9507	-0.962751	-0.957105	-0.945015	-0.908261	-0.34212	-0.334925	0.220498	0.232861	0.243559	0.182219	0.163955	0.982426	0.929931	0.938388	0.938333	0.990619	0.95621	0.95735	0.962093	0.93738	0.974472	0.921058	0.65742	0.649405	0.587587	0.625264	0.029446	0.0348273	0.0345361	0.0185109	0.0220824	0.000692563	8.34665e-05	3.16681e-05	5.16056e-05	0.000121602	0.000703213	0.367489	0.378301
TRINITY_DN127889_c0_g1_i1@@eco_3@@eco	yellow	0.515129	0.155835	-0.659992	-0.639193	-0.674595	-0.700941	-0.682861	-0.858212	-0.897253	-0.901599	-0.915577	-0.892626	-0.864648	-0.347954	-0.392694	0.141857	0.167654	0.146666	0.171227	0.137083	0.952026	0.931083	0.976996	0.962299	0.963358	0.985277	0.9406	0.906789	0.933896	0.959704	0.976212	0.730054	0.653815	0.685008	0.648354	0.0530583	0.0638234	0.0462396	0.0354146	0.0426422	0.00306788	0.00103403	0.000892767	0.000529601	0.00120076	0.00262474	0.358833	0.295814
Contig24808	salmon	-0.786614	0.0119099	-0.731489	-0.73601	-0.754087	-0.716136	-0.712512	-0.490657	-0.35575	-0.37051	-0.317167	-0.34441	-0.476047	0.778489	0.868257	0.966119	0.963472	0.993255	0.89266	0.879029	0.0383092	-0.211474	-0.0823525	-0.014244	0.111886	-0.0136431	-0.0137685	-0.102114	-0.177214	0.0715648	-0.0627366	-0.618426	-0.647538	-0.632419	-0.612415	0.0251038	0.0237704	0.0189063	0.0299969	0.0312361	0.179887	0.347418	0.326305	0.405614	0.36408	0.19519	0.0134585	0.00239665
TRINITY_DN126564_c1_g1_i3@@eco_3@@eco	purple	0.776165	0.0139248	-0.407378	-0.385793	-0.37979	-0.447581	-0.430866	-0.688381	-0.778754	-0.785396	-0.802746	-0.776109	-0.694091	-0.634753	-0.671303	-0.173419	-0.155754	-0.16388	-0.171669	-0.185665	0.921134	0.97633	0.923413	0.90804	0.918383	0.932671	0.952752	0.984722	0.98703	0.914436	0.917465	0.869752	0.89193	0.8241	0.879184	0.276471	0.305137	0.313366	0.227025	0.246951	0.0403432	0.0134059	0.012134	0.00919946	0.0139363	0.0380512	0.0662863	0.0477247
TRINITY_DN134652_c0_g1_i1@@eco_2@@eco	tan	0.844807	0.00415126	0.0388323	0.0278912	0.0872879	0.00598057	-0.0162715	-0.266438	-0.396605	-0.36948	-0.411838	-0.377595	-0.256532	-0.769157	-0.846202	-0.520654	-0.54091	-0.549151	-0.513362	-0.492815	0.687398	0.825969	0.723876	0.703125	0.607033	0.654731	0.599672	0.731167	0.736043	0.57528	0.622738	0.910875	0.92027	0.781422	0.775077	0.920991	0.943217	0.823304	0.987817	0.966859	0.48831	0.290595	0.327757	0.27073	0.316403	0.505215	0.0153969	0.00402788
TRINITY_DN121550_c0_g1_i3@@eco_3@@eco	lightyellow	0.689504	0.0398857	-0.476854	-0.459389	-0.458879	-0.516468	-0.503607	-0.733508	-0.814969	-0.829039	-0.84136	-0.819412	-0.739742	-0.588825	-0.600681	-0.0918628	-0.0746025	-0.0716675	-0.104506	-0.127348	0.977039	0.995136	0.98412	0.938801	0.932798	0.954629	0.916595	0.954336	0.966203	0.940179	0.935131	0.869424	0.830859	0.783756	0.763946	0.194326	0.213496	0.214072	0.154576	0.166913	0.0245026	0.00744849	0.00573056	0.0044671	0.00687271	0.0227057	0.0952792	0.0871687
TRINITY_DN115111_c2_g1_i1@@endo_1@@endo	red	-0.743816	0.0215797	-0.792414	-0.80043	-0.805614	-0.776916	-0.780629	-0.568602	-0.42511	-0.415598	-0.381497	-0.390122	-0.544019	0.81838	0.840626	0.991889	0.984828	0.982424	0.96534	0.956735	0.0942825	-0.134382	-0.0191521	0.105161	0.206546	0.0819725	0.0696868	-0.0173331	-0.10424	0.115102	0.00767698	-0.571254	-0.588972	-0.59935	-0.551431	0.010881	0.00956002	0.00876606	0.0137729	0.0130382	0.110142	0.254021	0.26594	0.311014	0.299272	0.129986	0.00700374	0.00453641
TRINITY_DN120682_c1_g2_i1@@eco_3@@eco	blue	0.307988	0.420076	0.980514	0.931497	0.947656	0.953757	0.904704	0.875917	0.753657	0.777263	0.805467	0.747553	0.871724	-0.446642	-0.448439	-0.844435	-0.831832	-0.837059	-0.807975	-0.804053	-0.555827	-0.37111	-0.470995	-0.565823	-0.65004	-0.548157	-0.541904	-0.462217	-0.401776	-0.581772	-0.494062	0.0748288	0.116691	0.118238	0.0768203	3.33668e-06	0.000258956	0.000102629	6.69106e-05	0.000800487	0.00195859	0.0190138	0.0137032	0.008788	0.02058	0.00219079	0.22812	0.226026
TRINITY_DN131719_c2_g1_i2@@eco_3@@eco	brown	0.0351991	0.928367	0.875803	0.867998	0.926394	0.97647	0.960341	0.92474	0.905836	0.912213	0.890038	0.942184	0.973039	-0.152116	-0.159412	-0.656889	-0.669214	-0.662327	-0.63787	-0.615318	-0.760746	-0.610338	-0.689478	-0.752835	-0.832736	-0.759179	-0.744876	-0.686459	-0.637343	-0.775152	-0.702351	-0.205943	-0.191339	-0.162215	-0.186297	0.00196467	0.00241253	0.00033131	6.43035e-06	3.93431e-05	0.000357521	0.000768586	0.000605173	0.00130174	0.000144557	1.032e-05	0.696026	0.682046
TRINITY_DN81834_c1_g1_i1@@endo_3@@endo	darkgreen	-0.239167	0.535404	0.880281	0.821756	0.83843	0.853705	0.799562	0.952036	0.905916	0.943703	0.968767	0.895222	0.941948	0.0700481	0.0781453	-0.427173	-0.456071	-0.446734	-0.428847	-0.389735	-0.867881	-0.776128	-0.835967	-0.854038	-0.917157	-0.889536	-0.881016	-0.822001	-0.810999	-0.901864	-0.859728	-0.452159	-0.397138	-0.418654	-0.443506	0.00173558	0.00658152	0.00474824	0.00340717	0.00969755	7.5915e-05	0.000766349	0.000131893	1.71963e-05	0.00110507	0.000146597	0.857881	0.841612
TRINITY_DN78869_c1_g1_i1@@endo_2@@endo	pink	0.582488	0.0997958	-0.640721	-0.621294	-0.631772	-0.674257	-0.656917	-0.862836	-0.919703	-0.93025	-0.930436	-0.910453	-0.860539	-0.439747	-0.447452	0.0987874	0.116611	0.121354	0.0777259	0.0575738	0.972186	0.95459	0.956452	0.940962	0.984314	0.972657	0.989299	0.979741	0.979415	0.988226	0.962562	0.739136	0.727516	0.700565	0.736071	0.0629897	0.0741115	0.0679722	0.0463908	0.0545711	0.00274468	0.000446255	0.000275491	0.000272987	0.000647582	0.00290218	0.23625	0.227175
Contig45314@@eco	lightgreen	-0.0737125	0.850512	0.944793	0.901073	0.914013	0.939226	0.896873	0.979372	0.923983	0.9526	0.964447	0.917708	0.975319	-0.0741818	-0.0820153	-0.588939	-0.601556	-0.604045	-0.560869	-0.536193	-0.829023	-0.69621	-0.761703	-0.807715	-0.888747	-0.822566	-0.818797	-0.766708	-0.725351	-0.84944	-0.774275	-0.303744	-0.269647	-0.252498	-0.294563	0.000123302	0.000909113	0.000563855	0.000171631	0.00104707	4.0679e-06	0.000369989	7.28736e-05	2.69471e-05	0.000485317	7.59143e-06	0.849569	0.833853
Contig28499@@eco	cyan	-0.160153	0.680633	0.801005	0.760375	0.831303	0.908362	0.85878	0.899758	0.902846	0.95415	0.938225	0.986397	0.979929	0.0929372	0.0443868	-0.463731	-0.503667	-0.503992	-0.43843	-0.391068	-0.862822	-0.737795	-0.79632	-0.802225	-0.891642	-0.848188	-0.835589	-0.798698	-0.763816	-0.876084	-0.796312	-0.395208	-0.384061	-0.352951	-0.366109	0.00946959	0.0173838	0.00548211	0.000700588	0.00302684	0.000950855	0.000854875	6.49682e-05	0.000181553	9.53845e-07	3.69872e-06	0.812027	0.909724
TRINITY_DN123302_c1_g1_i1@@eco_1@@eco	blue	0.211239	0.58535	0.967008	0.956118	0.907651	0.846112	0.844822	0.886019	0.771801	0.781027	0.751387	0.66014	0.778736	-0.356098	-0.379974	-0.723588	-0.753494	-0.752803	-0.709367	-0.660826	-0.590714	-0.41475	-0.513828	-0.553154	-0.644847	-0.578432	-0.544142	-0.477232	-0.434134	-0.609088	-0.520283	-0.00908485	0.0722429	0.0510376	0.0248729	2.07958e-05	5.58286e-05	0.000719292	0.00403574	0.0041499	0.00147001	0.01483	0.012961	0.0195865	0.0529862	0.0134094	0.346914	0.313113
Contig36457@@eco	magenta	-0.722677	0.0278423	-0.706567	-0.699443	-0.722225	-0.729758	-0.712943	-0.496503	-0.372122	-0.425211	-0.333879	-0.402342	-0.51881	0.682827	0.80491	0.884973	0.955292	0.948724	0.864988	0.784281	0.0971702	-0.153397	-0.0576094	-0.0013722	0.162193	0.0627248	0.0456813	-0.0136796	-0.115427	0.112646	-0.0480347	-0.566627	-0.547545	-0.592098	-0.534381	0.0333404	0.0359808	0.0279877	0.0256272	0.0310869	0.173962	0.324038	0.253897	0.379885	0.283028	0.152389	0.0426564	0.00887114
Contig21736	darkorange	-0.259296	0.500474	0.792169	0.812664	0.845186	0.872848	0.889025	0.946697	0.985967	0.96862	0.928114	0.971867	0.949607	0.125089	0.123614	-0.424968	-0.435559	-0.439448	-0.396875	-0.378316	-0.903925	-0.806251	-0.862303	-0.881646	-0.943771	-0.895726	-0.890052	-0.849654	-0.828816	-0.918594	-0.86873	-0.47626	-0.449898	-0.431014	-0.444799	0.0109232	0.00775966	0.00411746	0.0021268	0.00134281	0.000109255	1.06316e-06	1.74778e-05	0.000305526	1.19629e-05	9.00224e-05	0.74847	0.75136
Contig21701	white	-0.971688	1.22298e-05	-0.382402	-0.382838	-0.391489	-0.354931	-0.350195	-0.0572156	0.11057	0.11792	0.123421	0.117784	-0.0535635	0.970504	0.982496	0.845045	0.818211	0.813862	0.831174	0.844523	-0.421272	-0.612359	-0.508854	-0.379409	-0.322111	-0.429354	-0.44966	-0.52457	-0.600853	-0.411961	-0.48758	-0.890633	-0.903221	-0.896248	-0.875812	0.309772	0.309173	0.29743	0.34861	0.355533	0.883759	0.77703	0.762541	0.751739	0.762809	0.891142	1.40992e-05	2.29665e-06
Contig3938@@endo	black	-0.711268	0.0316688	-0.716329	-0.726514	-0.723601	-0.696829	-0.708222	-0.497039	-0.340485	-0.299291	-0.301715	-0.282428	-0.465767	0.876467	0.796759	0.925328	0.913827	0.860578	0.983281	0.979539	0.0216932	-0.154682	-0.0516929	0.13299	0.170833	0.0753131	0.0251214	-0.0617241	-0.142483	0.0222075	-0.0193754	-0.550098	-0.576174	-0.587998	-0.541425	0.0299316	0.026627	0.0275464	0.0369825	0.0327456	0.173423	0.369934	0.433987	0.430089	0.461528	0.206379	0.00192946	0.0101507
Contig28055@@endo	black	-0.703265	0.0345477	-0.780695	-0.792218	-0.795837	-0.763903	-0.774942	-0.570888	-0.421091	-0.416061	-0.362817	-0.374824	-0.540869	0.808404	0.801893	0.925375	0.976085	0.920358	0.991591	0.924525	0.120816	-0.0934456	0.0270397	0.14749	0.229903	0.158764	0.0825839	-0.00217295	-0.0800885	0.121569	0.0439787	-0.507367	-0.551018	-0.551329	-0.528908	0.0130253	0.0109147	0.0103028	0.0165663	0.0141747	0.108396	0.259022	0.265352	0.337229	0.320258	0.132671	0.0083579	0.00933124
TRINITY_DN104473_c0_g1_i2@@endo_1@@endo	black	-0.67448	0.0462907	-0.658917	-0.668313	-0.660577	-0.638178	-0.648631	-0.454437	-0.305667	-0.328259	-0.231783	-0.26411	-0.426205	0.75223	0.770077	0.785883	0.911495	0.816688	0.918424	0.782909	0.0357766	-0.163399	-0.0736586	0.0252841	0.135724	0.104692	0.0139201	-0.0524524	-0.141073	0.0314092	-0.0547373	-0.530454	-0.540834	-0.566847	-0.514112	0.053584	0.0490995	0.0527736	0.0643814	0.0587827	0.219115	0.423769	0.38845	0.548447	0.492262	0.252668	0.0193725	0.015198
TRINITY_DN109611_c0_g1_i1@@eco_3@@eco	orange	0.604174	0.0848635	-0.589181	-0.557644	-0.598187	-0.642319	-0.612386	-0.814063	-0.868699	-0.886691	-0.902594	-0.88573	-0.83816	-0.453716	-0.486875	0.0412002	0.0745974	0.0555459	0.0673773	0.0297398	0.957579	0.95686	0.980247	0.95337	0.962713	0.990773	0.965181	0.941868	0.968905	0.970527	0.984276	0.788462	0.736878	0.754385	0.735885	0.095029	0.118744	0.0888383	0.062125	0.0795935	0.00756985	0.00236973	0.00144087	0.000862445	0.00148266	0.0047747	0.219939	0.183781
Contig12890	cyan	-0.264663	0.491321	0.709253	0.719052	0.795691	0.848544	0.8473	0.874984	0.932244	0.924976	0.892095	0.974665	0.932281	0.155229	0.147793	-0.391684	-0.398046	-0.404792	-0.358729	-0.348529	-0.851666	-0.762909	-0.818188	-0.834658	-0.900468	-0.853457	-0.87039	-0.816434	-0.803613	-0.886757	-0.844412	-0.460474	-0.45392	-0.448115	-0.459952	0.0323786	0.0290233	0.0103269	0.00382642	0.00393254	0.00200868	0.000249392	0.000353695	0.00122101	8.31355e-06	0.000248929	0.690051	0.704345
Contig16311@@eco	turquoise	0.269489	0.483151	0.960582	0.975948	0.927355	0.859819	0.881435	0.880391	0.784421	0.764981	0.729037	0.661498	0.767051	-0.405654	-0.432734	-0.793217	-0.781681	-0.808864	-0.728491	-0.721419	-0.553528	-0.366234	-0.467557	-0.522067	-0.616768	-0.513761	-0.51045	-0.440719	-0.39041	-0.578032	-0.478301	0.0602269	0.126527	0.114762	0.0791211	3.85203e-05	6.93975e-06	0.000316724	0.00295276	0.0016797	0.0017302	0.0123154	0.0163216	0.0258474	0.0523273	0.0158587	0.278706	0.244679
Contig10223	yellow	0.687185	0.0408343	-0.466326	-0.452247	-0.47339	-0.508268	-0.498005	-0.721285	-0.803624	-0.806752	-0.826724	-0.803464	-0.72644	-0.566975	-0.598842	-0.0917064	-0.081391	-0.0814538	-0.0912659	-0.108793	0.952789	0.977834	0.994698	0.940401	0.91397	0.952148	0.905536	0.912929	0.954362	0.93574	0.962061	0.87768	0.801735	0.814843	0.755665	0.205762	0.221625	0.198048	0.162378	0.172458	0.0282919	0.00906537	0.0085979	0.00599235	0.00908975	0.0266501	0.111394	0.0883978
Contig4293@@non	darkgrey	0.643388	0.0615506	-0.473583	-0.445517	-0.447287	-0.516394	-0.491342	-0.712231	-0.788548	-0.831086	-0.829215	-0.819482	-0.734074	-0.600627	-0.565053	-0.0862398	-0.0489234	-0.0377145	-0.112936	-0.156941	0.973763	0.968717	0.959933	0.886412	0.901506	0.924928	0.875525	0.927877	0.931163	0.925317	0.890879	0.838507	0.800812	0.739832	0.710318	0.19784	0.229436	0.227368	0.154646	0.179187	0.0313333	0.0115599	0.00550558	0.00571096	0.00686387	0.0243356	0.0872049	0.112886
Contig22223	black	-0.727049	0.0264604	-0.714657	-0.715228	-0.750177	-0.702737	-0.700202	-0.486463	-0.330653	-0.321947	-0.288347	-0.296538	-0.470559	0.851815	0.825091	0.910646	0.948283	0.892452	0.984018	0.933232	-0.00111811	-0.198044	-0.0644277	0.0598154	0.136122	0.0710515	0.0266315	-0.100172	-0.152021	0.0451096	-0.00228038	-0.572148	-0.620984	-0.559572	-0.54113	0.0304986	0.030304	0.0198964	0.0347435	0.0356932	0.184208	0.38479	0.398175	0.451776	0.438433	0.201121	0.0035569	0.00618189
Contig23558	salmon	-0.609744	0.0812666	-0.861299	-0.863266	-0.878977	-0.863349	-0.857853	-0.690475	-0.578826	-0.595148	-0.54202	-0.569705	-0.68014	0.631745	0.717483	0.954194	0.955505	0.98489	0.875931	0.858404	0.29311	0.047352	0.164577	0.231844	0.363999	0.235905	0.236227	0.160845	0.0793406	0.317316	0.175314	-0.40507	-0.426486	-0.44034	-0.406171	0.0028494	0.00271592	0.00180027	0.00271036	0.003094	0.0394927	0.102464	0.0908985	0.131687	0.109297	0.0438057	0.0679878	0.0295445
Contig50984@@eco	yellow	0.602252	0.0861275	-0.605682	-0.589531	-0.60971	-0.647314	-0.634185	-0.835399	-0.895803	-0.89158	-0.912766	-0.886352	-0.837159	-0.43983	-0.483781	0.0690903	0.0719	0.0683957	0.0661631	0.057698	0.970381	0.970348	0.987438	0.97694	0.977581	0.983027	0.967803	0.955029	0.973716	0.973365	0.982826	0.786405	0.739583	0.737341	0.72878	0.0838803	0.0947835	0.0812881	0.0594705	0.0666052	0.00505159	0.00108441	0.00124087	0.000592272	0.00145552	0.00487387	0.236152	0.187001
Contig37385@@non	red	-0.679725	0.0439848	-0.769875	-0.773596	-0.826844	-0.770551	-0.766479	-0.564769	-0.438787	-0.415923	-0.415068	-0.418767	-0.555271	0.76628	0.768327	0.963227	0.915452	0.936366	0.912483	0.941111	0.115084	-0.0968027	0.065313	0.15877	0.220725	0.111364	0.103078	-0.0308483	-0.0595565	0.172627	0.113883	-0.479808	-0.563896	-0.468813	-0.499704	0.0152415	0.0144531	0.00597855	0.0150962	0.0159857	0.113107	0.237395	0.265527	0.266612	0.261937	0.120659	0.01603	0.0155778
Contig19790@@eco	turquoise	0.225557	0.559537	0.973543	0.996292	0.985505	0.941886	0.966383	0.93381	0.8597	0.833935	0.785377	0.767673	0.860689	-0.389273	-0.390644	-0.798509	-0.809023	-0.805775	-0.780858	-0.754946	-0.614871	-0.434261	-0.53934	-0.610673	-0.702827	-0.616211	-0.602291	-0.517245	-0.469655	-0.646649	-0.567248	0.00511714	0.0595699	0.0449428	0.010008	9.66565e-06	1.0181e-08	1.19035e-06	0.000147135	2.21919e-05	0.000230155	0.00296116	0.00520268	0.0121375	0.0157214	0.0028917	0.300417	0.298568
TRINITY_DN140033_c3_g1_i3@@eco_2@@eco	salmon	-0.744122	0.0214966	-0.788738	-0.802632	-0.819503	-0.765365	-0.773915	-0.564577	-0.426616	-0.423228	-0.368578	-0.385638	-0.530631	0.797147	0.845138	0.977237	0.985718	0.989622	0.948963	0.923519	0.0927596	-0.145907	-0.00626836	0.0775513	0.187006	0.0797637	0.0606923	-0.0454284	-0.108988	0.131439	0.0264454	-0.562346	-0.611896	-0.572909	-0.560096	0.0115257	0.00921701	0.00686124	0.0162351	0.0143868	0.113257	0.252162	0.256356	0.329031	0.305348	0.141623	0.010087	0.00412173
Contig22927@@eco	turquoise	0.242537	0.529491	0.961993	0.971304	0.9688	0.936462	0.943924	0.913747	0.843991	0.854243	0.783537	0.785523	0.860012	-0.33271	-0.40492	-0.786389	-0.817134	-0.835952	-0.732377	-0.687967	-0.614909	-0.409821	-0.511226	-0.539679	-0.675238	-0.582357	-0.588506	-0.511347	-0.456852	-0.655981	-0.534354	0.0314021	0.0687127	0.062531	0.0202396	3.39564e-05	1.28148e-05	1.7132e-05	0.000199989	0.000130118	0.000569845	0.00422461	0.0033654	0.0124814	0.0121104	0.00293916	0.38166	0.279661
TRINITY_DN147351_c0_g1_i5@@eco_2@@eco	violet	0.988725	4.9567e-07	0.153976	0.194269	0.191664	0.136173	0.169723	-0.158892	-0.289253	-0.309041	-0.362908	-0.3122	-0.178934	-0.914537	-0.961977	-0.69856	-0.685367	-0.689445	-0.677809	-0.679278	0.58257	0.760467	0.665355	0.579645	0.525307	0.613859	0.645475	0.697751	0.764352	0.587206	0.66461	0.948787	0.961049	0.954269	0.961006	0.692454	0.616476	0.621302	0.726842	0.662436	0.683041	0.450292	0.418405	0.337098	0.413411	0.645065	0.000552209	3.40045e-05
TRINITY_DN128597_c1_g2_i2@@eco_3@@eco	blue	0.209398	0.588699	0.966418	0.944273	0.916473	0.848569	0.83479	0.87795	0.75544	0.75747	0.750393	0.64824	0.779823	-0.396395	-0.389531	-0.739667	-0.75537	-0.74989	-0.735305	-0.704055	-0.540342	-0.379508	-0.482809	-0.543523	-0.631788	-0.562624	-0.560209	-0.459255	-0.429253	-0.595488	-0.53069	0.0198836	0.0951894	0.0377032	-0.00415984	2.21135e-05	0.00012735	0.000510651	0.0038243	0.00511401	0.00185238	0.0185714	0.0180765	0.0198409	0.0589863	0.0131955	0.290875	0.300069
TRINITY_DN111250_c2_g3_i1@@endo_1@@endo	red	-0.621795	0.0738102	-0.816434	-0.817123	-0.850925	-0.819384	-0.815644	-0.63238	-0.497884	-0.469393	-0.466829	-0.463706	-0.619476	0.776364	0.734991	0.958949	0.937807	0.916968	0.966764	0.974351	0.160504	-0.0319496	0.0911892	0.238727	0.310507	0.202061	0.200832	0.0781035	0.0189837	0.211431	0.156171	-0.45321	-0.484668	-0.447398	-0.405094	0.00725519	0.00716544	0.00362891	0.00687632	0.00735894	0.0676263	0.172578	0.202393	0.205208	0.208665	0.0752108	0.0138846	0.0240669
Contig23538	red	-0.774562	0.0142528	-0.695373	-0.699501	-0.711311	-0.682367	-0.68284	-0.45322	-0.299798	-0.267261	-0.271462	-0.263043	-0.435445	0.894717	0.856576	0.968202	0.929721	0.915354	0.961668	0.986769	-0.049624	-0.243682	-0.137162	0.0328471	0.0990546	-0.0279932	-0.0258886	-0.126193	-0.206939	-0.0192175	-0.0868454	-0.642667	-0.650398	-0.649305	-0.589407	0.0375484	0.0359587	0.031654	0.042852	0.0426512	0.220508	0.43317	0.486916	0.479827	0.494077	0.241402	0.00112326	0.00318826
TRINITY_DN114638_c0_g2_i3@@endo_1@@endo	salmon	-0.680023	0.043856	-0.842878	-0.850698	-0.868224	-0.837424	-0.839685	-0.64567	-0.516313	-0.513494	-0.473038	-0.48964	-0.626212	0.742825	0.782679	0.985647	0.982553	0.989653	0.946629	0.931975	0.205169	-0.031412	0.0993484	0.194895	0.298184	0.181428	0.15983	0.0683587	-0.00485133	0.228431	0.118886	-0.47339	-0.514666	-0.504792	-0.485801	0.00432603	0.00364743	0.0023987	0.00484749	0.00462636	0.0603358	0.154721	0.15738	0.198429	0.180929	0.0711884	0.0218501	0.012644
TRINITY_DN87904_c1_g1_i5@@endo_2@@endo	skyblue	-0.875654	0.00197262	-0.317404	-0.325247	-0.33051	-0.306768	-0.312917	-0.0281943	0.130388	0.183501	0.137889	0.154317	-0.0260096	0.969184	0.873765	0.778718	0.710756	0.678595	0.807747	0.862967	-0.427471	-0.558888	-0.474588	-0.27679	-0.289513	-0.390635	-0.423408	-0.493515	-0.564472	-0.436705	-0.448075	-0.804437	-0.814057	-0.820911	-0.795208	0.405245	0.393077	0.385009	0.422014	0.412282	0.942601	0.738111	0.636506	0.723508	0.6918	0.947044	1.64124e-05	0.0020755
TRINITY_DN141272_c5_g3_i2@@eco_2@@eco	tan	0.938675	0.000177048	0.166269	0.179368	0.198845	0.0926912	0.101116	-0.166813	-0.318899	-0.327109	-0.351842	-0.355834	-0.206428	-0.892744	-0.932849	-0.655539	-0.63773	-0.651289	-0.637844	-0.642379	0.609841	0.772322	0.638506	0.593522	0.550602	0.610341	0.626965	0.736635	0.746732	0.557089	0.595603	0.906724	0.982189	0.855394	0.907675	0.668986	0.64425	0.608028	0.812518	0.795756	0.667954	0.402912	0.390214	0.353118	0.347297	0.594117	0.00119629	0.000241837
Contig38237@@eco	brown	0.385415	0.305652	0.913703	0.904005	0.937302	0.964758	0.947512	0.829428	0.743767	0.756334	0.720423	0.757379	0.852219	-0.48239	-0.514052	-0.875375	-0.891021	-0.885371	-0.848042	-0.821702	-0.491501	-0.286369	-0.373474	-0.474715	-0.59598	-0.483489	-0.489218	-0.416891	-0.331026	-0.516703	-0.402217	0.181099	0.169084	0.213724	0.141899	0.000570835	0.000820673	0.000191051	2.61373e-05	0.000103603	0.00568735	0.0215929	0.0183524	0.028573	0.0180986	0.00352446	0.188459	0.156852
Contig36847	greenyellow	0.62515	0.0718139	-0.552168	-0.535036	-0.55635	-0.592911	-0.575727	-0.790394	-0.869949	-0.900158	-0.879263	-0.88015	-0.796778	-0.553961	-0.51101	-0.00323523	0.0306678	0.0527741	-0.0442975	-0.0819617	0.97383	0.953792	0.966791	0.887757	0.934487	0.94515	0.944975	0.945473	0.965617	0.984952	0.951036	0.794026	0.756095	0.753259	0.739924	0.12319	0.137729	0.119786	0.0924341	0.104756	0.0112322	0.00229457	0.000938012	0.00178595	0.00174199	0.0101475	0.121724	0.159745
TRINITY_DN128417_c0_g4_i1@@eco_3@@eco	lightgreen	-0.152938	0.694447	0.861755	0.811448	0.862429	0.928156	0.873338	0.940759	0.918679	0.963934	0.970585	0.974994	0.996149	0.0422339	0.0211555	-0.500324	-0.528829	-0.524471	-0.482109	-0.444826	-0.86851	-0.74836	-0.80463	-0.834359	-0.91477	-0.864909	-0.854922	-0.813497	-0.775274	-0.882848	-0.810921	-0.386954	-0.370352	-0.339924	-0.369022	0.00281806	0.00792732	0.00277215	0.000304917	0.00209929	0.000157189	0.000466012	2.83162e-05	1.39651e-05	7.9451e-06	1.16226e-08	0.91409	0.956918
TRINITY_DN101552_c0_g1_i4@@non_3@@non	brown	0.0826235	0.832635	0.933501	0.895542	0.940117	0.990016	0.947405	0.937961	0.879556	0.906402	0.912678	0.916587	0.979825	-0.207495	-0.213774	-0.698386	-0.709828	-0.70259	-0.679748	-0.655785	-0.747135	-0.588973	-0.668538	-0.740561	-0.821242	-0.743889	-0.72511	-0.668286	-0.612253	-0.757608	-0.677478	-0.167401	-0.145136	-0.113743	-0.146012	0.000233869	0.00109366	0.000163135	3.24258e-07	0.000104332	0.000184239	0.00177135	0.000752954	0.000594306	0.000508284	3.76558e-06	0.592169	0.580749
TRINITY_DN132568_c0_g2_i8@@eco_3@@eco	grey60	0.640142	0.063305	-0.524085	-0.504022	-0.495043	-0.568494	-0.55005	-0.769079	-0.848341	-0.878668	-0.863072	-0.861277	-0.779764	-0.565245	-0.529864	-0.0244012	0.00568223	0.0218841	-0.0688896	-0.098538	0.962755	0.95436	0.916931	0.879122	0.937173	0.923215	0.942642	0.984033	0.961387	0.947069	0.889047	0.772368	0.799983	0.70618	0.762941	0.147528	0.166506	0.17543	0.110225	0.124936	0.0154138	0.00384362	0.00181583	0.00272889	0.00285088	0.013207	0.112736	0.142308
Contig12842	turquoise	0.261897	0.496031	0.970689	0.988209	0.93701	0.906001	0.929733	0.907975	0.813631	0.797515	0.746276	0.706266	0.816693	-0.417835	-0.42571	-0.794556	-0.818175	-0.806331	-0.78422	-0.745458	-0.585428	-0.401742	-0.476942	-0.566275	-0.668373	-0.573101	-0.550251	-0.501449	-0.421256	-0.585778	-0.481338	0.0547778	0.0802617	0.129102	0.0550274	1.37947e-05	5.79365e-07	0.000194123	0.000764	0.000282562	0.000710712	0.00762806	0.0100271	0.0209179	0.0334493	0.00722133	0.26311	0.25328
Contig56058@@non	blue	0.362402	0.337823	0.925599	0.85929	0.899094	0.94623	0.876401	0.808192	0.685044	0.734425	0.773357	0.743477	0.859999	-0.445261	-0.462844	-0.834749	-0.832008	-0.830823	-0.805805	-0.789604	-0.539758	-0.34525	-0.448099	-0.536781	-0.6071	-0.515662	-0.467851	-0.413478	-0.343847	-0.529138	-0.434492	0.0885481	0.133837	0.163015	0.155703	0.000343729	0.00299032	0.000972423	0.000112589	0.0019329	0.00838839	0.0417233	0.0242326	0.0145029	0.0216718	0.00294002	0.229736	0.209625
Contig1963@@non	turquoise	0.190761	0.622978	0.966817	0.995243	0.948765	0.90837	0.942758	0.934706	0.858983	0.826546	0.777615	0.739683	0.835972	-0.365069	-0.358783	-0.764235	-0.773199	-0.767483	-0.746474	-0.722374	-0.630793	-0.460626	-0.54013	-0.625254	-0.714886	-0.621555	-0.605565	-0.548599	-0.482905	-0.639709	-0.551289	-0.0173737	0.0190213	0.0489107	-0.0136526	2.1215e-05	2.43365e-08	9.53176e-05	0.000700376	0.000139678	0.000219638	0.00301225	0.00601281	0.0136325	0.0227223	0.00499327	0.334013	0.343028
TRINITY_DN128527_c0_g1_i1@@eco_1@@eco	turquoise	0.117854	0.762671	0.964363	0.985061	0.957375	0.898811	0.924711	0.948155	0.878462	0.849093	0.804495	0.758043	0.847799	-0.308285	-0.30063	-0.719468	-0.730632	-0.72852	-0.703737	-0.679242	-0.647639	-0.490697	-0.582174	-0.645497	-0.738019	-0.658778	-0.663419	-0.576092	-0.538197	-0.693272	-0.623404	-0.0743863	-0.0216631	-0.0467273	-0.0985965	2.71677e-05	1.32218e-06	5.04914e-05	0.000981733	0.000357993	9.9293e-05	0.00182627	0.00378029	0.00893345	0.0179385	0.00388974	0.419604	0.431833
TRINITY_DN98698_c2_g2_i3@@non_3@@non	pink	0.528937	0.143138	-0.684893	-0.663488	-0.687506	-0.724465	-0.704439	-0.889247	-0.932932	-0.933278	-0.946351	-0.92307	-0.891679	-0.3525	-0.387115	0.172688	0.180492	0.177037	0.164717	0.154098	0.948711	0.927133	0.94345	0.952144	0.987716	0.971514	0.990858	0.957924	0.961829	0.978609	0.968308	0.691163	0.672336	0.667079	0.701576	0.0417865	0.0513713	0.0407021	0.0272716	0.0341152	0.00133373	0.000240815	0.000236577	0.00011172	0.000385413	0.00123705	0.352155	0.303339
Contig24812	salmon	-0.705119	0.0338664	-0.807577	-0.815864	-0.813684	-0.79639	-0.798852	-0.602642	-0.47668	-0.491169	-0.431445	-0.457833	-0.582592	0.71156	0.797587	0.964035	0.971145	0.99262	0.897063	0.87298	0.185641	-0.0650156	0.0456649	0.124328	0.252781	0.123789	0.107639	0.0479216	-0.0476142	0.189793	0.041493	-0.51018	-0.525109	-0.561988	-0.523274	0.00847745	0.00732995	0.00762095	0.0102113	0.00981088	0.0858704	0.194513	0.179364	0.246245	0.215253	0.0997207	0.031567	0.0100153
Contig21786	grey60	0.673977	0.0465158	-0.476674	-0.455877	-0.430639	-0.520362	-0.503723	-0.730538	-0.808064	-0.82294	-0.828782	-0.812116	-0.739604	-0.559425	-0.568116	-0.0647833	-0.0483087	-0.0473506	-0.0898856	-0.10316	0.927963	0.949118	0.88147	0.88716	0.926397	0.906243	0.933437	0.990658	0.952672	0.899153	0.85624	0.775738	0.834358	0.70123	0.795151	0.194519	0.217473	0.247227	0.150949	0.166799	0.0253904	0.00840687	0.00643768	0.00575917	0.00783496	0.0227444	0.11732	0.110515
TRINITY_DN150213_c3_g3_i1@@eco_2@@eco	lightgreen	-0.0555162	0.887193	0.834421	0.844736	0.893051	0.935318	0.93679	0.92248	0.935884	0.918202	0.902438	0.953594	0.95424	-0.0574573	-0.0651366	-0.603103	-0.571823	-0.598628	-0.528878	-0.550213	-0.797524	-0.664337	-0.733406	-0.789322	-0.858674	-0.764192	-0.781092	-0.731563	-0.689905	-0.815045	-0.743229	-0.281001	-0.270869	-0.238091	-0.262938	0.0051522	0.00415754	0.00118473	0.000212636	0.00019647	0.000395633	0.000206321	0.000475422	0.000867138	6.77327e-05	6.45269e-05	0.88327	0.867773
TRINITY_DN105667_c0_g2_i2@@non_2@@non	greenyellow	0.410363	0.272621	-0.71706	-0.699331	-0.720791	-0.74893	-0.729877	-0.886384	-0.926901	-0.968792	-0.927433	-0.935951	-0.888733	-0.35354	-0.280639	0.223375	0.271952	0.293999	0.177034	0.120298	0.96275	0.877727	0.921804	0.853312	0.933318	0.921879	0.907282	0.89281	0.891432	0.973347	0.90244	0.623518	0.576172	0.571598	0.559024	0.0296861	0.0360233	0.0284529	0.0202192	0.0255911	0.0014541	0.000323551	1.71479e-05	0.00031556	0.000205578	0.00135482	0.350637	0.464492
Contig24822	magenta	-0.742529	0.0219312	-0.763934	-0.768617	-0.750464	-0.750381	-0.753089	-0.542218	-0.394369	-0.408363	-0.349455	-0.370037	-0.524024	0.786206	0.829223	0.939061	0.980035	0.951498	0.949724	0.894078	0.108887	-0.123914	-0.0366561	0.084952	0.200021	0.0919234	0.0429884	-0.000455018	-0.117218	0.0874292	-0.0446449	-0.565094	-0.55677	-0.634349	-0.566351	0.0165592	0.0155145	0.0198228	0.0198441	0.019156	0.131517	0.293573	0.275197	0.356621	0.326971	0.147583	0.0119846	0.0057101
Contig39082	green	0.46102	0.211663	-0.700454	-0.695164	-0.648838	-0.688278	-0.692846	-0.877739	-0.901376	-0.885595	-0.907196	-0.844027	-0.832809	-0.293147	-0.340442	0.199504	0.188232	0.186805	0.180458	0.180813	0.957963	0.92797	0.926101	0.9607	0.962633	0.930802	0.891701	0.925248	0.893232	0.905172	0.87565	0.668876	0.63934	0.549519	0.57789	0.035598	0.0376301	0.058675	0.0403853	0.0385436	0.00186321	0.000899666	0.00148858	0.000731431	0.00422132	0.00532098	0.443936	0.369997
Contig11642@@endo	yellow	0.721801	0.0281249	-0.430958	-0.411973	-0.441648	-0.470883	-0.454053	-0.693081	-0.784815	-0.797161	-0.813783	-0.793013	-0.701633	-0.623913	-0.632445	-0.135842	-0.126677	-0.111338	-0.156923	-0.171505	0.940413	0.968818	0.985631	0.906377	0.892749	0.931456	0.907888	0.907471	0.960019	0.943051	0.96433	0.892131	0.81801	0.851029	0.790876	0.246838	0.270558	0.233994	0.200767	0.219553	0.0384502	0.0122418	0.0100849	0.00760754	0.0107783	0.0351552	0.0725461	0.0675893
TRINITY_DN109022_c3_g7_i6@@endo_1@@endo	yellow	0.598697	0.0884953	-0.567214	-0.552342	-0.566233	-0.60643	-0.595517	-0.795713	-0.859157	-0.866824	-0.879298	-0.857349	-0.798957	-0.477353	-0.500323	0.0241339	0.0408383	0.0376637	0.0236047	-0.00229861	0.980112	0.974661	0.997524	0.959367	0.949077	0.971584	0.916625	0.926565	0.947738	0.953327	0.957298	0.814248	0.743954	0.734438	0.688251	0.11121	0.123047	0.111969	0.0833952	0.0906468	0.0103234	0.00299985	0.00248552	0.00178422	0.00313097	0.00979417	0.193793	0.170151
Contig22298	black	-0.593153	0.0922669	-0.806486	-0.812139	-0.815198	-0.804826	-0.811331	-0.633998	-0.495212	-0.452672	-0.469388	-0.447607	-0.613218	0.773756	0.68826	0.927672	0.90071	0.857704	0.965925	0.975689	0.206147	0.0319865	0.135751	0.318053	0.347287	0.245668	0.192681	0.113416	0.0348065	0.197593	0.155812	-0.390602	-0.424896	-0.447133	-0.410025	0.00863709	0.00783176	0.00741809	0.00888375	0.00794364	0.0667106	0.17526	0.221136	0.202398	0.226994	0.0790709	0.0144198	0.0403927
Contig24696@@non	brown	0.156017	0.688541	0.875069	0.893357	0.928118	0.967786	0.978654	0.895128	0.866713	0.847414	0.805082	0.867243	0.91709	-0.291398	-0.284902	-0.740757	-0.748327	-0.733558	-0.727966	-0.711665	-0.654917	-0.492924	-0.561797	-0.664139	-0.7546	-0.658189	-0.655513	-0.599301	-0.525544	-0.665698	-0.58231	-0.0553364	-0.0699469	-0.00974209	-0.0733647	0.00200411	0.00117325	0.00030547	1.91441e-05	4.58278e-06	0.00110844	0.0024925	0.00392272	0.00884544	0.00245929	0.000497876	0.446786	0.457442
Contig57258@@eco	blue	0.249351	0.517616	0.994596	0.982367	0.953018	0.925288	0.918724	0.917254	0.807882	0.803067	0.796989	0.727495	0.847439	-0.414616	-0.40901	-0.806358	-0.804026	-0.803931	-0.780504	-0.765391	-0.600042	-0.422591	-0.513845	-0.602561	-0.685198	-0.58952	-0.571311	-0.505352	-0.443364	-0.613013	-0.52577	0.0232768	0.073633	0.0864613	0.03725	3.80075e-08	2.35625e-06	7.06807e-05	0.000348684	0.000465144	0.000494522	0.00843323	0.00915037	0.0101129	0.0263221	0.00392062	0.267187	0.274363
TRINITY_DN150543_c1_g2_i1@@eco_2@@eco	turquoise	0.365091	0.333981	0.924698	0.958807	0.980724	0.93368	0.963804	0.854671	0.78452	0.759531	0.694968	0.72262	0.809568	-0.479574	-0.502968	-0.860189	-0.870788	-0.873468	-0.83568	-0.807311	-0.514644	-0.308021	-0.445211	-0.500544	-0.590661	-0.506541	-0.473814	-0.374391	-0.336655	-0.547801	-0.467616	0.122132	0.198266	0.153615	0.165463	0.000358209	4.48646e-05	3.21308e-06	0.000231711	2.86738e-05	0.00333237	0.0122969	0.0175831	0.0377068	0.0278607	0.00819147	0.191431	0.167539
TRINITY_DN128015_c0_g1_i2@@eco_1@@eco	grey60	0.706424	0.0333919	-0.469443	-0.452253	-0.440481	-0.518967	-0.505217	-0.73596	-0.822147	-0.82648	-0.840954	-0.823695	-0.745202	-0.577585	-0.600886	-0.0784294	-0.075023	-0.070271	-0.10527	-0.106336	0.940275	0.970811	0.917114	0.917156	0.940542	0.926788	0.954346	0.99557	0.976998	0.923264	0.900868	0.815063	0.852596	0.753369	0.823742	0.202339	0.221618	0.235378	0.152243	0.165339	0.0237849	0.00653387	0.00602049	0.00450534	0.00634714	0.0212051	0.103378	0.0870328
TRINITY_DN86345_c1_g2_i2@@endo_2@@endo	red	-0.634426	0.06647	-0.860028	-0.86162	-0.878318	-0.857983	-0.853392	-0.676985	-0.55552	-0.551304	-0.529291	-0.537155	-0.663628	0.695106	0.736596	0.984259	0.954178	0.981218	0.909661	0.921779	0.256774	0.0241964	0.147352	0.246337	0.347085	0.212173	0.209944	0.125826	0.0497074	0.279196	0.163177	-0.425365	-0.458417	-0.461446	-0.434843	0.00293802	0.00282726	0.00183357	0.00308451	0.00343166	0.0451802	0.120458	0.1239	0.142821	0.135879	0.0513041	0.0376529	0.0236011
TRINITY_DN102173_c0_g1_i6@@endo_1@@endo	orange	0.483697	0.187089	-0.624217	-0.594072	-0.593885	-0.67109	-0.646327	-0.81344	-0.840471	-0.879596	-0.865149	-0.858424	-0.835733	-0.362894	-0.377094	0.0969329	0.181753	0.128115	0.167501	0.0766883	0.948849	0.917864	0.915197	0.911977	0.939243	0.969181	0.886309	0.918896	0.890956	0.895642	0.8669	0.695185	0.675145	0.591064	0.603566	0.0723657	0.0916353	0.0917638	0.0478215	0.0599891	0.00765398	0.00455115	0.00176933	0.00259225	0.00305254	0.00501755	0.337118	0.317098
Contig51447@@endo	grey60	0.657555	0.0542549	-0.523058	-0.507982	-0.526444	-0.589008	-0.57469	-0.779642	-0.858014	-0.870657	-0.854106	-0.864227	-0.797191	-0.5124	-0.530482	-0.0218889	0.0259835	0.00406222	-9.38721e-05	-0.0435631	0.927362	0.940072	0.91297	0.902127	0.949894	0.959578	0.982169	0.981198	0.976935	0.945762	0.932004	0.766783	0.792406	0.744448	0.807674	0.148467	0.162654	0.145383	0.0951503	0.10553	0.0132308	0.00308231	0.00225277	0.00337603	0.00265231	0.0100799	0.158419	0.141756
Contig18518@@non	darkgrey	0.561129	0.115967	-0.638193	-0.62859	-0.62245	-0.673139	-0.66732	-0.860593	-0.917556	-0.929012	-0.913829	-0.902717	-0.852876	-0.43342	-0.436223	0.09591	0.130529	0.123696	0.0910514	0.0519578	0.990031	0.964784	0.961512	0.946249	0.984577	0.980109	0.961295	0.977823	0.963342	0.972016	0.936916	0.74142	0.727796	0.666827	0.69437	0.0643729	0.0698018	0.0734178	0.0468926	0.0495618	0.0028984	0.000488387	0.000292633	0.000567985	0.000858732	0.00347233	0.243847	0.240466
Contig38643	violet	0.913564	0.000573982	-0.137371	-0.114666	-0.128798	-0.157802	-0.138626	-0.444479	-0.564454	-0.566451	-0.586873	-0.552527	-0.439935	-0.778459	-0.816436	-0.430608	-0.417564	-0.413625	-0.430073	-0.430307	0.719548	0.840979	0.775742	0.714344	0.720026	0.766382	0.850584	0.845219	0.901452	0.78181	0.830332	0.887329	0.912325	0.933656	0.987956	0.724513	0.768949	0.741215	0.685126	0.722077	0.230654	0.113353	0.1118	0.0966565	0.122895	0.236027	0.0134644	0.00725487
Contig24011	yellow	0.719952	0.0287271	-0.475522	-0.455544	-0.468195	-0.509778	-0.494461	-0.736156	-0.816054	-0.814253	-0.847093	-0.80939	-0.737458	-0.573079	-0.619818	-0.0944851	-0.0964662	-0.0951068	-0.100478	-0.102557	0.952577	0.99001	0.986919	0.955975	0.93628	0.959251	0.943951	0.951055	0.982452	0.946331	0.97121	0.878997	0.832124	0.827093	0.80884	0.195753	0.217852	0.203705	0.160925	0.176019	0.0237281	0.00730496	0.00754418	0.00395043	0.00821678	0.0233534	0.106738	0.0750029
TRINITY_DN112910_c1_g2_i21@@endo_1@@endo	magenta	-0.673654	0.0466608	-0.834712	-0.851409	-0.834501	-0.809421	-0.826094	-0.638233	-0.496472	-0.477778	-0.436838	-0.435689	-0.594434	0.785711	0.781485	0.966103	0.97749	0.95032	0.977827	0.95002	0.184782	-0.0326733	0.0706454	0.209395	0.298632	0.188297	0.146564	0.0768573	-0.0188055	0.181123	0.0824446	-0.483418	-0.502455	-0.540497	-0.484889	0.0051221	0.00358958	0.00514389	0.00821234	0.006065	0.0643512	0.173992	0.19334	0.239728	0.241108	0.091387	0.0120758	0.0128725
TRINITY_DN113157_c1_g3_i6@@non_2@@non	lightcyan	0.637821	0.064578	-0.575404	-0.554375	-0.591892	-0.608345	-0.589213	-0.808335	-0.870306	-0.867241	-0.88522	-0.855329	-0.805955	-0.456377	-0.50262	0.0295576	0.0405967	0.0350426	0.037149	0.0246798	0.919145	0.933203	0.955918	0.932623	0.946217	0.963101	0.981718	0.932976	0.974387	0.968798	0.995091	0.778341	0.731703	0.782295	0.782937	0.104996	0.121386	0.0931382	0.082161	0.0950064	0.00836775	0.00227346	0.00245941	0.00150515	0.00328211	0.00871539	0.216904	0.167882
Contig35587	pink	0.541296	0.132305	-0.654336	-0.612031	-0.638824	-0.674557	-0.633651	-0.845607	-0.877226	-0.916708	-0.90508	-0.881459	-0.852591	-0.394895	-0.386373	0.107993	0.16954	0.15375	0.124657	0.0650257	0.905567	0.880412	0.886438	0.860714	0.938498	0.944845	0.977504	0.937771	0.942352	0.959122	0.930174	0.664659	0.66333	0.669082	0.727284	0.0558615	0.0798168	0.0640263	0.0462563	0.0669066	0.0040802	0.00188973	0.000505752	0.000789789	0.00167854	0.00349492	0.292872	0.304347
TRINITY_DN125620_c0_g1_i1@@eco_2@@eco	brown	0.214271	0.579848	0.892946	0.86307	0.938417	0.977777	0.937238	0.864776	0.811614	0.845891	0.835327	0.878001	0.92896	-0.270789	-0.320813	-0.757306	-0.762712	-0.778593	-0.705489	-0.684533	-0.659022	-0.468288	-0.583695	-0.621029	-0.708814	-0.628139	-0.601888	-0.529651	-0.487989	-0.677828	-0.585968	-0.0582661	-0.00866684	-0.0167057	0.00263499	0.00118866	0.00272899	0.000179625	5.27171e-06	0.000191721	0.00261642	0.00790439	0.00405512	0.0050589	0.00184978	0.00029337	0.48096	0.399935
Contig29366@@non	tan	0.85456	0.00334097	-0.162921	-0.12565	-0.0964417	-0.195919	-0.16631	-0.452874	-0.557359	-0.5724	-0.634907	-0.582802	-0.476219	-0.771729	-0.813061	-0.391541	-0.408131	-0.398483	-0.418039	-0.39888	0.821147	0.926231	0.833079	0.808599	0.76719	0.78882	0.788738	0.885528	0.884517	0.758276	0.771675	0.928807	0.9583	0.837185	0.871181	0.675354	0.747371	0.805047	0.613425	0.668908	0.220904	0.118974	0.10725	0.0661998	0.0995686	0.195006	0.0148452	0.00770553
TRINITY_DN120310_c1_g4_i3@@eco_3@@eco	pink	0.56479	0.11309	-0.625457	-0.607665	-0.64568	-0.689031	-0.670863	-0.849347	-0.906684	-0.910567	-0.907313	-0.909106	-0.866283	-0.390605	-0.425626	0.111741	0.143915	0.123696	0.132959	0.101585	0.926316	0.916964	0.926757	0.928652	0.969918	0.972098	0.991417	0.953843	0.962617	0.964893	0.963645	0.706019	0.699176	0.699039	0.738038	0.0716326	0.0825975	0.0603309	0.0400782	0.0479254	0.00375897	0.000745271	0.000644764	0.000728276	0.0006814	0.00251966	0.29862	0.253384
TRINITY_DN131880_c0_g1_i4@@eco_1@@eco	darkgrey	0.560275	0.116644	-0.633729	-0.625705	-0.634457	-0.679979	-0.6737	-0.859245	-0.923896	-0.931764	-0.921926	-0.91761	-0.859236	-0.440936	-0.44047	0.104622	0.12449	0.130055	0.0820366	0.0565423	0.993243	0.965772	0.976484	0.951123	0.98309	0.976333	0.96162	0.967282	0.965523	0.984022	0.954912	0.750569	0.721985	0.685009	0.690753	0.0668622	0.0714864	0.0664523	0.0438751	0.0466401	0.00299351	0.000371439	0.000255518	0.000405397	0.000487291	0.0029942	0.234837	0.235391
Contig36414@@eco	turquoise	0.185794	0.632223	0.979626	0.990254	0.96465	0.944873	0.959205	0.948622	0.872878	0.867096	0.821629	0.79657	0.884214	-0.322946	-0.34039	-0.757661	-0.782011	-0.776067	-0.741198	-0.699533	-0.68618	-0.50382	-0.594418	-0.656058	-0.74587	-0.66569	-0.623755	-0.57422	-0.511861	-0.681994	-0.585927	-0.0618117	-0.00997404	0.0184334	-0.0127816	3.89622e-06	2.98113e-07	2.64166e-05	0.000122688	4.3382e-05	9.62426e-05	0.00212509	0.00246847	0.00659713	0.0101817	0.00155027	0.396629	0.370076
TRINITY_DN86294_c2_g4_i1@@endo_2@@endo	red	-0.697912	0.0365655	-0.754194	-0.769946	-0.775458	-0.755827	-0.766634	-0.552876	-0.430094	-0.387605	-0.401172	-0.397366	-0.534625	0.785078	0.76965	0.98259	0.89904	0.928614	0.900761	0.965171	0.118718	-0.0874274	0.0260449	0.174994	0.226906	0.0741079	0.070992	-0.00229153	-0.0829165	0.120829	0.0343529	-0.507409	-0.53552	-0.556083	-0.530686	0.0188797	0.0152263	0.0140688	0.0184766	0.0159514	0.12261	0.247893	0.302675	0.284563	0.289586	0.13809	0.0121929	0.0152901
TRINITY_DN126060_c1_g5_i3@@eco_3@@eco	brown	0.126063	0.746563	0.91154	0.911948	0.941759	0.986381	0.981322	0.928215	0.888832	0.88721	0.858057	0.897514	0.951674	-0.253216	-0.255869	-0.727772	-0.740419	-0.728096	-0.712345	-0.688505	-0.714273	-0.549539	-0.620698	-0.70967	-0.7967	-0.707364	-0.688981	-0.642045	-0.569921	-0.713801	-0.625546	-0.110329	-0.109349	-0.0478285	-0.0981498	0.00062115	0.000611427	0.000148245	9.57716e-07	2.87949e-06	0.000304056	0.00135071	0.00141866	0.00307914	0.00102514	7.79074e-05	0.510926	0.506355
TRINITY_DN133376_c1_g1_i1@@eco_2@@eco	darkturquoise	0.279923	0.465681	0.949634	0.960344	0.980342	0.972838	0.980637	0.903498	0.830726	0.834261	0.771358	0.799331	0.884993	-0.396174	-0.422515	-0.806517	-0.853558	-0.831528	-0.816821	-0.754719	-0.61053	-0.412072	-0.521876	-0.582685	-0.684921	-0.615238	-0.568775	-0.49397	-0.436526	-0.624507	-0.532938	0.031715	0.0788421	0.0826366	0.065338	8.98609e-05	3.93343e-05	3.44043e-06	1.05902e-05	3.264e-06	0.000835517	0.00554475	0.00516877	0.014924	0.00973437	0.00151524	0.291169	0.257244
TRINITY_DN133708_c3_g7_i6@@eco_1@@eco	brown	0.306875	0.421845	0.942513	0.882848	0.924044	0.964888	0.902577	0.847412	0.728504	0.767496	0.794769	0.768283	0.889399	-0.438002	-0.430122	-0.816609	-0.832957	-0.808442	-0.826134	-0.794986	-0.556762	-0.377512	-0.471948	-0.576107	-0.654152	-0.573503	-0.538905	-0.467239	-0.400143	-0.567083	-0.488168	0.0609841	0.0909204	0.111347	0.0754274	0.000141744	0.00161297	0.000368966	2.58063e-05	0.000862947	0.00392288	0.0260108	0.0157605	0.0104808	0.0155874	0.00132753	0.238333	0.247859
Contig35583	brown	0.278536	0.467988	0.961868	0.967254	0.98342	0.982245	0.984946	0.912868	0.839016	0.837971	0.799099	0.81233	0.897178	-0.392603	-0.413084	-0.8247	-0.840436	-0.835987	-0.803975	-0.770897	-0.630819	-0.433235	-0.542498	-0.611827	-0.699903	-0.613576	-0.571287	-0.505421	-0.445546	-0.634525	-0.541412	0.0162276	0.0674589	0.0813573	0.0700422	3.43436e-05	2.02616e-05	1.90121e-06	2.41339e-06	1.35813e-06	0.000589903	0.00469103	0.00479335	0.00977131	0.00780547	0.00103658	0.295936	0.269138
Contig35584	grey60	0.676863	0.0452338	-0.486119	-0.468203	-0.467222	-0.55036	-0.533694	-0.748342	-0.834323	-0.850806	-0.844963	-0.849324	-0.769287	-0.563802	-0.566048	-0.0542822	-0.0275408	-0.029063	-0.0716898	-0.0944503	0.937816	0.95352	0.902787	0.89406	0.940377	0.929869	0.95998	0.994689	0.971541	0.929729	0.894154	0.782804	0.830352	0.731574	0.809547	0.184565	0.203696	0.204774	0.124679	0.138908	0.0203729	0.00516236	0.00363859	0.0041373	0.00376097	0.0153686	0.113862	0.112112
TRINITY_DN141866_c3_g8_i1@@eco_2@@eco	yellow	0.466432	0.205646	-0.649771	-0.645843	-0.647069	-0.659859	-0.662486	-0.832436	-0.867516	-0.869032	-0.86706	-0.834801	-0.807015	-0.335913	-0.360529	0.138713	0.167808	0.153967	0.157689	0.114051	0.952481	0.916061	0.968235	0.933384	0.920783	0.947287	0.85571	0.855285	0.875569	0.915756	0.917504	0.720054	0.614265	0.623422	0.551731	0.0581915	0.0602447	0.0595987	0.0531229	0.0518513	0.00536062	0.00244231	0.00234955	0.00247072	0.00511291	0.00855936	0.376807	0.340511
Contig7921@@endo	orange	0.588609	0.0954304	-0.623254	-0.604398	-0.620671	-0.661593	-0.646169	-0.847349	-0.901976	-0.907094	-0.918301	-0.894186	-0.849042	-0.433096	-0.466321	0.0775898	0.0974693	0.0872022	0.0847417	0.0594499	0.978181	0.9702	0.984916	0.971043	0.982854	0.992011	0.970265	0.961789	0.973555	0.977235	0.976854	0.775356	0.733315	0.721343	0.719476	0.072938	0.0847173	0.0744872	0.0522813	0.0600725	0.00392832	0.000881179	0.000734162	0.00047346	0.00114259	0.00378454	0.24424	0.205768
Contig42294@@eco	brown	0.200507	0.604968	0.860392	0.860415	0.918497	0.962733	0.952272	0.860262	0.828425	0.858565	0.792361	0.877405	0.91206	-0.240369	-0.308778	-0.716706	-0.767348	-0.760597	-0.698551	-0.635103	-0.672363	-0.476572	-0.574147	-0.60358	-0.712544	-0.645658	-0.599901	-0.550615	-0.490543	-0.671333	-0.562461	-0.0611906	-0.0363304	-0.00277772	-0.00242074	0.00291241	0.00291084	0.000469588	3.17204e-05	7.46296e-05	0.00292154	0.00579924	0.00304234	0.0108902	0.00188045	0.000608772	0.533292	0.418821
TRINITY_DN111529_c4_g1_i1@@non_2@@non	brown	0.289867	0.449287	0.902767	0.903271	0.953213	0.965394	0.957295	0.856945	0.792892	0.784424	0.75274	0.793627	0.874774	-0.426768	-0.431021	-0.8335	-0.835605	-0.83027	-0.81048	-0.799898	-0.524621	-0.34307	-0.436733	-0.537552	-0.647087	-0.541657	-0.56875	-0.469533	-0.408265	-0.579562	-0.495245	0.10224	0.0990904	0.102047	0.0358261	0.000857232	0.000842221	6.96727e-05	2.45396e-05	5.08211e-05	0.00316079	0.010799	0.0123147	0.0192436	0.0106737	0.00202011	0.251974	0.246762
TRINITY_DN119953_c0_g2_i1@@non_1@@non	cyan	-0.289883	0.449261	0.774527	0.747959	0.786896	0.848229	0.816119	0.914158	0.941562	0.980669	0.961515	0.987851	0.955592	0.229865	0.169322	-0.366276	-0.386329	-0.412932	-0.300481	-0.272245	-0.937263	-0.830499	-0.873275	-0.853958	-0.937583	-0.888692	-0.889111	-0.874363	-0.845844	-0.941855	-0.856414	-0.515295	-0.49897	-0.457501	-0.470337	0.0142602	0.0204731	0.0118585	0.0038531	0.0072965	0.000560634	0.000149981	3.24523e-06	3.54566e-05	6.43086e-07	5.81759e-05	0.551855	0.663195
Contig35490@@non	greenyellow	0.510892	0.159858	-0.68675	-0.663913	-0.697208	-0.724704	-0.701607	-0.884413	-0.932491	-0.947465	-0.950888	-0.935091	-0.890448	-0.383424	-0.378542	0.172785	0.183407	0.199399	0.138249	0.121277	0.968854	0.928252	0.966593	0.932955	0.972954	0.96287	0.967708	0.934434	0.952069	0.996616	0.974245	0.703792	0.653792	0.67402	0.665531	0.0410139	0.0511684	0.0368364	0.027196	0.0351647	0.00154126	0.000246291	0.000103924	8.23725e-05	0.000215219	0.00128534	0.308371	0.31509
TRINITY_DN101133_c0_g1_i2@@endo_1@@endo	salmon	-0.659091	0.0534985	-0.820849	-0.841622	-0.850364	-0.810454	-0.823885	-0.637274	-0.527798	-0.527607	-0.459682	-0.492061	-0.604202	0.681221	0.766879	0.961541	0.957307	0.991172	0.878813	0.867269	0.20827	-0.0383657	0.0846742	0.150259	0.283839	0.152614	0.162447	0.0765993	0.000902783	0.243822	0.105784	-0.477103	-0.5021	-0.49803	-0.464806	0.00669323	0.00444252	0.00367478	0.00806621	0.00632445	0.0648807	0.144162	0.144334	0.213167	0.178454	0.0848452	0.0433411	0.0158969
Contig19564@@non	lightyellow	0.724415	0.0272876	-0.430344	-0.400893	-0.418935	-0.4668	-0.441473	-0.686075	-0.767539	-0.767114	-0.826411	-0.777858	-0.699971	-0.595126	-0.644105	-0.120592	-0.150013	-0.131954	-0.152595	-0.129281	0.932566	0.978254	0.977545	0.94267	0.902152	0.920116	0.903309	0.917945	0.956483	0.917533	0.948935	0.892658	0.833993	0.832944	0.792752	0.247587	0.28493	0.261726	0.20524	0.234201	0.0412936	0.0157509	0.0158448	0.00602838	0.0135839	0.0357805	0.090914	0.0611676
Contig49379	grey60	0.60575	0.0838363	-0.579988	-0.569431	-0.56167	-0.623696	-0.614985	-0.818818	-0.893982	-0.905389	-0.897388	-0.890986	-0.819316	-0.503301	-0.489522	0.0475894	0.0578714	0.0764241	-0.00139111	-0.0136719	0.978604	0.963412	0.941233	0.920711	0.966174	0.942183	0.958514	0.987258	0.968131	0.96511	0.91716	0.757183	0.769375	0.689171	0.735796	0.101613	0.109507	0.115539	0.0726745	0.0779689	0.00694787	0.00115009	0.000781084	0.00102943	0.00126406	0.00688484	0.167213	0.181051
TRINITY_DN94857_c1_g1_i3@@non_3@@non	darkred	0.91925	0.000454921	-0.0178508	-0.00657801	0.0109437	-0.012835	-0.0114937	-0.321895	-0.445328	-0.444935	-0.479912	-0.423015	-0.299595	-0.841482	-0.88411	-0.554786	-0.548363	-0.544207	-0.545899	-0.552263	0.726514	0.859807	0.811789	0.711458	0.637434	0.724467	0.69041	0.747399	0.818825	0.694437	0.764745	0.985793	0.926224	0.934081	0.872397	0.963644	0.9866	0.977708	0.973856	0.976588	0.398256	0.229657	0.230119	0.191073	0.256621	0.433497	0.00445563	0.00155495
Contig21804	skyblue	-0.941755	0.00014828	-0.338956	-0.354493	-0.335941	-0.259358	-0.275916	-0.0113511	0.165493	0.197132	0.204845	0.234283	0.044765	0.993416	0.965307	0.782591	0.761709	0.737972	0.808176	0.815828	-0.488195	-0.651194	-0.54884	-0.412122	-0.376396	-0.461935	-0.490926	-0.577201	-0.637047	-0.471084	-0.513115	-0.89052	-0.923177	-0.885999	-0.865829	0.372225	0.349247	0.376766	0.500369	0.472358	0.976878	0.670461	0.611184	0.597011	0.544018	0.908958	7.57509e-08	2.4755e-05
Contig31869@@eco	green	-0.260863	0.497795	0.7243	0.731556	0.784528	0.828075	0.832836	0.873919	0.894883	0.87299	0.85439	0.896337	0.903886	0.0580588	0.134165	-0.372944	-0.414315	-0.353877	-0.452044	-0.40569	-0.819929	-0.760245	-0.810888	-0.876573	-0.901051	-0.895438	-0.852191	-0.797434	-0.783083	-0.83087	-0.837621	-0.464634	-0.43909	-0.431218	-0.445976	0.027324	0.0250838	0.0122954	0.00583863	0.00531817	0.00206701	0.00111725	0.00211876	0.00335407	0.00106566	0.000824133	0.882055	0.730748
Contig32140@@non	orange	0.553945	0.121737	-0.666365	-0.649048	-0.660909	-0.695753	-0.68222	-0.878193	-0.922804	-0.926868	-0.92921	-0.903342	-0.870437	-0.383536	-0.416643	0.125676	0.153656	0.137897	0.140028	0.107854	0.967447	0.950059	0.964351	0.96095	0.988723	0.991483	0.981034	0.962857	0.967469	0.977848	0.970344	0.729558	0.698252	0.685401	0.705229	0.0500089	0.0585657	0.0526126	0.0374003	0.0429147	0.00183997	0.00039	0.000324062	0.000289849	0.000840106	0.00226575	0.308217	0.264616
Contig31213@@non	blue	0.237715	0.53796	0.98332	0.976784	0.932421	0.905469	0.906039	0.912128	0.806675	0.815636	0.781987	0.721417	0.832986	-0.370351	-0.394167	-0.765823	-0.795262	-0.788849	-0.751238	-0.703421	-0.627883	-0.441384	-0.528056	-0.590504	-0.684487	-0.604129	-0.559614	-0.515168	-0.446663	-0.619974	-0.515524	-0.00111763	0.0531577	0.0850306	0.0444166	1.94159e-06	6.13704e-06	0.000247169	0.000778832	0.000762967	0.000607188	0.00860925	0.00736009	0.0127762	0.0282491	0.0053023	0.326529	0.293842
TRINITY_DN121738_c1_g2_i2@@eco_3@@eco	brown	0.106484	0.785111	0.94538	0.896713	0.937345	0.985629	0.933226	0.931282	0.8604	0.895548	0.913769	0.900512	0.971708	-0.22208	-0.234987	-0.711997	-0.717031	-0.717366	-0.681737	-0.662418	-0.737852	-0.574363	-0.657787	-0.725801	-0.804556	-0.72388	-0.702469	-0.647962	-0.592091	-0.744953	-0.660037	-0.151934	-0.12083	-0.092214	-0.117715	0.000118842	0.00105259	0.000190601	1.15518e-06	0.000237202	0.000261764	0.0029119	0.00109346	0.000569349	0.000926748	1.21997e-05	0.565766	0.542773
Contig57848@@non	lightcyan	0.691076	0.0392508	-0.490925	-0.45895	-0.509496	-0.52986	-0.498439	-0.735164	-0.81084	-0.824922	-0.851883	-0.823565	-0.750706	-0.55843	-0.579801	-0.068086	-0.0603294	-0.0494368	-0.0807716	-0.091592	0.918823	0.94264	0.971449	0.906741	0.907271	0.940398	0.946858	0.907897	0.968702	0.961672	0.991878	0.843539	0.773466	0.843763	0.801653	0.179613	0.213992	0.161196	0.142311	0.172024	0.0240163	0.00801217	0.00620177	0.0035514	0.00636269	0.0197607	0.118115	0.101749
TRINITY_DN129494_c0_g1_i1@@eco_1@@eco	darkred	0.915444	0.000532462	0.0440637	0.0679005	0.0778891	0.0429201	0.0555486	-0.250855	-0.36211	-0.371654	-0.414604	-0.355488	-0.245426	-0.825202	-0.892097	-0.610162	-0.57748	-0.605921	-0.545709	-0.577093	0.6675	0.818665	0.765325	0.675137	0.58506	0.700716	0.638956	0.697739	0.77148	0.626191	0.718659	0.975794	0.914945	0.923716	0.856666	0.910379	0.862205	0.842126	0.912698	0.887128	0.515007	0.338241	0.324695	0.267202	0.3478	0.524442	0.00616889	0.00122093
Contig41701@@non	lightyellow	0.77685	0.0137863	-0.378584	-0.363174	-0.380203	-0.436185	-0.423924	-0.666133	-0.768612	-0.771732	-0.793181	-0.778856	-0.682769	-0.65783	-0.693368	-0.192408	-0.182962	-0.184157	-0.193701	-0.204679	0.937854	0.99107	0.97237	0.926369	0.905775	0.940736	0.922957	0.946713	0.978449	0.92268	0.947824	0.91902	0.886465	0.86553	0.845989	0.315033	0.336718	0.312797	0.240512	0.255492	0.0501176	0.0155156	0.0148446	0.0107496	0.0133858	0.042681	0.054119	0.0383365
Contig38698	yellow	0.640245	0.0632485	-0.481532	-0.468769	-0.466069	-0.518016	-0.510807	-0.723084	-0.797372	-0.809549	-0.821042	-0.798635	-0.725788	-0.548247	-0.5628	-0.0687404	-0.0491763	-0.0508401	-0.0720114	-0.1011	0.968377	0.977248	0.981491	0.932101	0.909982	0.940528	0.868403	0.911351	0.926315	0.912331	0.912205	0.85273	0.787656	0.746152	0.693993	0.189362	0.203076	0.206046	0.153128	0.159939	0.0277117	0.0100503	0.00819413	0.00666934	0.00984587	0.0268541	0.126433	0.114649
Contig24064	grey60	0.661574	0.0522904	-0.554118	-0.535878	-0.534939	-0.593146	-0.579171	-0.80236	-0.871124	-0.871553	-0.888667	-0.861054	-0.802986	-0.503621	-0.542734	-0.00185133	0.00733725	0.00136229	-0.00677335	-0.017009	0.964304	0.981133	0.958426	0.959559	0.974581	0.971611	0.978389	0.9926	0.988979	0.957886	0.95144	0.803828	0.804265	0.748266	0.790132	0.121596	0.136992	0.137814	0.0922718	0.102211	0.00925894	0.00222554	0.00220065	0.00135755	0.00286632	0.00916267	0.166899	0.131077
Contig54727@@endo	salmon	-0.692817	0.0385549	-0.825984	-0.829668	-0.845133	-0.80858	-0.805805	-0.618337	-0.488498	-0.493208	-0.450545	-0.46324	-0.595219	0.732557	0.797131	0.981416	0.971664	0.996977	0.913417	0.906554	0.171204	-0.0706972	0.0572092	0.138939	0.258924	0.131129	0.134607	0.0405784	-0.0323665	0.208176	0.0838183	-0.506943	-0.5396	-0.524783	-0.495582	0.00607776	0.00566077	0.00412215	0.00833255	0.00873769	0.0759044	0.182104	0.177288	0.223586	0.209184	0.0908504	0.0247847	0.0100898
Contig49346	violet	0.905576	0.00077582	0.0691381	0.102743	0.0885007	-0.0100456	0.0243612	-0.245621	-0.386497	-0.412263	-0.4325	-0.443187	-0.301873	-0.848219	-0.859313	-0.553349	-0.533608	-0.530914	-0.562921	-0.563068	0.598493	0.7387	0.613876	0.567092	0.583728	0.618165	0.715468	0.769889	0.784365	0.622045	0.640234	0.826289	0.933694	0.851188	0.954137	0.859713	0.792527	0.820881	0.979537	0.950396	0.524103	0.304179	0.270187	0.244963	0.232175	0.429836	0.00385395	0.00298869
TRINITY_DN155021_c1_g1_i3@@eco_2@@eco	blue	0.216666	0.575516	0.991991	0.96672	0.945379	0.921523	0.902196	0.917873	0.802271	0.812421	0.802523	0.731143	0.856413	-0.392852	-0.386448	-0.771474	-0.796881	-0.778735	-0.77714	-0.737159	-0.600536	-0.430687	-0.516736	-0.601319	-0.695347	-0.61703	-0.601205	-0.525841	-0.467104	-0.627204	-0.545137	0.00678253	0.049314	0.0526488	-0.00957149	1.50219e-07	2.14314e-05	0.000118848	0.000412598	0.000874475	0.000481984	0.00927268	0.00779307	0.0092339	0.0252079	0.0032004	0.295602	0.304246
TRINITY_DN82445_c0_g1_i1@@endo_2@@endo	royalblue	0.865753	0.00255341	-0.199903	-0.17278	-0.222933	-0.224338	-0.198865	-0.488422	-0.598312	-0.600059	-0.630407	-0.594422	-0.491156	-0.722912	-0.767426	-0.361927	-0.353307	-0.347457	-0.354014	-0.355439	0.739132	0.844091	0.834046	0.748965	0.734535	0.800204	0.856758	0.809224	0.903536	0.821699	0.897807	0.893768	0.850558	0.957664	0.939175	0.60608	0.656655	0.564237	0.561718	0.60799	0.182182	0.0887538	0.0875832	0.0687532	0.091395	0.179377	0.0277668	0.0157757
Contig36131@@non	tan	0.93623	0.000202511	-0.111626	-0.0919408	-0.0853024	-0.141982	-0.127607	-0.433398	-0.563153	-0.570588	-0.594907	-0.564158	-0.436899	-0.840444	-0.868624	-0.472039	-0.46256	-0.455001	-0.482404	-0.483641	0.787175	0.907081	0.828749	0.762239	0.745229	0.792746	0.829905	0.877455	0.915507	0.788318	0.822441	0.957038	0.976464	0.937582	0.967944	0.774945	0.814014	0.827274	0.715572	0.743543	0.243874	0.114371	0.108624	0.0910631	0.113584	0.239654	0.00455374	0.00237428
Contig38985@@endo	red	-0.813829	0.00760138	-0.712242	-0.710662	-0.740907	-0.701402	-0.693992	-0.455738	-0.300311	-0.295393	-0.27648	-0.284802	-0.448458	0.877045	0.889608	0.976442	0.967484	0.959823	0.966385	0.958423	-0.0286779	-0.251515	-0.113688	0.00178858	0.0822158	-0.0234851	-0.0505726	-0.158518	-0.22241	0.00306619	-0.0783687	-0.641863	-0.688804	-0.649682	-0.642136	0.0313296	0.0318812	0.0223799	0.0352414	0.03809	0.21763	0.432344	0.440288	0.471416	0.457605	0.226004	0.00189914	0.00131905
Contig24037	green	0.382471	0.309677	-0.74392	-0.733675	-0.749486	-0.770461	-0.763085	-0.903172	-0.92816	-0.926874	-0.938197	-0.911463	-0.893752	-0.246704	-0.266201	0.279747	0.278829	0.285048	0.258859	0.24524	0.959675	0.897139	0.958017	0.948016	0.953705	0.941496	0.885572	0.867603	0.875378	0.941901	0.925078	0.640572	0.552415	0.558087	0.509175	0.0215514	0.0244533	0.020075	0.0151155	0.0167535	0.000845153	0.000304857	0.000323968	0.000181835	0.000622991	0.00115857	0.522216	0.488711
[truncated: 4,068 more rows]
[truncated: 20 more columns]

## Sheet: Hub genes
		Module	MM>0.98 and GS>0.95	Top 8 hub genes that were located in the first cluster
		tan	TRINITY_DN131318_c0_g1_i1@@eco_1@@eco	Contig50005@@endo
			Contig22800	TRINITY_DN144685_c1_g2_i1@@eco_2@@eco
			Contig5034@@eco	Contig16749@@endo
			TRINITY_DN144685_c1_g2_i6@@eco_2@@eco	Contig28247@@eco
			Contig58753@@non	Contig22800
			Contig42176	Contig51429@@endo
[truncated: 80 more rows]

## Sheet: Real hub genes
The “real” hub genes in each significant module
[truncated: 8 more rows]

[truncated: 1 more sheets: Expression profile of hub genes]
