# Supplementary material for: Characterizing rhizome bud dormancy in Polygonatum kingianum: Development of novel chill models and determination of dormancy release mechanisms by weighted correlation network analysis
Source: PLoS One. 2020 Apr 30;15(4):e0231867. doi: 10.1371/journal.pone.0231867 (PMC7192456; doi:10.1371/journal.pone.0231867)
Supplement: S3 Table — “Annotation” describes the module attribution and GO annotation for each gene. “Enrichment” describes the statistic information for each enriched term. (XLSX) [file pone.0231867.s010.xlsx]

## Sheet: Annotation
Gene	original_id	darkred	royalblue	skyblue	tan	violet	white	Gene ID	Type	Tax ID	Homologene Gene ID	Homologene Gene Tax ID	Gene Symbol	Description	Biological Process (GO)	GO:0009699 phenylpropanoid biosynthetic p	GO:0009611 response to wounding	GO:0044036 cell wall macromolecule metabo	GO:0001666 response to hypoxia	GO:0071695 anatomical structure maturatio	GO:0072522 purine-containing compound bio	GO:0009657 plastid organization	GO:0042180 cellular ketone metabolic proc	GO:0048229 gametophyte development	GO:0098754 detoxification	GO:0006820 anion transport	ath00010 Glycolysis / Gluconeogenesis	GO:0009606 tropism	TotalEvidenceCount
833986	AT5G39890.1	1	1	0	1	1	0	833986	Gene_ID	A. thaliana	833986	A. thaliana	AT5G39890	2-aminoethanethiol dioxygenase, putative (DUF1637)	GO:0070483 detection of hypoxia;GO:0018171 peptidyl-cysteine oxidation;GO:0003032 detection of oxygen	0	0	0	1	0	0	0	0	0	0	0	0	0	4
831364	AT5G15120.1	1	1	0	1	1	0	831364	Gene_ID	A. thaliana	831364	A. thaliana	AT5G15120	2-aminoethanethiol dioxygenase, putative (DUF1637)	GO:0070483 detection of hypoxia;GO:0009061 anaerobic respiration;GO:0018171 peptidyl-cysteine oxidation	0	0	0	1	0	0	0	0	0	0	0	0	0	4
832356	AT5G22920.1	1	1	0	1	1	0	832356	Gene_ID	A. thaliana	832356	A. thaliana	AT5G22920	CHY-type/CTCHY-type/RING-type Zinc finger protein	GO:1902456 regulation of stomatal opening;GO:1990069 stomatal opening;GO:0010119 regulation of stomatal movement	0	0	0	0	0	0	0	0	0	0	0	0	0	4
832468	AT5G24030.1	0	1	0	0	1	1	832468	Gene_ID	A. thaliana	832468	A. thaliana	SLAH3	SLAC1 homologue 3	GO:0006821 chloride transport;GO:0009414 response to water deprivation;GO:0009415 response to water	0	0	0	0	0	0	0	0	0	0	1	0	0	3
819723	AT3G05570.1	1	1	0	1	0	0	819723	Gene_ID	A. thaliana	819723	A. thaliana	AT3G05570	dipeptide transport ATP-binding protein	GO:0008150 biological_process	0	0	0	0	0	0	0	0	0	0	0	0	0	3
836749	AT5G66170.3	1	0	0	1	1	0	836749	Gene_ID	A. thaliana	836749	A. thaliana	STR18	sulfurtransferase 18		0	0	0	0	0	0	0	0	0	0	0	0	0	3
825429	AT3G62550.1	1	1	0	1	0	0	825429	Gene_ID	A. thaliana	825429	A. thaliana	AT3G62550	Adenine nucleotide alpha hydrolases-like superfamily protein		0	0	0	0	0	0	0	0	0	0	0	0	0	3
835108	AT5G50400.1	0	1	0	1	1	0	835108	Gene_ID	A. thaliana	835108	A. thaliana	PAP27	purple acid phosphatase 27	GO:0016311 dephosphorylation;GO:0006796 phosphate-containing compound metabolic process;GO:0006793 phosphorus metabolic process	0	0	0	0	0	0	0	0	0	0	0	0	0	3
823721	AT3G45780.2	0	0	0	1	1	0	823721	Gene_ID	A. thaliana	823721	A. thaliana	PHOT1	phototropin 1	GO:0010362 negative regulation of anion channel activity by blue light;GO:0010361 regulation of anion channel activity by blue light;GO:0009904 chloroplast accumulation movement	0	0	0	0	0	0	0	0	0	0	1	0	1	2
839345	AT1G05010.1	1	1	0	0	0	0	839345	Gene_ID	A. thaliana	839345	A. thaliana	EFE	ethylene-forming enzyme	GO:0009835 fruit ripening;GO:0009693 ethylene biosynthetic process;GO:0043450 alkene biosynthetic process	0	0	0	0	0	0	0	0	0	0	0	0	0	2
832038	AT5G19180.1	0	1	0	0	1	0	832038	Gene_ID	A. thaliana	832038	A. thaliana	ECR1	E1 C-terminal related 1	GO:0045116 protein neddylation;GO:0032446 protein modification by small protein conjugation;GO:0070647 protein modification by small protein conjugation or removal	0	0	0	0	0	0	0	0	0	0	0	0	0	2
821461	AT3G19270.1	0	0	0	1	1	0	821461	Gene_ID	A. thaliana	821461	A. thaliana	CYP707A4	cytochrome P450, family 707, subfamily A, polypeptide 4	GO:0046345 abscisic acid catabolic process;GO:0043290 apocarotenoid catabolic process;GO:0016107 sesquiterpenoid catabolic process	0	0	0	0	0	0	0	0	0	0	0	0	0	2
840335	AT1G34340.1	0	1	0	0	1	0	840335	Gene_ID	A. thaliana	840335	A. thaliana	AT1G34340	alpha/beta-Hydrolases superfamily protein	GO:0044255 cellular lipid metabolic process;GO:0006629 lipid metabolic process;GO:0044238 primary metabolic process	0	0	0	0	0	0	0	0	0	0	0	0	0	2
831241	AT5G13930.1	0	1	0	1	0	0	831241	Gene_ID	A. thaliana	831241	A. thaliana	TT4	Chalcone and stilbene synthase family protein	GO:0009715 chalcone biosynthetic process;GO:0009714 chalcone metabolic process;GO:0031540 regulation of anthocyanin biosynthetic process	1	1	0	0	0	0	0	1	0	0	0	0	0	2
837268	AT1G07540.1	1	1	0	0	0	0	837268	Gene_ID	A. thaliana	837268	A. thaliana	TRFL2	TRF-like 2		0	0	0	0	0	0	0	0	0	0	0	0	0	2
822237	AT3G26330.1	1	0	0	1	0	0	822237	Gene_ID	A. thaliana	822237	A. thaliana	CYP71B37	cytochrome P450, family 71, subfamily B, polypeptide 37	GO:0055114 oxidation-reduction process;GO:0008152 metabolic process;GO:0008150 biological_process	0	0	0	0	0	0	0	0	0	0	0	0	0	2
822221	AT3G26200.1	1	1	0	0	0	0	822221	Gene_ID	A. thaliana	822221	A. thaliana	CYP71B22	cytochrome P450, family 71, subfamily B, polypeptide 22	GO:0055114 oxidation-reduction process;GO:0008152 metabolic process;GO:0008150 biological_process	0	0	0	0	0	0	0	0	0	0	0	0	0	2
844112	AT1G77760.1	1	1	0	0	0	0	844112	Gene_ID	A. thaliana	844112	A. thaliana	NIA1	nitrate reductase 1	GO:0042128 nitrate assimilation;GO:0042126 nitrate metabolic process;GO:0009635 response to herbicide	0	1	0	0	0	0	0	0	0	0	0	0	0	2
836554	AT5G64330.1	0	1	0	1	0	0	836554	Gene_ID	A. thaliana	836554	A. thaliana	NPH3	Phototropic-responsive NPH3 family protein	GO:0009785 blue light signaling pathway;GO:0009638 phototropism;GO:0071483 cellular response to blue light	0	0	0	0	0	0	0	0	0	0	0	0	1	2
817395	AT2G28470.2	1	0	0	1	0	0	817395	Gene_ID	A. thaliana	817395	A. thaliana	BGAL8	beta-galactosidase 8	GO:0005975 carbohydrate metabolic process;GO:0044238 primary metabolic process;GO:0071704 organic substance metabolic process	0	0	0	0	0	0	0	0	0	0	0	0	0	2
827328	AT4G16340.1	0	1	0	1	0	0	827328	Gene_ID	A. thaliana	827328	A. thaliana	SPK1	guanyl-nucleotide exchange factors;GTPase binding;GTP binding protein	GO:0010928 regulation of auxin mediated signaling pathway;GO:0009958 positive gravitropism;GO:0009630 gravitropism	0	0	0	0	0	0	0	0	0	0	0	0	1	2
839641	AT1G27500.1	1	0	0	1	0	0	839641	Gene_ID	A. thaliana	839641	A. thaliana	KLCR3	Tetratricopeptide repeat (TPR)-like superfamily protein		0	0	0	0	0	0	0	0	0	0	0	0	0	2
818058	AT2G34930.1	1	0	0	1	0	0	818058	Gene_ID	A. thaliana	818058	A. thaliana	AT2G34930	disease resistance family protein / LRR family protein	GO:0002239 response to oomycetes;GO:0050832 defense response to fungus;GO:0009620 response to fungus	0	0	0	0	0	0	0	0	0	0	0	0	0	2
814629	AT2G01050.1	0	0	1	1	0	0	814629	Gene_ID	A. thaliana	814629	A. thaliana	AT2G01050	zinc ion binding / nucleic acid binding protein	GO:0008150 biological_process	0	0	0	0	0	0	0	0	0	0	0	0	0	2
829736	AT4G35820.1	0	1	0	1	0	0	829736	Gene_ID	A. thaliana	829736	A. thaliana	AT4G35820	2-oxoglutarate (2OG) and Fe(II)-dependent oxygenase superfamily protein	GO:0018401 peptidyl-proline hydroxylation to 4-hydroxy-L-proline;GO:0019471 4-hydroxyproline metabolic process;GO:0019511 peptidyl-proline hydroxylation	0	0	0	1	0	0	0	0	0	0	0	0	0	2
843866	AT1G75290.1	1	1	0	0	0	0	843866	Gene_ID	A. thaliana	843866	A. thaliana	AT1G75290	NAD(P)-binding Rossmann-fold superfamily protein	GO:0055114 oxidation-reduction process;GO:0008152 metabolic process;GO:0008150 biological_process	0	0	0	0	0	0	0	0	0	0	0	0	0	2
821955	AT3G23730.1	1	0	0	1	0	0	821955	Gene_ID	A. thaliana	821955	A. thaliana	XTH16	xyloglucan endotransglucosylase/hydrolase 16	GO:0010411 xyloglucan metabolic process;GO:0010410 hemicellulose metabolic process;GO:0010383 cell wall polysaccharide metabolic process	0	0	1	0	0	0	0	0	0	0	0	0	0	2
832466	AT5G24010.1	0	1	0	0	1	0	832466	Gene_ID	A. thaliana	832466	A. thaliana	AT5G24010	Protein kinase superfamily protein	GO:0046777 protein autophosphorylation;GO:0006468 protein phosphorylation;GO:0016310 phosphorylation	0	0	0	0	0	0	0	0	0	0	0	0	0	2
835859	AT5G57550.1	0	0	0	1	1	0	835859	Gene_ID	A. thaliana	835859	A. thaliana	XTH25	xyloglucan endotransglucosylase/hydrolase 25	GO:0010411 xyloglucan metabolic process;GO:0010410 hemicellulose metabolic process;GO:0009832 plant-type cell wall biogenesis	0	0	1	0	0	0	0	0	0	0	0	0	0	2
837515	AT1G09830.1	0	0	0	1	0	1	837515	Gene_ID	A. thaliana	837515	A. thaliana	PUR2	Glycinamide ribonucleotide (GAR) synthetase	GO:0006189 'de novo' IMP biosynthetic process;GO:0006188 IMP biosynthetic process;GO:0046040 IMP metabolic process	0	0	0	0	0	1	0	0	0	0	0	0	0	2
829053	AT4G29310.1	1	0	0	1	0	0	829053	Gene_ID	A. thaliana	829053	A. thaliana	AT4G29310	DUF1005 family protein (DUF1005)	GO:0008150 biological_process	0	0	0	0	0	0	0	0	0	0	0	0	0	2
820586	AT3G13770.1	1	1	0	0	0	0	820586	Gene_ID	A. thaliana	820586	A. thaliana	AT3G13770	Pentatricopeptide repeat (PPR) superfamily protein	GO:0009451 RNA modification;GO:0043412 macromolecule modification;GO:0016070 RNA metabolic process	0	0	0	0	0	0	0	0	0	0	0	0	0	2
843943	AT1G76110.1	0	0	1	0	0	1	843943	Gene_ID	A. thaliana	843943	A. thaliana	AT1G76110	HMG (high mobility group) box protein with ARID/BRIGHT DNA-binding domain-containing protein	GO:0010197 polar nucleus fusion;GO:0009559 embryo sac central cell differentiation;GO:0009561 megagametogenesis	0	0	0	0	0	0	0	0	1	0	0	0	0	2
818251	AT2G36790.1	0	1	0	0	1	0	818251	Gene_ID	A. thaliana	818251	A. thaliana	UGT73C6	UDP-glucosyl transferase 73C6	GO:0051555 flavonol biosynthetic process;GO:0051553 flavone biosynthetic process;GO:0051554 flavonol metabolic process	1	0	0	0	0	0	0	0	0	0	0	0	0	2
818191	AT2G36190.1	0	0	0	1	0	0	818191	Gene_ID	A. thaliana	818191	A. thaliana	cwINV4	cell wall invertase 4	GO:0005987 sucrose catabolic process;GO:0071836 nectar secretion;GO:0046352 disaccharide catabolic process	0	0	1	0	0	0	0	0	0	0	0	0	0	1
816944	AT2G24100.1	0	0	0	1	0	0	816944	Gene_ID	A. thaliana	816944	A. thaliana	ASG1	ATP-dependent DNA helicase		0	0	0	0	0	0	0	0	0	0	0	0	0	1
819990	AT3G07990.1	0	0	0	1	0	0	819990	Gene_ID	A. thaliana	819990	A. thaliana	SCPL27	serine carboxypeptidase-like 27	GO:0051603 proteolysis involved in cellular protein catabolic process;GO:0044257 cellular protein catabolic process;GO:0030163 protein catabolic process	0	0	0	0	0	0	0	0	0	0	0	0	0	1
844162	AT1G78270.1	1	0	0	0	0	0	844162	Gene_ID	A. thaliana	844162	A. thaliana	UGT85A4	UDP-glucosyl transferase 85A4		0	0	0	0	0	0	0	0	0	0	0	0	0	1
816810	AT2G22795.1	0	0	0	1	0	0	816810	Gene_ID	A. thaliana	816810	A. thaliana	AT2G22795	hypothetical protein	GO:0008150 biological_process	0	0	0	0	0	0	0	0	0	0	0	0	0	1
834273	AT5G42650.1	0	1	0	0	0	0	834273	Gene_ID	A. thaliana	834273	A. thaliana	AOS	allene oxide synthase	GO:0031408 oxylipin biosynthetic process;GO:0019373 epoxygenase P450 pathway;GO:0009695 jasmonic acid biosynthetic process	1	1	0	0	0	0	0	0	0	0	0	0	0	1
819883	AT3G06980.1	0	1	0	0	0	0	819883	Gene_ID	A. thaliana	819883	A. thaliana	AT3G06980	DEA(D/H)-box RNA helicase family protein		0	0	0	0	0	0	0	0	0	0	0	0	0	1
840742	AT1G40129.1	0	0	0	1	0	0	840742	Gene_ID	A. thaliana	840742	A. thaliana	AT1G40129	hypothetical protein	GO:0008150 biological_process	0	0	0	0	0	0	0	0	0	0	0	0	0	1
834842	AT5G47910.1	0	1	0	0	0	0	834842	Gene_ID	A. thaliana	834842	A. thaliana	RBOHD	respiratory burst oxidase homologue D	GO:0007231 osmosensory signaling pathway;GO:0071470 cellular response to osmotic stress;GO:0050832 defense response to fungus	0	1	0	0	0	0	0	0	0	0	0	0	0	1
829248	AT4G31210.1	0	1	0	0	0	0	829248	Gene_ID	A. thaliana	829248	A. thaliana	AT4G31210	DNA topoisomerase, type IA, core		0	0	0	0	0	0	0	0	0	0	0	0	0	1
820859	AT3G16140.1	0	0	0	1	0	0	820859	Gene_ID	A. thaliana	820859	A. thaliana	PSAH-1	photosystem I subunit H-1	GO:0015979 photosynthesis;GO:0044237 cellular metabolic process;GO:0008152 metabolic process	0	0	0	0	0	0	0	0	0	0	0	0	0	1
844002	AT1G76690.1	1	0	0	0	0	0	844002	Gene_ID	A. thaliana	844002	A. thaliana	OPR2	12-oxophytodienoate reductase 2	GO:0031408 oxylipin biosynthetic process;GO:0009695 jasmonic acid biosynthetic process;GO:0031407 oxylipin metabolic process	0	0	0	0	0	0	0	0	0	0	0	0	0	1
839069	AT1G24540.1	0	0	0	1	0	0	839069	Gene_ID	A. thaliana	839069	A. thaliana	CYP86C1	cytochrome P450, family 86, subfamily C, polypeptide 1	GO:0055114 oxidation-reduction process;GO:0008152 metabolic process;GO:0008150 biological_process	0	0	0	0	0	0	0	0	0	0	0	0	0	1
829030	AT4G29090.1	0	0	0	0	0	1	829030	Gene_ID	A. thaliana	829030	A. thaliana	AT4G29090	Ribonuclease H-like superfamily protein		0	0	0	0	0	0	0	0	0	0	0	0	0	1
832529	AT5G24580.2	0	0	0	0	1	0	832529	Gene_ID	A. thaliana	832529	A. thaliana	AT5G24580	Heavy metal transport/detoxification superfamily protein	GO:0030001 metal ion transport;GO:0006812 cation transport;GO:0006811 ion transport	0	0	0	0	0	0	0	0	0	0	0	0	0	1
834502	AT5G44730.1	0	1	0	0	0	0	834502	Gene_ID	A. thaliana	834502	A. thaliana	AT5G44730	Haloacid dehalogenase-like hydrolase (HAD) superfamily protein		0	0	0	0	0	0	0	0	0	0	0	0	0	1
831507	AT5G16460.1	0	0	1	0	0	0	831507	Gene_ID	A. thaliana	831507	A. thaliana	AT5G16460	Putative adipose-regulatory protein (Seipin)	GO:0010344 seed oilbody biogenesis;GO:0010162 seed dormancy process;GO:0080155 regulation of double fertilization forming a zygote and endosperm	0	0	0	0	1	0	0	0	0	0	0	0	0	1
840172	AT1G32780.1	0	0	0	1	0	0	840172	Gene_ID	A. thaliana	840172	A. thaliana	AT1G32780	GroES-like zinc-binding dehydrogenase family protein	GO:0046294 formaldehyde catabolic process;GO:0110095 cellular detoxification of aldehyde;GO:0046292 formaldehyde metabolic process	0	0	0	0	0	0	0	0	0	1	0	1	0	1
821871	AT3G22970.1	0	0	1	0	0	0	821871	Gene_ID	A. thaliana	821871	A. thaliana	AT3G22970	hypothetical protein (DUF506)	GO:0008150 biological_process	0	0	0	0	0	0	0	0	0	0	0	0	0	1
830025	AT4G38690.1	1	0	0	0	0	0	830025	Gene_ID	A. thaliana	830025	A. thaliana	AT4G38690	PLC-like phosphodiesterases superfamily protein	GO:0006629 lipid metabolic process;GO:0044238 primary metabolic process;GO:0071704 organic substance metabolic process	0	0	0	0	0	0	0	0	0	0	0	0	0	1
816247	AT2G17410.2	0	0	1	0	0	0	816247	Gene_ID	A. thaliana	816247	A. thaliana	AT2G17410	ARID/BRIGHT DNA-binding domain-containing protein	GO:0006342 chromatin silencing;GO:0045814 negative regulation of gene expression, epigenetic;GO:0045892 negative regulation of transcription, DNA-templated	0	0	0	0	0	0	0	0	0	0	0	0	0	1
828587	AT4G24840.1	0	0	0	1	0	0	828587	Gene_ID	A. thaliana	828587	A. thaliana	AT4G24840	oligomeric golgi complex subunit-like protein	GO:0006891 intra-Golgi vesicle-mediated transport;GO:0007030 Golgi organization;GO:0048193 Golgi vesicle transport	0	0	0	0	0	0	0	0	0	0	0	0	0	1
830529	AT5G06410.1	0	0	0	0	0	1	830529	Gene_ID	A. thaliana	830529	A. thaliana	AT5G06410	DNAJ heat shock N-terminal domain-containing protein	GO:0044571 [2Fe-2S] cluster assembly;GO:0055072 iron ion homeostasis;GO:0097428 protein maturation by iron-sulfur cluster transfer	0	0	0	0	0	0	0	0	0	0	0	0	0	1
840297	AT1G34000.1	0	0	0	1	0	0	840297	Gene_ID	A. thaliana	840297	A. thaliana	OHP2	one-helix protein 2	GO:0010207 photosystem II assembly;GO:0019684 photosynthesis, light reaction;GO:0009642 response to light intensity	0	0	0	0	0	0	0	0	0	0	0	0	0	1
839578	AT1G04220.1	0	1	0	0	0	0	839578	Gene_ID	A. thaliana	839578	A. thaliana	KCS2	3-ketoacyl-CoA synthase 2	GO:0010345 suberin biosynthetic process;GO:0009699 phenylpropanoid biosynthetic process;GO:0009698 phenylpropanoid metabolic process	1	1	0	0	0	0	0	0	0	0	0	0	0	1
827868	AT4G21200.1	0	0	1	0	0	0	827868	Gene_ID	A. thaliana	827868	A. thaliana	GA2OX8	gibberellin 2-oxidase 8	GO:0009686 gibberellin biosynthetic process;GO:0009685 gibberellin metabolic process;GO:0016102 diterpenoid biosynthetic process	0	0	0	0	0	0	0	0	0	0	0	0	0	1
832376	AT5G23120.1	1	0	0	0	0	0	832376	Gene_ID	A. thaliana	832376	A. thaliana	HCF136	photosystem II stability/assembly factor, chloroplast (HCF136)	GO:0015979 photosynthesis;GO:0009657 plastid organization;GO:0046686 response to cadmium ion	0	0	0	0	0	0	1	0	0	0	0	0	0	1
827338	AT4G16440.1	0	0	1	0	0	0	827338	Gene_ID	A. thaliana	827338	A. thaliana	NAR1	ferredoxin hydrogenase	GO:0070482 response to oxygen levels;GO:0009628 response to abiotic stimulus;GO:0050896 response to stimulus	0	0	0	0	0	0	0	0	0	0	0	0	0	1
825489	AT3G63140.1	1	0	0	0	0	0	825489	Gene_ID	A. thaliana	825489	A. thaliana	CSP41A	chloroplast stem-loop binding protein of 41 kDa	GO:0033499 galactose catabolic process via UDP-galactose;GO:0032544 plastid translation;GO:0019388 galactose catabolic process	0	0	0	0	0	0	1	0	0	0	0	0	0	1
826840	AT4G12310.1	0	0	1	0	0	0	826840	Gene_ID	A. thaliana	826840	A. thaliana	CYP706A5	cytochrome P450, family 706, subfamily A, polypeptide 5	GO:0055114 oxidation-reduction process;GO:0008152 metabolic process;GO:0008150 biological_process	0	0	0	0	0	0	0	0	0	0	0	0	0	1
824608	AT3G54420.1	0	1	0	0	0	0	824608	Gene_ID	A. thaliana	824608	A. thaliana	EP3	homolog of carrot EP3-3 chitinase	GO:0010262 somatic embryogenesis;GO:0006032 chitin catabolic process;GO:0016998 cell wall macromolecule catabolic process	0	1	1	0	0	0	0	0	0	0	0	0	0	1
831174	AT5G13330.1	0	0	0	1	0	0	831174	Gene_ID	A. thaliana	831174	A. thaliana	Rap2.6L	related to AP2 6l	GO:0071497 cellular response to freezing;GO:0050826 response to freezing;GO:0019760 glucosinolate metabolic process	0	0	0	0	0	0	0	0	0	0	0	0	0	1
827934	AT4G02510.1	0	1	0	0	0	0	827934	Gene_ID	A. thaliana	827934	A. thaliana	TOC159	translocon at the outer envelope membrane of chloroplasts 159	GO:0045037 protein import into chloroplast stroma;GO:0045036 protein targeting to chloroplast;GO:0072596 establishment of protein localization to chloroplast	0	0	0	0	0	0	0	0	0	0	0	0	0	1
835860	AT5G57560.1	1	0	0	0	0	0	835860	Gene_ID	A. thaliana	835860	A. thaliana	TCH4	Xyloglucan endotransglucosylase/hydrolase family protein	GO:0010411 xyloglucan metabolic process;GO:0010410 hemicellulose metabolic process;GO:0009664 plant-type cell wall organization	0	0	1	0	0	0	0	0	0	0	0	0	0	1
816797	AT2G22660.2	0	0	0	1	0	0	816797	Gene_ID	A. thaliana	816797	A. thaliana	AT2G22660	DNA-binding protein, putative (duplicated DUF1399)	GO:0009738 abscisic acid-activated signaling pathway;GO:0071215 cellular response to abscisic acid stimulus;GO:0009737 response to abscisic acid	0	0	0	0	0	0	0	0	0	0	0	0	0	1
842121	AT1G56660.1	0	0	0	1	0	0	842121	Gene_ID	A. thaliana	842121	A. thaliana	AT1G56660	MAEBL domain protein	GO:0008150 biological_process	0	0	0	0	0	0	0	0	0	0	0	0	0	1
818686	AT2G40890.1	0	0	0	0	1	0	818686	Gene_ID	A. thaliana	818686	A. thaliana	CYP98A3	cytochrome P450, family 98, subfamily A, polypeptide 3	GO:0009805 coumarin biosynthetic process;GO:0009809 lignin biosynthetic process;GO:0009804 coumarin metabolic process	1	0	0	0	0	0	0	0	0	0	0	0	0	1
829661	AT4G35090.1	0	1	0	0	0	0	829661	Gene_ID	A. thaliana	829661	A. thaliana	CAT2	catalase 2	GO:0009970 cellular response to sulfate starvation;GO:0006995 cellular response to nitrogen starvation;GO:0016036 cellular response to phosphate starvation	0	1	0	0	0	0	0	0	0	0	0	0	0	1
816978	AT2G24420.2	0	1	0	0	0	0	816978	Gene_ID	A. thaliana	816978	A. thaliana	AT2G24420	DNA repair ATPase-like protein		0	0	0	0	0	0	0	0	0	0	0	0	0	1
839055	AT1G24380.1	0	0	0	1	0	0	839055	Gene_ID	A. thaliana	839055	A. thaliana	AT1G24380	no-apical-meristem-associated carboxy-terminal domain protein	GO:0008150 biological_process	0	0	0	0	0	0	0	0	0	0	0	0	0	1
830423	AT5G01660.1	0	0	0	1	0	0	830423	Gene_ID	A. thaliana	830423	A. thaliana	AT5G01660	influenza virus NS1A-binding protein		0	0	0	0	0	0	0	0	0	0	0	0	0	1
822463	AT3G28345.1	0	0	0	0	1	0	822463	Gene_ID	A. thaliana	822463	A. thaliana	ABCB15	ABC transporter family protein		0	0	0	0	0	0	0	0	0	0	0	0	0	1
837461	AT1G09390.1	1	0	0	0	0	0	837461	Gene_ID	A. thaliana	837461	A. thaliana	AT1G09390	GDSL-like Lipase/Acylhydrolase superfamily protein	GO:0016042 lipid catabolic process;GO:0006629 lipid metabolic process;GO:1901575 organic substance catabolic process	0	0	0	0	0	0	0	0	0	0	0	0	0	1
816382	AT2G18670.1	0	0	0	0	1	0	816382	Gene_ID	A. thaliana	816382	A. thaliana	AT2G18670	RING/U-box superfamily protein	GO:0016567 protein ubiquitination;GO:0032446 protein modification by small protein conjugation;GO:0070647 protein modification by small protein conjugation or removal	0	0	0	0	0	0	0	0	0	0	0	0	0	1
836102	AT5G59810.1	0	1	0	0	0	0	836102	Gene_ID	A. thaliana	836102	A. thaliana	SBT5.4	Subtilase family protein		0	0	0	0	0	0	0	0	0	0	0	0	0	1
820816	AT3G15730.1	1	0	0	0	0	0	820816	Gene_ID	A. thaliana	820816	A. thaliana	PLDALPHA1	phospholipase D alpha 1	GO:0010358 leaf shaping;GO:0009789 positive regulation of abscisic acid-activated signaling pathway;GO:1905959 positive regulation of cellular response to alcohol	0	0	0	0	0	0	0	0	0	0	0	0	0	1
824462	AT3G52960.1	1	0	0	0	0	0	824462	Gene_ID	A. thaliana	824462	A. thaliana	AT3G52960	Thioredoxin superfamily protein	GO:0042744 hydrogen peroxide catabolic process;GO:0042743 hydrogen peroxide metabolic process;GO:0017001 antibiotic catabolic process	0	0	0	0	0	0	0	0	0	0	0	0	0	1
836551	AT5G64300.1	0	0	0	1	0	0	836551	Gene_ID	A. thaliana	836551	A. thaliana	GCH	GTP cyclohydrolase II	GO:0009231 riboflavin biosynthetic process;GO:0006771 riboflavin metabolic process;GO:0042727 flavin-containing compound biosynthetic process	0	0	0	0	0	0	0	0	0	0	0	0	0	1
837667	AT1G11260.1	0	0	0	1	0	0	837667	Gene_ID	A. thaliana	837667	A. thaliana	STP1	sugar transporter 1	GO:0015749 monosaccharide transmembrane transport;GO:0034219 carbohydrate transmembrane transport;GO:0008643 carbohydrate transport	0	0	0	0	0	0	0	0	0	0	0	0	0	1
818586	AT2G39980.1	0	0	0	1	0	0	818586	Gene_ID	A. thaliana	818586	A. thaliana	AT2G39980	HXXXD-type acyl-transferase family protein	GO:0080167 response to karrikin;GO:0009628 response to abiotic stimulus;GO:0050896 response to stimulus	0	0	0	0	0	0	0	0	0	0	0	0	0	1
818710	AT2G41110.2	0	0	1	0	0	0	818710	Gene_ID	A. thaliana	818710	A. thaliana	CAM2	calmodulin 2	GO:0009846 pollen germination;GO:0009856 pollination;GO:0044706 multi-multicellular organism process	0	0	0	0	0	0	0	0	0	0	0	0	0	1
831913	AT5G02540.1	0	0	0	1	0	0	831913	Gene_ID	A. thaliana	831913	A. thaliana	AT5G02540	NAD(P)-binding Rossmann-fold superfamily protein	GO:0055114 oxidation-reduction process;GO:0008152 metabolic process;GO:0008150 biological_process	0	0	0	0	0	0	0	0	0	0	0	0	0	1
825830	AT4G04910.1	0	0	0	0	0	1	825830	Gene_ID	A. thaliana	825830	A. thaliana	NSF	AAA-type ATPase family protein	GO:0048211 Golgi vesicle docking;GO:0035494 SNARE complex disassembly;GO:0043001 Golgi to plasma membrane protein transport	0	0	0	0	0	0	0	0	0	0	0	0	0	1
838505	AT1G19220.1	0	0	0	1	0	0	838505	Gene_ID	A. thaliana	838505	A. thaliana	ARF19	auxin response factor 19	GO:0010311 lateral root formation;GO:0010102 lateral root morphogenesis;GO:0010101 post-embryonic root morphogenesis	0	0	0	0	0	0	0	0	0	0	0	0	0	1
818220	AT2G36460.1	0	0	0	1	0	0	818220	Gene_ID	A. thaliana	818220	A. thaliana	FBA6	Aldolase superfamily protein	GO:0006098 pentose-phosphate shunt;GO:0006096 glycolytic process;GO:0031930 mitochondria-nucleus signaling pathway	0	0	0	0	0	1	0	0	0	0	0	1	0	1
816680	AT2G21410.1	0	0	0	1	0	0	816680	Gene_ID	A. thaliana	816680	A. thaliana	VHA-A2	vacuolar proton ATPase A2	GO:0032119 sequestering of zinc ion;GO:0007035 vacuolar acidification;GO:0043181 vacuolar sequestering	0	0	0	0	0	1	0	0	0	0	0	0	0	1
820370	AT3G11964.1	0	0	0	0	0	1	820370	Gene_ID	A. thaliana	820370	A. thaliana	AT3G11964	RIBOSOMAL RNA PROCESSING 5	GO:0009553 embryo sac development;GO:0048229 gametophyte development;GO:0006364 rRNA processing	0	0	0	0	0	0	0	0	1	0	0	0	0	1
828125	AT4G00330.1	0	0	0	0	0	1	828125	Gene_ID	A. thaliana	828125	A. thaliana	CRCK2	calmodulin-binding receptor-like cytoplasmic kinase 2	GO:0009555 pollen development;GO:0048229 gametophyte development;GO:0006468 protein phosphorylation	0	0	0	0	0	0	0	0	1	0	0	0	0	1
816639	AT2G21045.1	0	0	0	1	0	0	816639	Gene_ID	A. thaliana	816639	A. thaliana	AT2G21045	Rhodanese/Cell cycle control phosphatase superfamily protein	GO:0071722 detoxification of arsenic-containing substance;GO:0046685 response to arsenic-containing substance;GO:0098754 detoxification	0	0	0	0	0	0	0	0	0	1	0	0	0	1
820773	AT3G02630.1	0	0	0	0	1	0	820773	Gene_ID	A. thaliana	820773	A. thaliana	AT3G02630	Plant stearoyl-acyl-carrier-protein desaturase family protein	GO:0006633 fatty acid biosynthetic process;GO:0072330 monocarboxylic acid biosynthetic process;GO:0006631 fatty acid metabolic process	0	0	0	0	0	0	0	0	0	0	0	0	0	1
841317	AT1G48950.1	0	0	0	0	0	1	841317	Gene_ID	A. thaliana	841317	A. thaliana	AT1G48950	C3HC zinc finger-like protein	GO:0008150 biological_process	0	0	0	0	0	0	0	0	0	0	0	0	0	1
831889	AT5G03280.1	0	0	1	0	0	0	831889	Gene_ID	A. thaliana	831889	A. thaliana	EIN2	NRAMP metal ion transporter family protein	GO:0009871 jasmonic acid and ethylene-dependent systemic resistance, ethylene mediated signaling pathway;GO:0052544 defense response by callose deposition in cell wall;GO:0048765 root hair cell differentiation	0	0	0	0	1	0	0	0	0	0	0	0	0	1
838378	AT1G17980.1	0	0	1	0	0	0	838378	Gene_ID	A. thaliana	838378	A. thaliana	PAPS1	poly(A) polymerase 1	GO:0048451 petal formation;GO:0048446 petal morphogenesis;GO:0048441 petal development	0	0	0	0	1	0	0	0	0	0	0	0	0	1
839685	AT1G27920.1	0	0	1	0	0	0	839685	Gene_ID	A. thaliana	839685	A. thaliana	MAP65-8	microtubule-associated protein 65-8	GO:0000226 microtubule cytoskeleton organization;GO:0051301 cell division;GO:0007017 microtubule-based process	0	0	0	0	0	0	0	0	0	0	0	0	0	1
839418	AT1G04770.1	0	0	0	1	0	0	839418	Gene_ID	A. thaliana	839418	A. thaliana	AT1G04770	Tetratricopeptide repeat (TPR)-like superfamily protein	GO:0010439 regulation of glucosinolate biosynthetic process;GO:0019761 glucosinolate biosynthetic process;GO:0019758 glycosinolate biosynthetic process	1	0	1	0	0	0	0	0	0	0	0	0	0	1
830539	AT5G06510.2	0	0	0	0	0	1	830539	Gene_ID	A. thaliana	830539	A. thaliana	NF-YA10	nuclear factor Y, subunit A10	GO:0006355 regulation of transcription, DNA-templated;GO:1903506 regulation of nucleic acid-templated transcription;GO:0006351 transcription, DNA-templated	0	0	0	0	0	0	0	0	0	0	0	0	0	1
824615	AT3G54500.1	0	0	0	0	0	1	824615	Gene_ID	A. thaliana	824615	A. thaliana	AT3G54500	agglutinin-like protein	GO:0009649 entrainment of circadian clock;GO:0032922 circadian regulation of gene expression;GO:0042752 regulation of circadian rhythm	0	0	0	0	0	0	0	0	0	0	0	0	0	1
818093	AT2G35260.1	1	0	0	0	0	0	818093	Gene_ID	A. thaliana	818093	A. thaliana	AT2G35260	CAAX protease self-immunity protein	GO:0006508 proteolysis;GO:0019538 protein metabolic process;GO:1901564 organonitrogen compound metabolic process	0	0	0	0	0	0	0	0	0	0	0	0	0	1
816040	AT2G15480.1	0	0	0	1	0	0	816040	Gene_ID	A. thaliana	816040	A. thaliana	UGT73B5	UDP-glucosyl transferase 73B5	GO:0051707 response to other organism;GO:0043207 response to external biotic stimulus;GO:0009607 response to biotic stimulus	0	0	0	0	0	0	0	0	0	0	0	0	0	1
828900	AT4G27870.1	1	0	0	0	0	0	828900	Gene_ID	A. thaliana	828900	A. thaliana	AT4G27870	Vacuolar iron transporter (VIT) family protein	GO:0006880 intracellular sequestering of iron ion;GO:0030026 cellular manganese ion homeostasis;GO:0097577 sequestering of iron ion	0	0	0	0	0	0	0	0	0	0	0	0	0	1
827435	AT4G17230.1	0	1	0	0	0	0	827435	Gene_ID	A. thaliana	827435	A. thaliana	SCL13	SCARECROW-like 13	GO:0010200 response to chitin;GO:0010243 response to organonitrogen compound;GO:1901698 response to nitrogen compound	0	0	0	0	0	0	0	0	0	0	0	0	0	1
828454	AT4G23540.1	0	0	0	1	0	0	828454	Gene_ID	A. thaliana	828454	A. thaliana	AT4G23540	ARM repeat superfamily protein	GO:0008150 biological_process	0	0	0	0	0	0	0	0	0	0	0	0	0	1
821300	AT3G03300.3	0	1	0	0	0	0	821300	Gene_ID	A. thaliana	821300	A. thaliana	DCL2	dicer-like 2	GO:0051214 RNA virus induced gene silencing;GO:0009616 virus induced gene silencing;GO:0010267 production of ta-siRNAs involved in RNA interference	0	0	0	0	0	0	0	0	0	0	0	0	0	1
830858	AT5G09970.1	0	0	0	0	0	1	830858	Gene_ID	A. thaliana	830858	A. thaliana	CYP78A7	cytochrome P450, family 78, subfamily A, polypeptide 7	GO:0010075 regulation of meristem growth;GO:0035266 meristem growth;GO:0048509 regulation of meristem development	0	0	0	0	0	0	0	0	0	0	0	0	0	1
841516	AT1G50940.1	0	0	0	0	1	0	841516	Gene_ID	A. thaliana	841516	A. thaliana	ETFALPHA	electron transfer flavoprotein alpha	GO:0033539 fatty acid beta-oxidation using acyl-CoA dehydrogenase;GO:0006635 fatty acid beta-oxidation;GO:0009062 fatty acid catabolic process	0	0	0	0	0	0	0	0	0	0	0	0	0	1
826922	AT4G13080.1	0	0	0	1	0	0	826922	Gene_ID	A. thaliana	826922	A. thaliana	XTH1	xyloglucan endotransglucosylase/hydrolase 1	GO:0010411 xyloglucan metabolic process;GO:0010410 hemicellulose metabolic process;GO:0010383 cell wall polysaccharide metabolic process	0	0	1	0	0	0	0	0	0	0	0	0	0	1
830953	AT5G10860.1	0	0	0	0	1	0	830953	Gene_ID	A. thaliana	830953	A. thaliana	CBSX3	Cystathionine beta-synthase (CBS) family protein	GO:0045454 cell redox homeostasis;GO:0019725 cellular homeostasis;GO:0042592 homeostatic process	0	0	0	0	0	0	0	0	0	0	0	0	0	1
834951	AT5G48930.1	1	0	0	0	0	0	834951	Gene_ID	A. thaliana	834951	A. thaliana	HCT	hydroxycinnamoyl-CoA shikimate/quinate hydroxycinnamoyl transferase	GO:0009963 positive regulation of flavonoid biosynthetic process;GO:0009962 regulation of flavonoid biosynthetic process;GO:0009809 lignin biosynthetic process	1	0	0	0	0	0	0	0	0	0	0	0	0	1
818499	AT2G39130.1	0	0	0	0	1	0	818499	Gene_ID	A. thaliana	818499	A. thaliana	AT2G39130	Transmembrane amino acid transporter family protein	GO:0003333 amino acid transmembrane transport;GO:1905039 carboxylic acid transmembrane transport;GO:0006865 amino acid transport	0	0	0	0	0	0	0	0	0	0	1	0	0	1
820083	AT3G09270.1	1	0	0	0	0	0	820083	Gene_ID	A. thaliana	820083	A. thaliana	GSTU8	glutathione S-transferase TAU 8	GO:0009407 toxin catabolic process;GO:0009404 toxin metabolic process;GO:0006749 glutathione metabolic process	0	0	0	0	0	0	0	0	0	0	0	0	0	1
842573	AT1G62750.1	1	0	0	0	0	0	842573	Gene_ID	A. thaliana	842573	A. thaliana	SCO1	Translation elongation factor EFG/EF2 protein	GO:0032790 ribosome disassembly;GO:0032988 ribonucleoprotein complex disassembly;GO:0009845 seed germination	0	0	0	0	0	0	1	0	0	0	0	0	0	1
822287	AT3G26744.4	0	1	0	0	0	0	822287	Gene_ID	A. thaliana	822287	A. thaliana	ICE1	basic helix-loop-helix (bHLH) DNA-binding superfamily protein	GO:0010115 regulation of abscisic acid biosynthetic process;GO:0009688 abscisic acid biosynthetic process;GO:0048317 seed morphogenesis	1	0	0	0	0	0	0	1	0	0	0	0	0	1
821192	AT3G02890.1	0	0	1	0	0	0	821192	Gene_ID	A. thaliana	821192	A. thaliana	AT3G02890	RING/FYVE/PHD zinc finger superfamily protein	GO:0008150 biological_process	0	0	0	0	0	0	0	0	0	0	0	0	0	1
834043	AT5G40450.1	0	0	0	1	0	0	834043	Gene_ID	A. thaliana	834043	A. thaliana	AT5G40450	A-kinase anchor-like protein	GO:0080171 lytic vacuole organization;GO:0007033 vacuole organization;GO:0006996 organelle organization	0	0	0	0	0	0	0	0	0	0	0	0	0	1
3770599	AT4G39490.1	0	0	0	1	0	0	3770599	Gene_ID	A. thaliana	3770599	A. thaliana	CYP96A10	cytochrome P450, family 96, subfamily A, polypeptide 10		0	0	0	0	0	0	0	0	0	0	0	0	0	1
841585	AT1G51600.2	0	0	1	0	0	0	841585	Gene_ID	A. thaliana	841585	A. thaliana	ZML2	ZIM-LIKE 2	GO:0006355 regulation of transcription, DNA-templated;GO:1903506 regulation of nucleic acid-templated transcription;GO:0006351 transcription, DNA-templated	0	0	0	0	0	0	0	0	0	0	0	0	0	1
842446	AT1G61520.3	0	0	0	1	0	0	842446	Gene_ID	A. thaliana	842446	A. thaliana	LHCA3	PSI type III chlorophyll a/b-binding protein	GO:0009768 photosynthesis, light harvesting in photosystem I;GO:0009645 response to low light intensity stimulus;GO:0009765 photosynthesis, light harvesting	0	0	0	0	0	0	0	0	0	0	0	0	0	1
822536	AT3G28960.1	0	0	0	1	0	0	822536	Gene_ID	A. thaliana	822536	A. thaliana	AT3G28960	Transmembrane amino acid transporter family protein	GO:0003333 amino acid transmembrane transport;GO:1905039 carboxylic acid transmembrane transport;GO:0006865 amino acid transport	0	0	0	0	0	0	0	0	0	0	0	0	0	1
838965	AT1G23550.1	0	1	0	0	0	0	838965	Gene_ID	A. thaliana	838965	A. thaliana	SRO2	similar to RCD one 2	GO:0007275 multicellular organism development;GO:0048856 anatomical structure development;GO:0032502 developmental process	0	0	0	0	0	0	0	0	0	0	0	0	0	1
824426	AT3G52600.1	0	0	0	1	0	0	824426	Gene_ID	A. thaliana	824426	A. thaliana	CWINV2	cell wall invertase 2	GO:0005975 carbohydrate metabolic process;GO:0044238 primary metabolic process;GO:0071704 organic substance metabolic process	0	0	0	0	0	0	0	0	0	0	0	0	0	1
817941	AT2G33750.2	0	0	0	1	0	0	817941	Gene_ID	A. thaliana	817941	A. thaliana	PUP2	purine permease 2	GO:0006863 purine nucleobase transport;GO:0015851 nucleobase transport;GO:0071705 nitrogen compound transport	0	0	0	0	0	0	0	0	0	0	0	0	0	1
831256	AT5G14070.1	1	0	0	0	0	0	831256	Gene_ID	A. thaliana	831256	A. thaliana	ROXY2	Thioredoxin superfamily protein	GO:0048653 anther development;GO:0048443 stamen development;GO:0048466 androecium development	0	0	0	0	0	0	0	0	0	0	0	0	0	1
836654	AT5G65290.1	0	0	1	0	0	0	836654	Gene_ID	A. thaliana	836654	A. thaliana	AT5G65290	LMBR1-like membrane protein	GO:0008150 biological_process	0	0	0	0	0	0	0	0	0	0	0	0	0	1
841000	AT1G44000.1	0	0	0	1	0	0	841000	Gene_ID	A. thaliana	841000	A. thaliana	AT1G44000	STAY-GREEN-like protein	GO:0009658 chloroplast organization;GO:0009657 plastid organization;GO:0006996 organelle organization	0	0	0	0	0	0	0	0	0	0	0	0	0	1
817376	AT2G28305.1	0	0	0	0	0	1	817376	Gene_ID	A. thaliana	817376	A. thaliana	LOG1	Putative lysine decarboxylase family protein	GO:0009691 cytokinin biosynthetic process;GO:0009690 cytokinin metabolic process;GO:0034754 cellular hormone metabolic process	0	0	0	0	0	0	0	0	0	0	0	0	0	1
820445	AT3G12650.1	0	1	0	0	0	0	820445	Gene_ID	A. thaliana	820445	A. thaliana	AT3G12650	transmembrane protein	GO:0008150 biological_process	0	0	0	0	0	0	0	0	0	0	0	0	0	1
844301	AT1G79620.1	0	0	0	1	0	0	844301	Gene_ID	A. thaliana	844301	A. thaliana	AT1G79620	Leucine-rich repeat protein kinase family protein	GO:1901347 negative regulation of secondary cell wall biogenesis;GO:1903339 negative regulation of cell wall organization or biogenesis;GO:0051512 positive regulation of unidimensional cell growth	0	0	1	0	0	0	0	0	0	0	0	0	0	1
830588	AT5G06970.1	0	0	0	1	0	0	830588	Gene_ID	A. thaliana	830588	A. thaliana	AT5G06970	plant/protein (DUF810)	GO:0010118 stomatal movement;GO:0009987 cellular process;GO:0008150 biological_process	0	0	0	0	0	0	0	0	0	0	0	0	0	1
816411	AT2G18940.1	1	0	0	0	0	0	816411	Gene_ID	A. thaliana	816411	A. thaliana	AT2G18940	Tetratricopeptide repeat (TPR)-like superfamily protein	GO:0008150 biological_process	0	0	0	0	0	0	0	0	0	0	0	0	0	1
820165	AT3G10040.1	0	1	0	0	0	0	820165	Gene_ID	A. thaliana	820165	A. thaliana	AT3G10040	sequence-specific DNA binding transcription factor	GO:1900037 regulation of cellular response to hypoxia;GO:0071456 cellular response to hypoxia;GO:0036294 cellular response to decreased oxygen levels	0	0	0	1	0	0	0	0	0	0	0	0	0	1
814775	AT2G02450.2	0	1	0	0	0	0	814775	Gene_ID	A. thaliana	814775	A. thaliana	LOV1	NAC domain containing protein 35	GO:0009908 flower development;GO:0090567 reproductive shoot system development;GO:0048367 shoot system development	0	0	0	0	0	0	0	0	0	0	0	0	0	1
826880	AT4G12680.1	0	0	0	1	0	0	826880	Gene_ID	A. thaliana	826880	A. thaliana	AT4G12680	transmembrane protein	GO:0010228 vegetative to reproductive phase transition of meristem;GO:0048608 reproductive structure development;GO:0061458 reproductive system development	0	0	0	0	0	0	0	0	0	0	0	0	0	1
836578	AT5G64570.1	0	0	0	0	1	0	836578	Gene_ID	A. thaliana	836578	A. thaliana	XYL4	beta-D-xylosidase 4	GO:0045493 xylan catabolic process;GO:0031222 arabinan catabolic process;GO:0031221 arabinan metabolic process	0	0	1	0	0	0	0	0	0	0	0	0	0	1
841470	AT1G50480.1	0	0	0	1	0	0	841470	Gene_ID	A. thaliana	841470	A. thaliana	THFS	10-formyltetrahydrofolate synthetase	GO:0009257 10-formyltetrahydrofolate biosynthetic process;GO:0009256 10-formyltetrahydrofolate metabolic process;GO:0046654 tetrahydrofolate biosynthetic process	0	0	0	0	0	1	0	0	0	0	0	0	0	1
826622	AT4G10300.1	0	0	1	0	0	0	826622	Gene_ID	A. thaliana	826622	A. thaliana	AT4G10300	RmlC-like cupins superfamily protein		0	0	0	0	0	0	0	0	0	0	0	0	0	1
831545	AT5G16820.2	0	0	1	0	0	0	831545	Gene_ID	A. thaliana	831545	A. thaliana	HSF3	heat shock factor 3	GO:0061408 positive regulation of transcription from RNA polymerase II promoter in response to heat stress;GO:0036003 positive regulation of transcription from RNA polymerase II promoter in response to stress;GO:0043618 regulation of transcription from RNA polymerase II promoter in response to stress	0	0	0	0	0	0	0	0	0	0	0	0	0	1
842763	AT1G64550.1	0	0	0	0	1	0	842763	Gene_ID	A. thaliana	842763	A. thaliana	ABCF3	general control non-repressible 3	GO:0046686 response to cadmium ion;GO:0042742 defense response to bacterium;GO:0010038 response to metal ion	0	0	0	0	0	0	0	0	0	0	0	0	0	1
842463	AT1G61667.1	0	0	0	0	1	0	842463	Gene_ID	A. thaliana	842463	A. thaliana	AT1G61667	serine protease, putative (Protein of unknown function, DUF538)	GO:0008150 biological_process	0	0	0	0	0	0	0	0	0	0	0	0	0	1
818973	AT2G43710.1	0	0	0	1	0	0	818973	Gene_ID	A. thaliana	818973	A. thaliana	SSI2	Plant stearoyl-acyl-carrier-protein desaturase family protein	GO:2000031 regulation of salicylic acid mediated signaling pathway;GO:2000022 regulation of jasmonic acid mediated signaling pathway;GO:0009695 jasmonic acid biosynthetic process	0	0	0	0	0	0	0	0	0	0	0	0	0	1
831434	AT5G15780.1	0	0	0	1	0	0	831434	Gene_ID	A. thaliana	831434	A. thaliana	AT5G15780	Pollen Ole e 1 allergen and extensin family protein	GO:0008150 biological_process	0	0	0	0	0	0	0	0	0	0	0	0	0	1
828064	AT4G02330.1	0	0	0	0	1	0	828064	Gene_ID	A. thaliana	828064	A. thaliana	ATPMEPCRB	Plant invertase/pectin methylesterase inhibitor superfamily	GO:0045490 pectin catabolic process;GO:0045488 pectin metabolic process;GO:0042545 cell wall modification	0	0	0	0	0	0	0	0	0	0	0	0	0	1
819559	AT3G04040.1	0	0	1	0	0	0	819559	Gene_ID	A. thaliana	819559	A. thaliana	AT3G04040	transmembrane protein	GO:0008150 biological_process	0	0	0	0	0	0	0	0	0	0	0	0	0	1
838615	AT1G20270.1	0	1	0	0	0	0	838615	Gene_ID	A. thaliana	838615	A. thaliana	AT1G20270	2-oxoglutarate (2OG) and Fe(II)-dependent oxygenase superfamily protein	GO:0018401 peptidyl-proline hydroxylation to 4-hydroxy-L-proline;GO:0019471 4-hydroxyproline metabolic process;GO:0019511 peptidyl-proline hydroxylation	0	0	0	1	0	0	0	0	0	0	0	0	0	1
819199	AT2G45910.1	0	0	0	1	0	0	819199	Gene_ID	A. thaliana	819199	A. thaliana	AT2G45910	U-box domain-containing protein kinase family protein	GO:0016567 protein ubiquitination;GO:0032446 protein modification by small protein conjugation;GO:0070647 protein modification by small protein conjugation or removal	0	0	0	0	0	0	0	0	0	0	0	0	0	1
839913	AT1G30330.2	0	0	0	1	0	0	839913	Gene_ID	A. thaliana	839913	A. thaliana	ARF6	auxin response factor 6	GO:0009734 auxin-activated signaling pathway;GO:0071365 cellular response to auxin stimulus;GO:0009908 flower development	0	0	0	0	0	0	0	0	0	0	0	0	0	1
832460	AT5G23950.1	0	1	0	0	0	0	832460	Gene_ID	A. thaliana	832460	A. thaliana	AT5G23950	Calcium-dependent lipid-binding (CaLB domain) family protein	GO:0008150 biological_process	0	0	0	0	0	0	0	0	0	0	0	0	0	1
834811	AT5G47610.1	0	1	0	0	0	0	834811	Gene_ID	A. thaliana	834811	A. thaliana	AT5G47610	RING/U-box superfamily protein	GO:0016567 protein ubiquitination;GO:0032446 protein modification by small protein conjugation;GO:0070647 protein modification by small protein conjugation or removal	0	0	0	0	0	0	0	0	0	0	0	0	0	1
842363	AT1G60690.1	0	0	0	1	0	0	842363	Gene_ID	A. thaliana	842363	A. thaliana	AT1G60690	NAD(P)-linked oxidoreductase superfamily protein	GO:0055114 oxidation-reduction process;GO:0008152 metabolic process;GO:0008150 biological_process	0	0	0	0	0	0	0	0	0	0	0	0	0	1
828599	AT4G24970.1	0	0	1	0	0	0	828599	Gene_ID	A. thaliana	828599	A. thaliana	AT4G24970	Histidine kinase-, DNA gyrase B-, and HSP90-like ATPase family protein		0	0	0	0	0	0	0	0	0	0	0	0	0	1
843236	AT1G69040.2	0	1	0	0	0	0	843236	Gene_ID	A. thaliana	843236	A. thaliana	ACR4	ACT domain repeat 4	GO:0006521 regulation of cellular amino acid metabolic process;GO:0009735 response to cytokinin;GO:0033238 regulation of cellular amine metabolic process	0	0	0	0	0	0	0	1	0	0	0	0	0	1
822509	AT3G28770.1	0	0	0	1	0	0	822509	Gene_ID	A. thaliana	822509	A. thaliana	AT3G28770	transmembrane protein, putative (DUF1216)	GO:0008150 biological_process	0	0	0	0	0	0	0	0	0	0	0	0	0	1
826841	AT4G12320.1	0	0	0	1	0	0	826841	Gene_ID	A. thaliana	826841	A. thaliana	CYP706A6	cytochrome P450, family 706, subfamily A, polypeptide 6	GO:0055114 oxidation-reduction process;GO:0008152 metabolic process;GO:0008150 biological_process	0	0	0	0	0	0	0	0	0	0	0	0	0	1
818735	AT2G41370.1	0	0	0	0	0	1	818735	Gene_ID	A. thaliana	818735	A. thaliana	BOP2	Ankyrin repeat family protein / BTB/POZ domain-containing protein	GO:0010434 bract formation;GO:0010433 bract morphogenesis;GO:0010254 nectary development	0	0	0	0	0	0	0	0	0	0	0	0	0	1
840213	AT1G33170.1	0	0	1	0	0	0	840213	Gene_ID	A. thaliana	840213	A. thaliana	AT1G33170	S-adenosyl-L-methionine-dependent methyltransferases superfamily protein	GO:0032259 methylation;GO:0008152 metabolic process;GO:0008150 biological_process	0	0	0	0	0	0	0	0	0	0	0	0	0	1
825516	AT3G63410.1	0	0	0	1	0	0	825516	Gene_ID	A. thaliana	825516	A. thaliana	APG1	S-adenosyl-L-methionine-dependent methyltransferases superfamily protein	GO:0010236 plastoquinone biosynthetic process;GO:0010189 vitamin E biosynthetic process;GO:0042360 vitamin E metabolic process	0	0	0	0	0	0	0	0	0	0	0	0	0	1
818356	AT2G37790.1	1	0	0	0	0	0	818356	Gene_ID	A. thaliana	818356	A. thaliana	AKR4C10	NAD(P)-linked oxidoreductase superfamily protein	GO:0055114 oxidation-reduction process;GO:0008152 metabolic process;GO:0008150 biological_process	0	0	0	0	0	0	0	0	0	0	0	0	0	1
834210	AT5G42050.1	0	0	0	0	0	1	834210	Gene_ID	A. thaliana	834210	A. thaliana	AT5G42050	DCD (Development and Cell Death) domain protein		0	0	0	0	0	0	0	0	0	0	0	0	0	1
843095	AT1G67700.2	1	0	0	0	0	0	843095	Gene_ID	A. thaliana	843095	A. thaliana	AT1G67700	multidrug resistance protein		0	0	0	0	0	0	0	0	0	0	0	0	0	1
841977	AT1G55320.1	1	0	0	0	0	0	841977	Gene_ID	A. thaliana	841977	A. thaliana	AAE18	acyl-activating enzyme 18	GO:0009850 auxin metabolic process;GO:0006631 fatty acid metabolic process;GO:0042445 hormone metabolic process	0	0	0	0	0	0	0	0	0	0	0	0	0	1
843751	AT1G74110.1	1	0	0	0	0	0	843751	Gene_ID	A. thaliana	843751	A. thaliana	CYP78A10	cytochrome P450, family 78, subfamily A, polypeptide 10	GO:0055114 oxidation-reduction process;GO:0008152 metabolic process;GO:0008150 biological_process	0	0	0	0	0	0	0	0	0	0	0	0	0	1
836242	AT5G61210.1	0	0	0	0	0	1	836242	Gene_ID	A. thaliana	836242	A. thaliana	SNAP33	soluble N-ethylmaleimide-sensitive factor adaptor protein 33	GO:0000911 cytokinesis by cell plate formation;GO:1902410 mitotic cytokinetic process;GO:0032506 cytokinetic process	0	0	0	0	0	0	0	0	0	0	0	0	0	1
836595	AT5G64740.1	0	1	0	0	0	0	836595	Gene_ID	A. thaliana	836595	A. thaliana	CESA6	cellulose synthase 6	GO:0030244 cellulose biosynthetic process;GO:0009833 plant-type primary cell wall biogenesis;GO:0030243 cellulose metabolic process	0	0	0	0	0	0	0	0	0	0	0	0	0	1
828766	AT4G26590.1	0	1	0	0	0	0	828766	Gene_ID	A. thaliana	828766	A. thaliana	OPT5	oligopeptide transporter 5	GO:0006857 oligopeptide transport;GO:0015031 protein transport;GO:0015833 peptide transport	0	0	0	0	0	0	0	0	0	0	0	0	0	1
831901	AT5G01210.1	0	0	0	1	0	0	831901	Gene_ID	A. thaliana	831901	A. thaliana	AT5G01210	HXXXD-type acyl-transferase family protein		0	0	0	0	0	0	0	0	0	0	0	0	0	1
828329	AT4G22340.3	0	0	1	0	0	0	828329	Gene_ID	A. thaliana	828329	A. thaliana	CDS2	cytidinediphosphate diacylglycerol synthase 2	GO:0080186 developmental vegetative growth;GO:0048589 developmental growth;GO:0040007 growth	0	0	0	0	0	0	0	0	0	0	0	0	0	1
827333	AT4G16390.1	1	0	0	0	0	0	827333	Gene_ID	A. thaliana	827333	A. thaliana	SVR7	pentatricopeptide (PPR) repeat-containing protein	GO:0031425 chloroplast RNA processing;GO:0009658 chloroplast organization;GO:0045727 positive regulation of translation	0	0	0	0	0	0	1	0	0	0	0	0	0	1
817928	AT2G33620.4	0	0	1	0	0	0	817928	Gene_ID	A. thaliana	817928	A. thaliana	AT2G33620	AT hook motif DNA-binding family protein		0	0	0	0	0	0	0	0	0	0	0	0	0	1
832221	AT5G20960.2	0	0	0	1	0	0	832221	Gene_ID	A. thaliana	832221	A. thaliana	AO1	aldehyde oxidase 1	GO:0009688 abscisic acid biosynthetic process;GO:0009687 abscisic acid metabolic process;GO:0016106 sesquiterpenoid biosynthetic process	0	0	0	0	0	0	0	0	0	0	0	0	0	1
828415	AT4G23160.1	0	1	0	0	0	0	828415	Gene_ID	A. thaliana	828415	A. thaliana	CRK8	cysteine-rich RECEPTOR-like kinase	GO:0042742 defense response to bacterium;GO:0098542 defense response to other organism;GO:0009617 response to bacterium	0	0	0	0	0	0	0	0	0	0	0	0	0	1
824686	AT3G55200.1	0	1	0	0	0	0	824686	Gene_ID	A. thaliana	824686	A. thaliana	SAP130a	Cleavage and polyadenylation specificity factor (CPSF) A subunit protein	GO:0048481 plant ovule development;GO:0035670 plant-type ovary development;GO:0048440 carpel development	0	0	0	0	0	0	0	0	0	0	0	0	0	1
824378	AT3G52140.2	0	0	0	1	0	0	824378	Gene_ID	A. thaliana	824378	A. thaliana	NOXY38	tetratricopeptide repeat (TPR)-containing protein	GO:0010636 positive regulation of mitochondrial fusion;GO:0048312 intracellular distribution of mitochondria;GO:0010635 regulation of mitochondrial fusion	0	0	0	0	0	0	0	0	0	0	0	0	0	1
818462	AT2G38800.1	0	1	0	0	0	0	818462	Gene_ID	A. thaliana	818462	A. thaliana	AT2G38800	Plant calmodulin-binding protein-like protein		0	0	0	0	0	0	0	0	0	0	0	0	0	1
820591	AT3G13790.1	0	0	0	1	0	0	820591	Gene_ID	A. thaliana	820591	A. thaliana	ATBFRUCT1	Glycosyl hydrolases family 32 protein	GO:0080167 response to karrikin;GO:0050832 defense response to fungus;GO:0009620 response to fungus	0	0	0	0	0	0	0	0	0	0	0	0	0	1
828705	AT4G25990.2;AT4G25990.1	1	0	0	0	0	0	828705	Gene_ID	A. thaliana	828705	A. thaliana	CIL	CCT motif family protein	GO:0006355 regulation of transcription, DNA-templated;GO:1903506 regulation of nucleic acid-templated transcription;GO:0006351 transcription, DNA-templated	0	0	0	0	0	0	0	0	0	0	0	0	0	1
828439	AT4G23400.1	0	0	0	1	0	0	828439	Gene_ID	A. thaliana	828439	A. thaliana	PIP1;5	plasma membrane intrinsic protein 1;5	GO:0006833 water transport;GO:0042044 fluid transport;GO:0009414 response to water deprivation	0	0	0	0	0	0	0	0	0	0	0	0	0	1
830640	AT5G07480.1	0	1	0	0	0	0	830640	Gene_ID	A. thaliana	830640	A. thaliana	KUOX1	KAR-UP oxidoreductase 1	GO:0080167 response to karrikin;GO:0009628 response to abiotic stimulus;GO:0050896 response to stimulus	0	0	0	0	0	0	0	0	0	0	0	0	0	1
843756	AT1G74160.1	0	1	0	0	0	0	843756	Gene_ID	A. thaliana	843756	A. thaliana	TRM4	LONGIFOLIA protein	GO:0051513 regulation of monopolar cell growth;GO:0042814 monopolar cell growth;GO:0051510 regulation of unidimensional cell growth	0	0	0	0	0	0	0	0	0	0	0	0	0	1
840206	AT1G33100.1	0	0	0	1	0	0	840206	Gene_ID	A. thaliana	840206	A. thaliana	AT1G33100	MATE efflux family protein	GO:0006855 drug transmembrane transport;GO:0015893 drug transport;GO:0042493 response to drug	0	0	0	0	0	0	0	0	0	0	0	0	0	1
835518	AT5G54300.1	0	0	0	1	0	0	835518	Gene_ID	A. thaliana	835518	A. thaliana	AT5G54300	cotton fiber-like protein (DUF761)	GO:0008150 biological_process	0	0	0	0	0	0	0	0	0	0	0	0	0	1
840475	AT1G35710.1	1	0	0	0	0	0	840475	Gene_ID	A. thaliana	840475	A. thaliana	AT1G35710	kinase family with leucine-rich repeat domain-containing protein	GO:0006468 protein phosphorylation;GO:0016310 phosphorylation;GO:0006796 phosphate-containing compound metabolic process	0	0	0	0	0	0	0	0	0	0	0	0	0	1
836562	AT5G64410.1	0	0	1	0	0	0	836562	Gene_ID	A. thaliana	836562	A. thaliana	OPT4	oligopeptide transporter 4	GO:0006857 oligopeptide transport;GO:0080167 response to karrikin;GO:0015031 protein transport	0	0	0	0	0	0	0	0	0	0	0	0	0	1
841221	AT1G48030.2	0	0	0	1	0	0	841221	Gene_ID	A. thaliana	841221	A. thaliana	mtLPD1	mitochondrial lipoamide dehydrogenase 1	GO:0046686 response to cadmium ion;GO:0045454 cell redox homeostasis;GO:0009416 response to light stimulus	0	0	0	0	0	0	0	0	0	0	0	1	0	1
819820	AT3G06440.1	0	0	1	0	0	0	819820	Gene_ID	A. thaliana	819820	A. thaliana	AT3G06440	Galactosyltransferase family protein	GO:0048354 mucilage biosynthetic process involved in seed coat development;GO:0080147 root hair cell development;GO:0010405 arabinogalactan protein metabolic process	0	0	1	0	1	0	0	0	0	0	0	0	0	1
827153	AT4G14950.1	0	0	0	1	0	0	827153	Gene_ID	A. thaliana	827153	A. thaliana	KMS1	SNARE associated Golgi protein family	GO:0010256 endomembrane system organization;GO:0016192 vesicle-mediated transport;GO:0006810 transport	0	0	0	0	0	0	0	0	0	0	0	0	0	1
828063	AT4G02340.1	0	0	0	1	0	0	828063	Gene_ID	A. thaliana	828063	A. thaliana	AT4G02340	alpha/beta-Hydrolases superfamily protein		0	0	0	0	0	0	0	0	0	0	0	0	0	1
820732	AT3G15030.3	1	0	0	0	0	0	820732	Gene_ID	A. thaliana	820732	A. thaliana	TCP4	TCP family transcription factor 4	GO:0048826 cotyledon morphogenesis;GO:0048825 cotyledon development;GO:0045962 positive regulation of development, heterochronic	0	0	0	0	0	0	0	0	0	0	0	0	0	1
821047	AT3G17790.1	0	0	0	1	0	0	821047	Gene_ID	A. thaliana	821047	A. thaliana	PAP17	purple acid phosphatase 17	GO:0030643 cellular phosphate ion homeostasis;GO:0072502 cellular trivalent inorganic anion homeostasis;GO:0072501 cellular divalent inorganic anion homeostasis	0	0	0	0	0	0	0	0	0	1	0	0	0	1
835504	AT5G54160.1	0	1	0	0	0	0	835504	Gene_ID	A. thaliana	835504	A. thaliana	OMT1	O-methyltransferase 1	GO:0030187 melatonin biosynthetic process;GO:0051555 flavonol biosynthetic process;GO:0030186 melatonin metabolic process	1	0	0	0	0	0	0	0	0	0	0	0	0	1
837384	AT1G08620.2	1	0	0	0	0	0	837384	Gene_ID	A. thaliana	837384	A. thaliana	PKDM7D	Transcription factor jumonji (jmj) family protein / zinc finger (C5HC2 type) family protein	GO:0006338 chromatin remodeling;GO:0006325 chromatin organization;GO:0051276 chromosome organization	0	0	0	0	0	0	0	0	0	0	0	0	0	1
819703	AT3G05390.1	0	1	0	0	0	0	819703	Gene_ID	A. thaliana	819703	A. thaliana	AT3G05390	S-adenosyl-L-methionine-dependent methyltransferase	GO:0032259 methylation;GO:0008152 metabolic process;GO:0008150 biological_process	0	0	0	0	0	0	0	0	0	0	0	0	0	1
830088	AT4G39330.1	0	0	0	1	0	0	830088	Gene_ID	A. thaliana	830088	A. thaliana	CAD9	cinnamyl alcohol dehydrogenase 9	GO:0009809 lignin biosynthetic process;GO:0009808 lignin metabolic process;GO:0009699 phenylpropanoid biosynthetic process	1	0	0	0	0	0	0	0	0	0	0	0	0	1
834106	AT5G41040.1	0	0	0	1	0	0	834106	Gene_ID	A. thaliana	834106	A. thaliana	RWP1	HXXXD-type acyl-transferase family protein	GO:0052325 cell wall pectin biosynthetic process;GO:0010345 suberin biosynthetic process;GO:0052546 cell wall pectin metabolic process	1	0	1	0	0	0	0	0	0	0	0	0	0	1
833768	AT5G37890.1	0	0	1	0	0	0	833768	Gene_ID	A. thaliana	833768	A. thaliana	AT5G37890	Protein with RING/U-box and TRAF-like domain	GO:0009411 response to UV;GO:0006511 ubiquitin-dependent protein catabolic process;GO:0019941 modification-dependent protein catabolic process	0	0	0	0	0	0	0	0	0	0	0	0	0	1
821235	AT3G03560.1	0	0	1	0	0	0	821235	Gene_ID	A. thaliana	821235	A. thaliana	AT3G03560	hypothetical protein		0	0	0	0	0	0	0	0	0	0	0	0	0	1
837845	AT1G12880.1	1	0	0	0	0	0	837845	Gene_ID	A. thaliana	837845	A. thaliana	NUDT12	nudix hydrolase homolog 12		0	0	0	0	0	0	0	0	0	0	0	0	0	1
818166	AT2G35930.1	1	0	0	0	0	0	818166	Gene_ID	A. thaliana	818166	A. thaliana	PUB23	plant U-box 23	GO:0002679 respiratory burst involved in defense response;GO:0010200 response to chitin;GO:0051865 protein autoubiquitination	0	0	0	0	0	0	0	0	0	0	0	0	0	1
823558	AT3G44330.1	0	0	0	0	0	1	823558	Gene_ID	A. thaliana	823558	A. thaliana	AT3G44330	M28 Zn-peptidase nicastrin	GO:0016485 protein processing;GO:0051604 protein maturation;GO:0006508 proteolysis	0	0	0	0	0	0	0	0	0	0	0	0	0	1
827229	AT4G15550.1	1	0	0	0	0	0	827229	Gene_ID	A. thaliana	827229	A. thaliana	IAGLU	indole-3-acetate beta-D-glucosyltransferase		0	0	0	0	0	0	0	0	0	0	0	0	0	1
815847	AT2G13620.1	0	0	1	0	0	0	815847	Gene_ID	A. thaliana	815847	A. thaliana	CHX15	cation/hydrogen exchanger 15	GO:0006885 regulation of pH;GO:0055067 monovalent inorganic cation homeostasis;GO:0006813 potassium ion transport	0	0	0	0	0	0	0	0	0	0	0	0	0	1
844302	AT1G79630.1	0	1	0	0	0	0	844302	Gene_ID	A. thaliana	844302	A. thaliana	AT1G79630	Protein phosphatase 2C family protein	GO:0006470 protein dephosphorylation;GO:0016311 dephosphorylation;GO:0006796 phosphate-containing compound metabolic process	0	0	0	0	0	0	0	0	0	0	0	0	0	1
823740	AT3G45970.1	0	1	0	0	0	0	823740	Gene_ID	A. thaliana	823740	A. thaliana	EXLA1	expansin-like A1	GO:0009828 plant-type cell wall loosening;GO:0009827 plant-type cell wall modification;GO:0009664 plant-type cell wall organization	0	0	0	0	0	0	0	0	0	0	0	0	0	1
820263	AT3G10920.1	0	0	0	1	0	0	820263	Gene_ID	A. thaliana	820263	A. thaliana	MSD1	manganese superoxide dismutase 1	GO:0019430 removal of superoxide radicals;GO:0071451 cellular response to superoxide;GO:0071450 cellular response to oxygen radical	0	0	0	0	0	0	0	0	0	1	0	0	0	1

## Sheet: Enrichment
Category	CategoryID	GO	Description	LogP	Enrichment	Z-score	#TotalGeneInLibrary	#GeneInGO	#GeneInHitList	#GeneInGOAndHitList	%InGO	STDV %InGO	GeneID	Hits	Log(q-value)	GeneList
GO Biological Processes	19	GO:0009657	plastid organization	-2.6	7.1	4.6	18903	289	37	4	11	5.1	825489|827333|832376|842573	CSP41A|SVR7|HCF136|SCO1	0	darkred
GO Biological Processes	19	GO:0009611	response to wounding	-3.9	10	6.4	18903	211	45	5	11	4.7	824608|831241|834273|834842|839578	EP3|TT4|AOS|RBOHD|KCS2	-0.066	royalblue
GO Biological Processes	19	GO:0001666	response to hypoxia	-3.3	20	7.3	18903	64	45	3	6.7	3.7	820165|831364|833986	AT3G10040|AT5G15120|AT5G39890	-0.016	royalblue
GO Biological Processes	19	GO:0036293	response to decreased oxygen levels	-3.2	18	6.9	18903	71	45	3	6.7	3.7	820165|831364|833986	AT3G10040|AT5G15120|AT5G39890	-0.016	royalblue
GO Biological Processes	19	GO:0070482	response to oxygen levels	-3.2	18	6.9	18903	72	45	3	6.7	3.7	820165|831364|833986	AT3G10040|AT5G15120|AT5G39890	-0.016	royalblue
GO Biological Processes	19	GO:0009813	flavonoid biosynthetic process	-3.1	16	6.5	18903	79	45	3	6.7	3.7	818251|831241|835504	UGT73C6|TT4|OMT1	-0.016	royalblue
GO Biological Processes	19	GO:0009812	flavonoid metabolic process	-2.8	13	5.8	18903	97	45	3	6.7	3.7	818251|831241|835504	UGT73C6|TT4|OMT1	-0.016	royalblue
GO Biological Processes	19	GO:0009699	phenylpropanoid biosynthetic process	-2.7	12	5.6	18903	102	45	3	6.7	3.7	831241|835504|839578	TT4|OMT1|KCS2	-0.016	royalblue
GO Biological Processes	19	GO:0042180	cellular ketone metabolic process	-2.4	9.1	4.7	18903	139	45	3	6.7	3.7	822287|831241|843236	ICE1|TT4|ACR4	0	royalblue
GO Biological Processes	19	GO:0009698	phenylpropanoid metabolic process	-2.3	8.9	4.6	18903	142	45	3	6.7	3.7	831241|835504|839578	TT4|OMT1|KCS2	0	royalblue
GO Biological Processes	19	GO:0046148	pigment biosynthetic process	-2.2	7.9	4.3	18903	159	45	3	6.7	3.7	818251|831241|835504	UGT73C6|TT4|OMT1	0	royalblue
GO Biological Processes	19	GO:1901615	organic hydroxy compound metabolic process	-2.1	5	3.6	18903	333	45	4	8.9	4.2	818251|822287|834273|835504	UGT73C6|ICE1|AOS|OMT1	0	royalblue
GO Biological Processes	19	GO:0044550	secondary metabolite biosynthetic process	-2.1	7.1	4	18903	177	45	3	6.7	3.7	831241|835504|839578	TT4|OMT1|KCS2	0	royalblue
GO Biological Processes	19	GO:0018193	peptidyl-amino acid modification	-2.1	4.9	3.6	18903	343	45	4	8.9	4.2	829736|831364|833986|838615	AT4G35820|AT5G15120|AT5G39890|AT1G20270	0	royalblue
GO Biological Processes	19	GO:0072593	reactive oxygen species metabolic process	-2	6.9	3.9	18903	183	45	3	6.7	3.7	829661|834842|844112	CAT2|RBOHD|NIA1	0	royalblue
GO Biological Processes	19	GO:0008219	cell death	-2	6.8	3.9	18903	185	45	3	6.7	3.7	824608|829661|834842	EP3|CAT2|RBOHD	0	royalblue
GO Biological Processes	19	GO:0071695	anatomical structure maturation	-3	15	6.2	18903	192	20	3	15	8	819820|831507|831889	AT3G06440|AT5G16460|EIN2	-0.016	skyblue
GO Biological Processes	19	GO:0021700	developmental maturation	-2.9	13	5.9	18903	211	20	3	15	8	819820|831507|831889	AT3G06440|AT5G16460|EIN2	-0.016	skyblue
GO Biological Processes	19	GO:1905392	plant organ morphogenesis	-2	6.7	3.9	18903	421	20	3	15	8	819820|831889|838378	AT3G06440|EIN2|PAPS1	0	skyblue
GO Biological Processes	19	GO:0010411	xyloglucan metabolic process	-2.9	15	6.2	18903	58	67	3	4.5	2.5	821955|826922|835859	XTH16|XTH1|XTH25	-0.016	tan
GO Biological Processes	19	GO:0010383	cell wall polysaccharide metabolic process	-2.8	8	5	18903	141	67	4	6	2.9	821955|826922|834106|835859	XTH16|XTH1|RWP1|XTH25	-0.016	tan
GO Biological Processes	19	GO:0042546	cell wall biogenesis	-2.7	5.7	4.4	18903	249	67	5	7.5	3.2	821955|826922|834106|835859|844301	XTH16|XTH1|RWP1|XTH25|AT1G79620	-0.016	tan
GO Biological Processes	19	GO:0072522	purine-containing compound biosynthetic process	-2.6	7.2	4.7	18903	156	67	4	6	2.9	816680|818220|837515|841470	VHA-A2|FBA6|PUR2|THFS	0	tan
GO Biological Processes	19	GO:0044550	secondary metabolite biosynthetic process	-2.4	6.4	4.3	18903	177	67	4	6	2.9	830088|831241|834106|839418	CAD9|TT4|RWP1|AT1G04770	0	tan
GO Biological Processes	19	GO:0044036	cell wall macromolecule metabolic process	-2.4	6.3	4.3	18903	178	67	4	6	2.9	821955|826922|834106|835859	XTH16|XTH1|RWP1|XTH25	0	tan
GO Biological Processes	19	GO:0044264	cellular polysaccharide metabolic process	-2.4	4.8	3.9	18903	296	67	5	7.5	3.2	818191|821955|826922|834106|835859	cwINV4|XTH16|XTH1|RWP1|XTH25	0	tan
GO Biological Processes	19	GO:0044262	cellular carbohydrate metabolic process	-2.3	3.9	3.6	18903	437	67	6	9	3.5	818191|821955|826922|834106|835859|839418	cwINV4|XTH16|XTH1|RWP1|XTH25|AT1G04770	0	tan
GO Biological Processes	19	GO:0098754	detoxification	-2.3	8.5	4.5	18903	99	67	3	4.5	2.5	816639|820263|840172	AT2G21045|MSD1|AT1G32780	0	tan
GO Biological Processes	19	GO:0009699	phenylpropanoid biosynthetic process	-2.2	8.3	4.4	18903	102	67	3	4.5	2.5	830088|831241|834106	CAD9|TT4|RWP1	0	tan
GO Biological Processes	19	GO:0009636	response to toxic substance	-2.2	5.5	3.9	18903	206	67	4	6	2.9	816639|820263|821047|840172	AT2G21045|MSD1|PAP17|AT1G32780	0	tan
GO Biological Processes	19	GO:0010410	hemicellulose metabolic process	-2.2	7.9	4.3	18903	107	67	3	4.5	2.5	821955|826922|835859	XTH16|XTH1|XTH25	0	tan
GO Biological Processes	19	GO:0009127	purine nucleoside monophosphate biosynthetic process	-2.1	7.6	4.2	18903	111	67	3	4.5	2.5	816680|818220|837515	VHA-A2|FBA6|PUR2	0	tan
GO Biological Processes	19	GO:0009168	purine ribonucleoside monophosphate biosynthetic process	-2.1	7.6	4.2	18903	111	67	3	4.5	2.5	816680|818220|837515	VHA-A2|FBA6|PUR2	0	tan
GO Biological Processes	19	GO:0009606	tropism	-2.1	7.2	4	18903	117	67	3	4.5	2.5	823721|827328|836554	PHOT1|SPK1|NPH3	0	tan
KEGG Pathway	24	ath00010	Glycolysis / Gluconeogenesis	-2.1	7.2	4	18903	117	67	3	4.5	2.5	818220|840172|841221	FBA6|AT1G32780|mtLPD1	0	tan
GO Biological Processes	19	GO:0006073	cellular glucan metabolic process	-2	4.9	3.6	18903	230	67	4	6	2.9	818191|821955|826922|835859	cwINV4|XTH16|XTH1|XTH25	0	tan
GO Biological Processes	19	GO:0044042	glucan metabolic process	-2	4.8	3.5	18903	233	67	4	6	2.9	818191|821955|826922|835859	cwINV4|XTH16|XTH1|XTH25	0	tan
GO Biological Processes	19	GO:0006820	anion transport	-2.2	7.8	4.3	18903	302	24	3	12	6.8	818499|823721|832468	AT2G39130|PHOT1|SLAH3	0	violet
GO Biological Processes	19	GO:0048229	gametophyte development	-2.3	8.6	4.5	18903	440	15	3	20	10	820370|828125|843943	AT3G11964|CRCK2|AT1G76110	0	white
