# Supplementary material for: Characterizing rhizome bud dormancy in Polygonatum kingianum: Development of novel chill models and determination of dormancy release mechanisms by weighted correlation network analysis
Source: PLoS One. 2020 Apr 30;15(4):e0231867. doi: 10.1371/journal.pone.0231867 (PMC7192456; doi:10.1371/journal.pone.0231867)
Supplement: S5 Table — “Annotation” describes the module attribution and GO annotation for each gene. “Enrichment” describes the statistic information for each enriched term. (XLSX) [file pone.0231867.s012.xlsx]

## Sheet: Annotation
SubjectID	Gene ID	Type	Tax ID	Homologene Gene ID	Homologene Gene Tax ID	Gene Symbol	Description	Biological Process (GO)	GO:0009699 phenylpropanoid biosynthetic p	GO:0044036 cell wall macromolecule metabo	GO:0009611 response to wounding	GO:0042446 hormone biosynthetic process	GO:0042592 homeostatic process	GO:0002252 immune effector process	GO:0070482 response to oxygen levels	GO:0009687 abscisic acid metabolic proces	GO:0010118 stomatal movement
AT5G57550.1	835859	dbxref	A. thaliana	835859	A. thaliana	XTH25	xyloglucan endotransglucosylase/hydrolase 25	GO:0010411 xyloglucan metabolic process;GO:0010410 hemicellulose metabolic process;GO:0009832 plant-type cell wall biogenesis	0.0	1.0	0.0	0.0	0.0	0.0	0.0	0.0	0.0
AT2G01050.1	814629	dbxref	A. thaliana	814629	A. thaliana	AT2G01050	zinc ion binding / nucleic acid binding protein	GO:0008150 biological_process	0.0	0.0	0.0	0.0	0.0	0.0	0.0	0.0	0.0
AT5G40450.1	834043	dbxref	A. thaliana	834043	A. thaliana	AT5G40450	A-kinase anchor-like protein	GO:0080171 lytic vacuole organization;GO:0007033 vacuole organization;GO:0006996 organelle organization	0.0	0.0	0.0	0.0	0.0	0.0	0.0	0.0	0.0
AT5G01210.1	831901	dbxref	A. thaliana	831901	A. thaliana	AT5G01210	HXXXD-type acyl-transferase family protein		0.0	0.0	0.0	0.0	0.0	0.0	0.0	0.0	0.0
AT4G39490.1	3770599	dbxref	A. thaliana	3770599	A. thaliana	CYP96A10	cytochrome P450, family 96, subfamily A, polypeptide 10		0.0	0.0	0.0	0.0	0.0	0.0	0.0	0.0	0.0
AT3G05570.1	819723	dbxref	A. thaliana	819723	A. thaliana	AT3G05570	dipeptide transport ATP-binding protein	GO:0008150 biological_process	0.0	0.0	0.0	0.0	0.0	0.0	0.0	0.0	0.0
AT1G61520.3	842446	dbxref	A. thaliana	842446	A. thaliana	LHCA3	PSI type III chlorophyll a/b-binding protein	GO:0009768 photosynthesis, light harvesting in photosystem I;GO:0009645 response to low light intensity stimulus;GO:0009765 photosynthesis, light harvesting	0.0	0.0	0.0	0.0	0.0	0.0	0.0	0.0	0.0
AT2G34930.1	818058	dbxref	A. thaliana	818058	A. thaliana	AT2G34930	disease resistance family protein / LRR family protein	GO:0002239 response to oomycetes;GO:0050832 defense response to fungus;GO:0009620 response to fungus	0.0	0.0	0.0	0.0	0.0	0.0	0.0	0.0	0.0
AT5G20960.2	832221	dbxref	A. thaliana	832221	A. thaliana	AO1	aldehyde oxidase 1	GO:0009688 abscisic acid biosynthetic process;GO:0009687 abscisic acid metabolic process;GO:0016106 sesquiterpenoid biosynthetic process	0.0	0.0	0.0	1.0	0.0	0.0	0.0	1.0	0.0
AT1G60690.1	842363	dbxref	A. thaliana	842363	A. thaliana	AT1G60690	NAD(P)-linked oxidoreductase superfamily protein	GO:0055114 oxidation-reduction process;GO:0008152 metabolic process;GO:0008150 biological_process	0.0	0.0	0.0	0.0	0.0	0.0	0.0	0.0	0.0
AT2G45910.1	819199	dbxref	A. thaliana	819199	A. thaliana	AT2G45910	U-box domain-containing protein kinase family protein	GO:0016567 protein ubiquitination;GO:0032446 protein modification by small protein conjugation;GO:0070647 protein modification by small protein conjugation or removal	0.0	0.0	0.0	0.0	0.0	0.0	0.0	0.0	0.0
AT2G21045.1	816639	dbxref	A. thaliana	816639	A. thaliana	AT2G21045	Rhodanese/Cell cycle control phosphatase superfamily protein	GO:0071722 detoxification of arsenic-containing substance;GO:0046685 response to arsenic-containing substance;GO:0098754 detoxification	0.0	0.0	0.0	0.0	0.0	0.0	0.0	0.0	0.0
AT3G19270.1	821461	dbxref	A. thaliana	821461	A. thaliana	CYP707A4	cytochrome P450, family 707, subfamily A, polypeptide 4	GO:0046345 abscisic acid catabolic process;GO:0043290 apocarotenoid catabolic process;GO:0016107 sesquiterpenoid catabolic process	0.0	0.0	0.0	1.0	0.0	0.0	0.0	1.0	0.0
AT2G22660.2	816797	dbxref	A. thaliana	816797	A. thaliana	AT2G22660	DNA-binding protein, putative (duplicated DUF1399)	GO:0009738 abscisic acid-activated signaling pathway;GO:0071215 cellular response to abscisic acid stimulus;GO:0009737 response to abscisic acid	0.0	0.0	0.0	0.0	0.0	0.0	0.0	0.0	0.0
AT1G34000.1	840297	dbxref	A. thaliana	840297	A. thaliana	OHP2	one-helix protein 2	GO:0010207 photosystem II assembly;GO:0019684 photosynthesis, light reaction;GO:0009642 response to light intensity	0.0	0.0	0.0	0.0	0.0	0.0	0.0	0.0	0.0
AT3G10920.1	820263	dbxref	A. thaliana	820263	A. thaliana	MSD1	manganese superoxide dismutase 1	GO:0019430 removal of superoxide radicals;GO:0071451 cellular response to superoxide;GO:0071450 cellular response to oxygen radical	0.0	0.0	0.0	0.0	0.0	0.0	0.0	0.0	0.0
AT2G33750.2	817941	dbxref	A. thaliana	817941	A. thaliana	PUP2	purine permease 2	GO:0006863 purine nucleobase transport;GO:0015851 nucleobase transport;GO:0071705 nitrogen compound transport	0.0	0.0	0.0	0.0	0.0	0.0	0.0	0.0	0.0
AT5G15780.1	831434	dbxref	A. thaliana	831434	A. thaliana	AT5G15780	Pollen Ole e 1 allergen and extensin family protein	GO:0008150 biological_process	0.0	0.0	0.0	0.0	0.0	0.0	0.0	0.0	0.0
AT1G09830.1	837515	dbxref	A. thaliana	837515	A. thaliana	PUR2	Glycinamide ribonucleotide (GAR) synthetase	GO:0006189 'de novo' IMP biosynthetic process;GO:0006188 IMP biosynthetic process;GO:0046040 IMP metabolic process	0.0	0.0	0.0	0.0	0.0	0.0	0.0	0.0	0.0
AT3G28960.1	822536	dbxref	A. thaliana	822536	A. thaliana	AT3G28960	Transmembrane amino acid transporter family protein	GO:0003333 amino acid transmembrane transport;GO:1905039 carboxylic acid transmembrane transport;GO:0006865 amino acid transport	0.0	0.0	0.0	0.0	0.0	0.0	0.0	0.0	0.0
AT2G34930.1	818058	dbxref	A. thaliana	818058	A. thaliana	AT2G34930	disease resistance family protein / LRR family protein	GO:0002239 response to oomycetes;GO:0050832 defense response to fungus;GO:0009620 response to fungus	0.0	0.0	0.0	0.0	0.0	0.0	0.0	0.0	0.0
AT1G32780.1	840172	dbxref	A. thaliana	840172	A. thaliana	AT1G32780	GroES-like zinc-binding dehydrogenase family protein	GO:0046294 formaldehyde catabolic process;GO:0110095 cellular detoxification of aldehyde;GO:0046292 formaldehyde metabolic process	0.0	0.0	0.0	0.0	0.0	0.0	0.0	0.0	0.0
AT5G15780.1	831434	dbxref	A. thaliana	831434	A. thaliana	AT5G15780	Pollen Ole e 1 allergen and extensin family protein	GO:0008150 biological_process	0.0	0.0	0.0	0.0	0.0	0.0	0.0	0.0	0.0
AT2G15480.1	816040	dbxref	A. thaliana	816040	A. thaliana	UGT73B5	UDP-glucosyl transferase 73B5	GO:0051707 response to other organism;GO:0043207 response to external biotic stimulus;GO:0009607 response to biotic stimulus	0.0	0.0	0.0	0.0	0.0	0.0	0.0	0.0	0.0
AT1G61520.3	842446	dbxref	A. thaliana	842446	A. thaliana	LHCA3	PSI type III chlorophyll a/b-binding protein	GO:0009768 photosynthesis, light harvesting in photosystem I;GO:0009645 response to low light intensity stimulus;GO:0009765 photosynthesis, light harvesting	0.0	0.0	0.0	0.0	0.0	0.0	0.0	0.0	0.0
AT2G39980.1	818586	dbxref	A. thaliana	818586	A. thaliana	AT2G39980	HXXXD-type acyl-transferase family protein	GO:0080167 response to karrikin;GO:0009628 response to abiotic stimulus;GO:0050896 response to stimulus	0.0	0.0	0.0	0.0	0.0	0.0	0.0	0.0	0.0
AT5G06970.1	830588	dbxref	A. thaliana	830588	A. thaliana	AT5G06970	plant/protein (DUF810)	GO:0010118 stomatal movement;GO:0009987 cellular process;GO:0008150 biological_process	0.0	0.0	0.0	0.0	0.0	0.0	0.0	0.0	1.0
AT2G34930.1	818058	dbxref	A. thaliana	818058	A. thaliana	AT2G34930	disease resistance family protein / LRR family protein	GO:0002239 response to oomycetes;GO:0050832 defense response to fungus;GO:0009620 response to fungus	0.0	0.0	0.0	0.0	0.0	0.0	0.0	0.0	0.0
AT5G66170.3	836749	dbxref	A. thaliana	836749	A. thaliana	STR18	sulfurtransferase 18		0.0	0.0	0.0	0.0	0.0	0.0	0.0	0.0	0.0
AT2G21410.1	816680	dbxref	A. thaliana	816680	A. thaliana	VHA-A2	vacuolar proton ATPase A2	GO:0032119 sequestering of zinc ion;GO:0007035 vacuolar acidification;GO:0043181 vacuolar sequestering	0.0	0.0	0.0	0.0	1.0	0.0	0.0	0.0	0.0
AT1G61520.3	842446	dbxref	A. thaliana	842446	A. thaliana	LHCA3	PSI type III chlorophyll a/b-binding protein	GO:0009768 photosynthesis, light harvesting in photosystem I;GO:0009645 response to low light intensity stimulus;GO:0009765 photosynthesis, light harvesting	0.0	0.0	0.0	0.0	0.0	0.0	0.0	0.0	0.0
AT2G28470.2	817395	dbxref	A. thaliana	817395	A. thaliana	BGAL8	beta-galactosidase 8	GO:0005975 carbohydrate metabolic process;GO:0044238 primary metabolic process;GO:0071704 organic substance metabolic process	0.0	0.0	0.0	0.0	0.0	0.0	0.0	0.0	0.0
AT4G02340.1	828063	dbxref	A. thaliana	828063	A. thaliana	AT4G02340	alpha/beta-Hydrolases superfamily protein		0.0	0.0	0.0	0.0	0.0	0.0	0.0	0.0	0.0
AT5G39890.1	833986	dbxref	A. thaliana	833986	A. thaliana	AT5G39890	2-aminoethanethiol dioxygenase, putative (DUF1637)	GO:0070483 detection of hypoxia;GO:0018171 peptidyl-cysteine oxidation;GO:0003032 detection of oxygen	0.0	0.0	0.0	0.0	0.0	0.0	1.0	0.0	0.0
AT5G15780.1	831434	dbxref	A. thaliana	831434	A. thaliana	AT5G15780	Pollen Ole e 1 allergen and extensin family protein	GO:0008150 biological_process	0.0	0.0	0.0	0.0	0.0	0.0	0.0	0.0	0.0
AT2G36460.1	818220	dbxref	A. thaliana	818220	A. thaliana	FBA6	Aldolase superfamily protein	GO:0006098 pentose-phosphate shunt;GO:0006096 glycolytic process;GO:0031930 mitochondria-nucleus signaling pathway	0.0	0.0	0.0	1.0	0.0	0.0	0.0	0.0	0.0
AT3G13790.1	820591	dbxref	A. thaliana	820591	A. thaliana	ATBFRUCT1	Glycosyl hydrolases family 32 protein	GO:0080167 response to karrikin;GO:0050832 defense response to fungus;GO:0009620 response to fungus	0.0	0.0	1.0	0.0	0.0	0.0	0.0	0.0	0.0
AT4G12680.1	826880	dbxref	A. thaliana	826880	A. thaliana	AT4G12680	transmembrane protein	GO:0010228 vegetative to reproductive phase transition of meristem;GO:0048608 reproductive structure development;GO:0061458 reproductive system development	0.0	0.0	0.0	0.0	0.0	0.0	0.0	0.0	0.0
AT4G23540.1	828454	dbxref	A. thaliana	828454	A. thaliana	AT4G23540	ARM repeat superfamily protein	GO:0008150 biological_process	0.0	0.0	0.0	0.0	0.0	0.0	0.0	0.0	0.0
AT1G56660.1	842121	dbxref	A. thaliana	842121	A. thaliana	AT1G56660	MAEBL domain protein	GO:0008150 biological_process	0.0	0.0	0.0	0.0	0.0	0.0	0.0	0.0	0.0
AT4G16340.1	827328	dbxref	A. thaliana	827328	A. thaliana	SPK1	guanyl-nucleotide exchange factors;GTPase binding;GTP binding protein	GO:0010928 regulation of auxin mediated signaling pathway;GO:0009958 positive gravitropism;GO:0009630 gravitropism	0.0	0.0	0.0	0.0	0.0	0.0	0.0	0.0	0.0
AT5G13930.1	831241	dbxref	A. thaliana	831241	A. thaliana	TT4	Chalcone and stilbene synthase family protein	GO:0009715 chalcone biosynthetic process;GO:0009714 chalcone metabolic process;GO:0031540 regulation of anthocyanin biosynthetic process	1.0	0.0	1.0	1.0	0.0	0.0	0.0	0.0	0.0
AT5G64300.1	836551	dbxref	A. thaliana	836551	A. thaliana	GCH	GTP cyclohydrolase II	GO:0009231 riboflavin biosynthetic process;GO:0006771 riboflavin metabolic process;GO:0042727 flavin-containing compound biosynthetic process	0.0	0.0	0.0	0.0	0.0	0.0	0.0	0.0	0.0
AT2G22795.1	816810	dbxref	A. thaliana	816810	A. thaliana	AT2G22795	hypothetical protein	GO:0008150 biological_process	0.0	0.0	0.0	0.0	0.0	0.0	0.0	0.0	0.0
AT5G64300.1	836551	dbxref	A. thaliana	836551	A. thaliana	GCH	GTP cyclohydrolase II	GO:0009231 riboflavin biosynthetic process;GO:0006771 riboflavin metabolic process;GO:0042727 flavin-containing compound biosynthetic process	0.0	0.0	0.0	0.0	0.0	0.0	0.0	0.0	0.0
AT5G39890.1	833986	dbxref	A. thaliana	833986	A. thaliana	AT5G39890	2-aminoethanethiol dioxygenase, putative (DUF1637)	GO:0070483 detection of hypoxia;GO:0018171 peptidyl-cysteine oxidation;GO:0003032 detection of oxygen	0.0	0.0	0.0	0.0	0.0	0.0	1.0	0.0	0.0
AT5G39890.1	833986	dbxref	A. thaliana	833986	A. thaliana	AT5G39890	2-aminoethanethiol dioxygenase, putative (DUF1637)	GO:0070483 detection of hypoxia;GO:0018171 peptidyl-cysteine oxidation;GO:0003032 detection of oxygen	0.0	0.0	0.0	0.0	0.0	0.0	1.0	0.0	0.0
AT1G04770.1	839418	dbxref	A. thaliana	839418	A. thaliana	AT1G04770	Tetratricopeptide repeat (TPR)-like superfamily protein	GO:0010439 regulation of glucosinolate biosynthetic process;GO:0019761 glucosinolate biosynthetic process;GO:0019758 glycosinolate biosynthetic process	1.0	0.0	0.0	0.0	0.0	0.0	0.0	0.0	0.0
AT3G45780.2	823721	dbxref	A. thaliana	823721	A. thaliana	PHOT1	phototropin 1	GO:0010362 negative regulation of anion channel activity by blue light;GO:0010361 regulation of anion channel activity by blue light;GO:0009904 chloroplast accumulation movement	0.0	0.0	0.0	0.0	0.0	0.0	0.0	0.0	1.0
AT3G23730.1	821955	dbxref	A. thaliana	821955	A. thaliana	XTH16	xyloglucan endotransglucosylase/hydrolase 16	GO:0010411 xyloglucan metabolic process;GO:0010410 hemicellulose metabolic process;GO:0010383 cell wall polysaccharide metabolic process	0.0	1.0	0.0	0.0	0.0	0.0	0.0	0.0	0.0
AT3G28770.1	822509	dbxref	A. thaliana	822509	A. thaliana	AT3G28770	transmembrane protein, putative (DUF1216)	GO:0008150 biological_process	0.0	0.0	0.0	0.0	0.0	0.0	0.0	0.0	0.0
AT2G21045.1	816639	dbxref	A. thaliana	816639	A. thaliana	AT2G21045	Rhodanese/Cell cycle control phosphatase superfamily protein	GO:0071722 detoxification of arsenic-containing substance;GO:0046685 response to arsenic-containing substance;GO:0098754 detoxification	0.0	0.0	0.0	0.0	0.0	0.0	0.0	0.0	0.0
AT3G52600.1	824426	dbxref	A. thaliana	824426	A. thaliana	CWINV2	cell wall invertase 2	GO:0005975 carbohydrate metabolic process;GO:0044238 primary metabolic process;GO:0071704 organic substance metabolic process	0.0	0.0	0.0	0.0	0.0	0.0	0.0	0.0	0.0
AT3G05570.1	819723	dbxref	A. thaliana	819723	A. thaliana	AT3G05570	dipeptide transport ATP-binding protein	GO:0008150 biological_process	0.0	0.0	0.0	0.0	0.0	0.0	0.0	0.0	0.0
AT2G36190.1	818191	dbxref	A. thaliana	818191	A. thaliana	cwINV4	cell wall invertase 4	GO:0005987 sucrose catabolic process;GO:0071836 nectar secretion;GO:0046352 disaccharide catabolic process	0.0	0.0	0.0	0.0	0.0	0.0	0.0	0.0	0.0
AT4G13080.1	826922	dbxref	A. thaliana	826922	A. thaliana	XTH1	xyloglucan endotransglucosylase/hydrolase 1	GO:0010411 xyloglucan metabolic process;GO:0010410 hemicellulose metabolic process;GO:0010383 cell wall polysaccharide metabolic process	0.0	1.0	0.0	0.0	0.0	0.0	0.0	0.0	0.0
AT2G45910.1	819199	dbxref	A. thaliana	819199	A. thaliana	AT2G45910	U-box domain-containing protein kinase family protein	GO:0016567 protein ubiquitination;GO:0032446 protein modification by small protein conjugation;GO:0070647 protein modification by small protein conjugation or removal	0.0	0.0	0.0	0.0	0.0	0.0	0.0	0.0	0.0
AT3G62550.1	825429	dbxref	A. thaliana	825429	A. thaliana	AT3G62550	Adenine nucleotide alpha hydrolases-like superfamily protein		0.0	0.0	0.0	0.0	0.0	0.0	0.0	0.0	0.0
AT5G15780.1	831434	dbxref	A. thaliana	831434	A. thaliana	AT5G15780	Pollen Ole e 1 allergen and extensin family protein	GO:0008150 biological_process	0.0	0.0	0.0	0.0	0.0	0.0	0.0	0.0	0.0
ATMG00860.1						None	None	None	nan	nan	nan	nan	nan	nan	nan	nan	nan
AT1G24540.1	839069	dbxref	A. thaliana	839069	A. thaliana	CYP86C1	cytochrome P450, family 86, subfamily C, polypeptide 1	GO:0055114 oxidation-reduction process;GO:0008152 metabolic process;GO:0008150 biological_process	0.0	0.0	0.0	0.0	0.0	0.0	0.0	0.0	0.0
AT1G19220.1	838505	dbxref	A. thaliana	838505	A. thaliana	ARF19	auxin response factor 19	GO:0010311 lateral root formation;GO:0010102 lateral root morphogenesis;GO:0010101 post-embryonic root morphogenesis	0.0	0.0	0.0	0.0	0.0	0.0	0.0	0.0	0.0
AT5G54300.1	835518	dbxref	A. thaliana	835518	A. thaliana	AT5G54300	cotton fiber-like protein (DUF761)	GO:0008150 biological_process	0.0	0.0	0.0	0.0	0.0	0.0	0.0	0.0	0.0
AT5G15120.1	831364	dbxref	A. thaliana	831364	A. thaliana	AT5G15120	2-aminoethanethiol dioxygenase, putative (DUF1637)	GO:0070483 detection of hypoxia;GO:0009061 anaerobic respiration;GO:0018171 peptidyl-cysteine oxidation	0.0	0.0	0.0	0.0	0.0	0.0	1.0	0.0	0.0
AT2G22795.1	816810	dbxref	A. thaliana	816810	A. thaliana	AT2G22795	hypothetical protein	GO:0008150 biological_process	0.0	0.0	0.0	0.0	0.0	0.0	0.0	0.0	0.0
AT4G29310.1	829053	dbxref	A. thaliana	829053	A. thaliana	AT4G29310	DUF1005 family protein (DUF1005)	GO:0008150 biological_process	0.0	0.0	0.0	0.0	0.0	0.0	0.0	0.0	0.0
AT4G24840.1	828587	dbxref	A. thaliana	828587	A. thaliana	AT4G24840	oligomeric golgi complex subunit-like protein	GO:0006891 intra-Golgi vesicle-mediated transport;GO:0007030 Golgi organization;GO:0048193 Golgi vesicle transport	0.0	0.0	0.0	0.0	0.0	0.0	0.0	0.0	0.0
AT5G66170.3	836749	dbxref	A. thaliana	836749	A. thaliana	STR18	sulfurtransferase 18		0.0	0.0	0.0	0.0	0.0	0.0	0.0	0.0	0.0
AT2G28470.2	817395	dbxref	A. thaliana	817395	A. thaliana	BGAL8	beta-galactosidase 8	GO:0005975 carbohydrate metabolic process;GO:0044238 primary metabolic process;GO:0071704 organic substance metabolic process	0.0	0.0	0.0	0.0	0.0	0.0	0.0	0.0	0.0
AT4G35820.1	829736	dbxref	A. thaliana	829736	A. thaliana	AT4G35820	2-oxoglutarate (2OG) and Fe(II)-dependent oxygenase superfamily protein	GO:0018401 peptidyl-proline hydroxylation to 4-hydroxy-L-proline;GO:0019471 4-hydroxyproline metabolic process;GO:0019511 peptidyl-proline hydroxylation	0.0	0.0	0.0	0.0	0.0	0.0	0.0	0.0	0.0
AT3G10920.1	820263	dbxref	A. thaliana	820263	A. thaliana	MSD1	manganese superoxide dismutase 1	GO:0019430 removal of superoxide radicals;GO:0071451 cellular response to superoxide;GO:0071450 cellular response to oxygen radical	0.0	0.0	0.0	0.0	0.0	0.0	0.0	0.0	0.0
AT1G30330.2	839913	dbxref	A. thaliana	839913	A. thaliana	ARF6	auxin response factor 6	GO:0009734 auxin-activated signaling pathway;GO:0071365 cellular response to auxin stimulus;GO:0009908 flower development	0.0	0.0	0.0	0.0	0.0	0.0	0.0	0.0	0.0
AT1G44000.1	841000	dbxref	A. thaliana	841000	A. thaliana	AT1G44000	STAY-GREEN-like protein	GO:0009658 chloroplast organization;GO:0009657 plastid organization;GO:0006996 organelle organization	0.0	0.0	0.0	0.0	0.0	0.0	0.0	0.0	0.0
AT5G57550.1	835859	dbxref	A. thaliana	835859	A. thaliana	XTH25	xyloglucan endotransglucosylase/hydrolase 25	GO:0010411 xyloglucan metabolic process;GO:0010410 hemicellulose metabolic process;GO:0009832 plant-type cell wall biogenesis	0.0	1.0	0.0	0.0	0.0	0.0	0.0	0.0	0.0
AT5G15120.1	831364	dbxref	A. thaliana	831364	A. thaliana	AT5G15120	2-aminoethanethiol dioxygenase, putative (DUF1637)	GO:0070483 detection of hypoxia;GO:0009061 anaerobic respiration;GO:0018171 peptidyl-cysteine oxidation	0.0	0.0	0.0	0.0	0.0	0.0	1.0	0.0	0.0
AT5G15780.1	831434	dbxref	A. thaliana	831434	A. thaliana	AT5G15780	Pollen Ole e 1 allergen and extensin family protein	GO:0008150 biological_process	0.0	0.0	0.0	0.0	0.0	0.0	0.0	0.0	0.0
AT1G32780.1	840172	dbxref	A. thaliana	840172	A. thaliana	AT1G32780	GroES-like zinc-binding dehydrogenase family protein	GO:0046294 formaldehyde catabolic process;GO:0110095 cellular detoxification of aldehyde;GO:0046292 formaldehyde metabolic process	0.0	0.0	0.0	0.0	0.0	0.0	0.0	0.0	0.0
AT1G79620.1	844301	dbxref	A. thaliana	844301	A. thaliana	AT1G79620	Leucine-rich repeat protein kinase family protein	GO:1901347 negative regulation of secondary cell wall biogenesis;GO:1903339 negative regulation of cell wall organization or biogenesis;GO:0051512 positive regulation of unidimensional cell growth	0.0	1.0	0.0	0.0	0.0	0.0	0.0	0.0	0.0
AT5G39890.1	833986	dbxref	A. thaliana	833986	A. thaliana	AT5G39890	2-aminoethanethiol dioxygenase, putative (DUF1637)	GO:0070483 detection of hypoxia;GO:0018171 peptidyl-cysteine oxidation;GO:0003032 detection of oxygen	0.0	0.0	0.0	0.0	0.0	0.0	1.0	0.0	0.0
AT1G48030.2	841221	dbxref	A. thaliana	841221	A. thaliana	mtLPD1	mitochondrial lipoamide dehydrogenase 1	GO:0046686 response to cadmium ion;GO:0045454 cell redox homeostasis;GO:0009416 response to light stimulus	0.0	0.0	0.0	0.0	1.0	0.0	0.0	0.0	0.0
AT2G39980.1	818586	dbxref	A. thaliana	818586	A. thaliana	AT2G39980	HXXXD-type acyl-transferase family protein	GO:0080167 response to karrikin;GO:0009628 response to abiotic stimulus;GO:0050896 response to stimulus	0.0	0.0	0.0	0.0	0.0	0.0	0.0	0.0	0.0
AT2G28470.2	817395	dbxref	A. thaliana	817395	A. thaliana	BGAL8	beta-galactosidase 8	GO:0005975 carbohydrate metabolic process;GO:0044238 primary metabolic process;GO:0071704 organic substance metabolic process	0.0	0.0	0.0	0.0	0.0	0.0	0.0	0.0	0.0
AT5G01210.1	831901	dbxref	A. thaliana	831901	A. thaliana	AT5G01210	HXXXD-type acyl-transferase family protein		0.0	0.0	0.0	0.0	0.0	0.0	0.0	0.0	0.0
AT4G23400.1	828439	dbxref	A. thaliana	828439	A. thaliana	PIP1;5	plasma membrane intrinsic protein 1;5	GO:0006833 water transport;GO:0042044 fluid transport;GO:0009414 response to water deprivation	0.0	0.0	0.0	0.0	0.0	0.0	0.0	0.0	0.0
AT1G11260.1	837667	dbxref	A. thaliana	837667	A. thaliana	STP1	sugar transporter 1	GO:0015749 monosaccharide transmembrane transport;GO:0034219 carbohydrate transmembrane transport;GO:0008643 carbohydrate transport	0.0	0.0	0.0	0.0	0.0	0.0	0.0	0.0	0.0
AT3G26330.1	822237	dbxref	A. thaliana	822237	A. thaliana	CYP71B37	cytochrome P450, family 71, subfamily B, polypeptide 37	GO:0055114 oxidation-reduction process;GO:0008152 metabolic process;GO:0008150 biological_process	0.0	0.0	0.0	0.0	0.0	0.0	0.0	0.0	0.0
AT5G57550.1	835859	dbxref	A. thaliana	835859	A. thaliana	XTH25	xyloglucan endotransglucosylase/hydrolase 25	GO:0010411 xyloglucan metabolic process;GO:0010410 hemicellulose metabolic process;GO:0009832 plant-type cell wall biogenesis	0.0	1.0	0.0	0.0	0.0	0.0	0.0	0.0	0.0
AT2G01050.1	814629	dbxref	A. thaliana	814629	A. thaliana	AT2G01050	zinc ion binding / nucleic acid binding protein	GO:0008150 biological_process	0.0	0.0	0.0	0.0	0.0	0.0	0.0	0.0	0.0
AT1G61520.3	842446	dbxref	A. thaliana	842446	A. thaliana	LHCA3	PSI type III chlorophyll a/b-binding protein	GO:0009768 photosynthesis, light harvesting in photosystem I;GO:0009645 response to low light intensity stimulus;GO:0009765 photosynthesis, light harvesting	0.0	0.0	0.0	0.0	0.0	0.0	0.0	0.0	0.0
AT4G12320.1	826841	dbxref	A. thaliana	826841	A. thaliana	CYP706A6	cytochrome P450, family 706, subfamily A, polypeptide 6	GO:0055114 oxidation-reduction process;GO:0008152 metabolic process;GO:0008150 biological_process	0.0	0.0	0.0	0.0	0.0	0.0	0.0	0.0	0.0
AT1G40129.1	840742	dbxref	A. thaliana	840742	A. thaliana	AT1G40129	hypothetical protein	GO:0008150 biological_process	0.0	0.0	0.0	0.0	0.0	0.0	0.0	0.0	0.0
AT3G05570.1	819723	dbxref	A. thaliana	819723	A. thaliana	AT3G05570	dipeptide transport ATP-binding protein	GO:0008150 biological_process	0.0	0.0	0.0	0.0	0.0	0.0	0.0	0.0	0.0
AT1G09830.1	837515	dbxref	A. thaliana	837515	A. thaliana	PUR2	Glycinamide ribonucleotide (GAR) synthetase	GO:0006189 'de novo' IMP biosynthetic process;GO:0006188 IMP biosynthetic process;GO:0046040 IMP metabolic process	0.0	0.0	0.0	0.0	0.0	0.0	0.0	0.0	0.0
AT5G01210.1	831901	dbxref	A. thaliana	831901	A. thaliana	AT5G01210	HXXXD-type acyl-transferase family protein		0.0	0.0	0.0	0.0	0.0	0.0	0.0	0.0	0.0
AT2G43710.1	818973	dbxref	A. thaliana	818973	A. thaliana	SSI2	Plant stearoyl-acyl-carrier-protein desaturase family protein	GO:2000031 regulation of salicylic acid mediated signaling pathway;GO:2000022 regulation of jasmonic acid mediated signaling pathway;GO:0009695 jasmonic acid biosynthetic process	0.0	0.0	0.0	1.0	0.0	1.0	0.0	0.0	0.0
AT4G13080.1	826922	dbxref	A. thaliana	826922	A. thaliana	XTH1	xyloglucan endotransglucosylase/hydrolase 1	GO:0010411 xyloglucan metabolic process;GO:0010410 hemicellulose metabolic process;GO:0010383 cell wall polysaccharide metabolic process	0.0	1.0	0.0	0.0	0.0	0.0	0.0	0.0	0.0
AT1G24380.1	839055	dbxref	A. thaliana	839055	A. thaliana	AT1G24380	no-apical-meristem-associated carboxy-terminal domain protein	GO:0008150 biological_process	0.0	0.0	0.0	0.0	0.0	0.0	0.0	0.0	0.0
AT5G06970.1	830588	dbxref	A. thaliana	830588	A. thaliana	AT5G06970	plant/protein (DUF810)	GO:0010118 stomatal movement;GO:0009987 cellular process;GO:0008150 biological_process	0.0	0.0	0.0	0.0	0.0	0.0	0.0	0.0	1.0
AT1G27500.1	839641	dbxref	A. thaliana	839641	A. thaliana	KLCR3	Tetratricopeptide repeat (TPR)-like superfamily protein		0.0	0.0	0.0	0.0	0.0	0.0	0.0	0.0	0.0
AT3G52140.2	824378	dbxref	A. thaliana	824378	A. thaliana	NOXY38	tetratricopeptide repeat (TPR)-containing protein	GO:0010636 positive regulation of mitochondrial fusion;GO:0048312 intracellular distribution of mitochondria;GO:0010635 regulation of mitochondrial fusion	0.0	0.0	0.0	0.0	0.0	0.0	0.0	0.0	0.0
AT2G36460.1	818220	dbxref	A. thaliana	818220	A. thaliana	FBA6	Aldolase superfamily protein	GO:0006098 pentose-phosphate shunt;GO:0006096 glycolytic process;GO:0031930 mitochondria-nucleus signaling pathway	0.0	0.0	0.0	1.0	0.0	0.0	0.0	0.0	0.0
AT5G13930.1	831241	dbxref	A. thaliana	831241	A. thaliana	TT4	Chalcone and stilbene synthase family protein	GO:0009715 chalcone biosynthetic process;GO:0009714 chalcone metabolic process;GO:0031540 regulation of anthocyanin biosynthetic process	1.0	0.0	1.0	1.0	0.0	0.0	0.0	0.0	0.0
AT4G39330.1	830088	dbxref	A. thaliana	830088	A. thaliana	CAD9	cinnamyl alcohol dehydrogenase 9	GO:0009809 lignin biosynthetic process;GO:0009808 lignin metabolic process;GO:0009699 phenylpropanoid biosynthetic process	1.0	0.0	0.0	0.0	0.0	0.0	0.0	0.0	0.0
AT3G17790.1	821047	dbxref	A. thaliana	821047	A. thaliana	PAP17	purple acid phosphatase 17	GO:0030643 cellular phosphate ion homeostasis;GO:0072502 cellular trivalent inorganic anion homeostasis;GO:0072501 cellular divalent inorganic anion homeostasis	0.0	0.0	0.0	0.0	1.0	0.0	0.0	0.0	0.0
AT4G14950.1	827153	dbxref	A. thaliana	827153	A. thaliana	KMS1	SNARE associated Golgi protein family	GO:0010256 endomembrane system organization;GO:0016192 vesicle-mediated transport;GO:0006810 transport	0.0	0.0	0.0	0.0	0.0	0.0	0.0	0.0	0.0
AT5G13330.1	831174	dbxref	A. thaliana	831174	A. thaliana	Rap2.6L	related to AP2 6l	GO:0071497 cellular response to freezing;GO:0050826 response to freezing;GO:0019760 glucosinolate metabolic process	1.0	0.0	0.0	0.0	0.0	0.0	0.0	0.0	0.0
AT4G13080.1	826922	dbxref	A. thaliana	826922	A. thaliana	XTH1	xyloglucan endotransglucosylase/hydrolase 1	GO:0010411 xyloglucan metabolic process;GO:0010410 hemicellulose metabolic process;GO:0010383 cell wall polysaccharide metabolic process	0.0	1.0	0.0	0.0	0.0	0.0	0.0	0.0	0.0
AT2G36460.1	818220	dbxref	A. thaliana	818220	A. thaliana	FBA6	Aldolase superfamily protein	GO:0006098 pentose-phosphate shunt;GO:0006096 glycolytic process;GO:0031930 mitochondria-nucleus signaling pathway	0.0	0.0	0.0	1.0	0.0	0.0	0.0	0.0	0.0
AT3G07990.1	819990	dbxref	A. thaliana	819990	A. thaliana	SCPL27	serine carboxypeptidase-like 27	GO:0051603 proteolysis involved in cellular protein catabolic process;GO:0044257 cellular protein catabolic process;GO:0030163 protein catabolic process	0.0	0.0	0.0	0.0	0.0	0.0	0.0	0.0	0.0
AT5G64330.1	836554	dbxref	A. thaliana	836554	A. thaliana	NPH3	Phototropic-responsive NPH3 family protein	GO:0009785 blue light signaling pathway;GO:0009638 phototropism;GO:0071483 cellular response to blue light	0.0	0.0	0.0	0.0	0.0	0.0	0.0	0.0	0.0
AT2G28470.2	817395	dbxref	A. thaliana	817395	A. thaliana	BGAL8	beta-galactosidase 8	GO:0005975 carbohydrate metabolic process;GO:0044238 primary metabolic process;GO:0071704 organic substance metabolic process	0.0	0.0	0.0	0.0	0.0	0.0	0.0	0.0	0.0
AT1G33100.1	840206	dbxref	A. thaliana	840206	A. thaliana	AT1G33100	MATE efflux family protein	GO:0006855 drug transmembrane transport;GO:0015893 drug transport;GO:0042493 response to drug	0.0	0.0	0.0	0.0	0.0	0.0	0.0	0.0	0.0
AT5G01660.1	830423	dbxref	A. thaliana	830423	A. thaliana	AT5G01660	influenza virus NS1A-binding protein		0.0	0.0	0.0	0.0	0.0	0.0	0.0	0.0	0.0
AT4G24840.1	828587	dbxref	A. thaliana	828587	A. thaliana	AT4G24840	oligomeric golgi complex subunit-like protein	GO:0006891 intra-Golgi vesicle-mediated transport;GO:0007030 Golgi organization;GO:0048193 Golgi vesicle transport	0.0	0.0	0.0	0.0	0.0	0.0	0.0	0.0	0.0
AT3G63410.1	825516	dbxref	A. thaliana	825516	A. thaliana	APG1	S-adenosyl-L-methionine-dependent methyltransferases superfamily protein	GO:0010236 plastoquinone biosynthetic process;GO:0010189 vitamin E biosynthetic process;GO:0042360 vitamin E metabolic process	0.0	0.0	0.0	0.0	0.0	0.0	0.0	0.0	0.0
AT5G22920.1	832356	dbxref	A. thaliana	832356	A. thaliana	AT5G22920	CHY-type/CTCHY-type/RING-type Zinc finger protein	GO:1902456 regulation of stomatal opening;GO:1990069 stomatal opening;GO:0010119 regulation of stomatal movement	0.0	0.0	0.0	0.0	0.0	0.0	0.0	0.0	1.0
AT1G11260.1	837667	dbxref	A. thaliana	837667	A. thaliana	STP1	sugar transporter 1	GO:0015749 monosaccharide transmembrane transport;GO:0034219 carbohydrate transmembrane transport;GO:0008643 carbohydrate transport	0.0	0.0	0.0	0.0	0.0	0.0	0.0	0.0	0.0
AT1G61520.3	842446	dbxref	A. thaliana	842446	A. thaliana	LHCA3	PSI type III chlorophyll a/b-binding protein	GO:0009768 photosynthesis, light harvesting in photosystem I;GO:0009645 response to low light intensity stimulus;GO:0009765 photosynthesis, light harvesting	0.0	0.0	0.0	0.0	0.0	0.0	0.0	0.0	0.0
AT3G62550.1	825429	dbxref	A. thaliana	825429	A. thaliana	AT3G62550	Adenine nucleotide alpha hydrolases-like superfamily protein		0.0	0.0	0.0	0.0	0.0	0.0	0.0	0.0	0.0
AT1G50480.1	841470	dbxref	A. thaliana	841470	A. thaliana	THFS	10-formyltetrahydrofolate synthetase	GO:0009257 10-formyltetrahydrofolate biosynthetic process;GO:0009256 10-formyltetrahydrofolate metabolic process;GO:0046654 tetrahydrofolate biosynthetic process	0.0	0.0	0.0	0.0	0.0	0.0	0.0	0.0	0.0
AT4G29310.1	829053	dbxref	A. thaliana	829053	A. thaliana	AT4G29310	DUF1005 family protein (DUF1005)	GO:0008150 biological_process	0.0	0.0	0.0	0.0	0.0	0.0	0.0	0.0	0.0
AT3G16140.1	820859	dbxref	A. thaliana	820859	A. thaliana	PSAH-1	photosystem I subunit H-1	GO:0015979 photosynthesis;GO:0044237 cellular metabolic process;GO:0008152 metabolic process	0.0	0.0	0.0	0.0	0.0	0.0	0.0	0.0	0.0
AT3G63410.1	825516	dbxref	A. thaliana	825516	A. thaliana	APG1	S-adenosyl-L-methionine-dependent methyltransferases superfamily protein	GO:0010236 plastoquinone biosynthetic process;GO:0010189 vitamin E biosynthetic process;GO:0042360 vitamin E metabolic process	0.0	0.0	0.0	0.0	0.0	0.0	0.0	0.0	0.0
AT5G41040.1	834106	dbxref	A. thaliana	834106	A. thaliana	RWP1	HXXXD-type acyl-transferase family protein	GO:0052325 cell wall pectin biosynthetic process;GO:0010345 suberin biosynthetic process;GO:0052546 cell wall pectin metabolic process	1.0	1.0	0.0	0.0	0.0	0.0	0.0	0.0	0.0
AT2G24100.1	816944	dbxref	A. thaliana	816944	A. thaliana	ASG1	ATP-dependent DNA helicase		0.0	0.0	0.0	0.0	0.0	0.0	0.0	0.0	0.0
AT5G02540.1	831913	dbxref	A. thaliana	831913	A. thaliana	AT5G02540	NAD(P)-binding Rossmann-fold superfamily protein	GO:0055114 oxidation-reduction process;GO:0008152 metabolic process;GO:0008150 biological_process	0.0	0.0	0.0	0.0	0.0	0.0	0.0	0.0	0.0
AT5G50400.1	835108	dbxref	A. thaliana	835108	A. thaliana	PAP27	purple acid phosphatase 27	GO:0016311 dephosphorylation;GO:0006796 phosphate-containing compound metabolic process;GO:0006793 phosphorus metabolic process	0.0	0.0	0.0	0.0	0.0	0.0	0.0	0.0	0.0
AT3G63140.1	825489	dbxref	A. thaliana	825489	A. thaliana	CSP41A	chloroplast stem-loop binding protein of 41 kDa	GO:0033499 galactose catabolic process via UDP-galactose;GO:0032544 plastid translation;GO:0019388 galactose catabolic process	0.0	0.0	0.0	0.0	0.0	0.0	0.0	0.0	0.0
AT4G15550.1	827229	dbxref	A. thaliana	827229	A. thaliana	IAGLU	indole-3-acetate beta-D-glucosyltransferase		0.0	0.0	0.0	0.0	0.0	0.0	0.0	0.0	0.0
AT1G05010.1	839345	dbxref	A. thaliana	839345	A. thaliana	EFE	ethylene-forming enzyme	GO:0009835 fruit ripening;GO:0009693 ethylene biosynthetic process;GO:0043450 alkene biosynthetic process	0.0	0.0	0.0	1.0	0.0	0.0	0.0	0.0	0.0
AT1G77760.1	844112	dbxref	A. thaliana	844112	A. thaliana	NIA1	nitrate reductase 1	GO:0042128 nitrate assimilation;GO:0042126 nitrate metabolic process;GO:0009635 response to herbicide	0.0	0.0	0.0	0.0	0.0	0.0	0.0	0.0	0.0
AT4G25990.1	828705	dbxref	A. thaliana	828705	A. thaliana	CIL	CCT motif family protein	GO:0006355 regulation of transcription, DNA-templated;GO:1903506 regulation of nucleic acid-templated transcription;GO:0006351 transcription, DNA-templated	0.0	0.0	0.0	0.0	0.0	0.0	0.0	0.0	0.0
AT3G26200.1	822221	dbxref	A. thaliana	822221	A. thaliana	CYP71B22	cytochrome P450, family 71, subfamily B, polypeptide 22	GO:0055114 oxidation-reduction process;GO:0008152 metabolic process;GO:0008150 biological_process	1.0	0.0	0.0	0.0	0.0	0.0	0.0	0.0	0.0
AT2G34930.1	818058	dbxref	A. thaliana	818058	A. thaliana	AT2G34930	disease resistance family protein / LRR family protein	GO:0002239 response to oomycetes;GO:0050832 defense response to fungus;GO:0009620 response to fungus	0.0	0.0	0.0	0.0	0.0	0.0	0.0	0.0	0.0
AT3G15730.1	820816	dbxref	A. thaliana	820816	A. thaliana	PLDALPHA1	phospholipase D alpha 1	GO:0010358 leaf shaping;GO:0009789 positive regulation of abscisic acid-activated signaling pathway;GO:1905959 positive regulation of cellular response to alcohol	0.0	0.0	0.0	1.0	0.0	0.0	0.0	0.0	1.0
AT2G37790.1	818356	dbxref	A. thaliana	818356	A. thaliana	AKR4C10	NAD(P)-linked oxidoreductase superfamily protein	GO:0055114 oxidation-reduction process;GO:0008152 metabolic process;GO:0008150 biological_process	0.0	0.0	0.0	0.0	0.0	0.0	0.0	0.0	0.0
AT5G22920.1	832356	dbxref	A. thaliana	832356	A. thaliana	AT5G22920	CHY-type/CTCHY-type/RING-type Zinc finger protein	GO:1902456 regulation of stomatal opening;GO:1990069 stomatal opening;GO:0010119 regulation of stomatal movement	0.0	0.0	0.0	0.0	0.0	0.0	0.0	0.0	1.0
AT4G16390.1	827333	dbxref	A. thaliana	827333	A. thaliana	SVR7	pentatricopeptide (PPR) repeat-containing protein	GO:0031425 chloroplast RNA processing;GO:0009658 chloroplast organization;GO:0045727 positive regulation of translation	0.0	0.0	0.0	0.0	0.0	0.0	0.0	0.0	0.0
AT2G18940.1	816411	dbxref	A. thaliana	816411	A. thaliana	AT2G18940	Tetratricopeptide repeat (TPR)-like superfamily protein	GO:0008150 biological_process	0.0	0.0	0.0	0.0	0.0	0.0	0.0	0.0	0.0
AT4G25990.1	828705	dbxref	A. thaliana	828705	A. thaliana	CIL	CCT motif family protein	GO:0006355 regulation of transcription, DNA-templated;GO:1903506 regulation of nucleic acid-templated transcription;GO:0006351 transcription, DNA-templated	0.0	0.0	0.0	0.0	0.0	0.0	0.0	0.0	0.0
AT1G77760.1	844112	dbxref	A. thaliana	844112	A. thaliana	NIA1	nitrate reductase 1	GO:0042128 nitrate assimilation;GO:0042126 nitrate metabolic process;GO:0009635 response to herbicide	0.0	0.0	0.0	0.0	0.0	0.0	0.0	0.0	0.0
AT5G15120.1	831364	dbxref	A. thaliana	831364	A. thaliana	AT5G15120	2-aminoethanethiol dioxygenase, putative (DUF1637)	GO:0070483 detection of hypoxia;GO:0009061 anaerobic respiration;GO:0018171 peptidyl-cysteine oxidation	0.0	0.0	0.0	0.0	0.0	0.0	1.0	0.0	0.0
AT5G22920.1	832356	dbxref	A. thaliana	832356	A. thaliana	AT5G22920	CHY-type/CTCHY-type/RING-type Zinc finger protein	GO:1902456 regulation of stomatal opening;GO:1990069 stomatal opening;GO:0010119 regulation of stomatal movement	0.0	0.0	0.0	0.0	0.0	0.0	0.0	0.0	1.0
AT2G35260.1	818093	dbxref	A. thaliana	818093	A. thaliana	AT2G35260	CAAX protease self-immunity protein	GO:0006508 proteolysis;GO:0019538 protein metabolic process;GO:1901564 organonitrogen compound metabolic process	0.0	0.0	0.0	0.0	0.0	0.0	0.0	0.0	0.0
AT5G66170.3	836749	dbxref	A. thaliana	836749	A. thaliana	STR18	sulfurtransferase 18		0.0	0.0	0.0	0.0	0.0	0.0	0.0	0.0	0.0
AT1G75290.1	843866	dbxref	A. thaliana	843866	A. thaliana	AT1G75290	NAD(P)-binding Rossmann-fold superfamily protein	GO:0055114 oxidation-reduction process;GO:0008152 metabolic process;GO:0008150 biological_process	0.0	0.0	0.0	0.0	0.0	0.0	0.0	0.0	0.0
AT5G39890.1	833986	dbxref	A. thaliana	833986	A. thaliana	AT5G39890	2-aminoethanethiol dioxygenase, putative (DUF1637)	GO:0070483 detection of hypoxia;GO:0018171 peptidyl-cysteine oxidation;GO:0003032 detection of oxygen	0.0	0.0	0.0	0.0	0.0	0.0	1.0	0.0	0.0
AT1G08620.2	837384	dbxref	A. thaliana	837384	A. thaliana	PKDM7D	Transcription factor jumonji (jmj) family protein / zinc finger (C5HC2 type) family protein	GO:0006338 chromatin remodeling;GO:0006325 chromatin organization;GO:0051276 chromosome organization	0.0	0.0	0.0	0.0	0.0	0.0	0.0	0.0	0.0
AT3G13770.1	820586	dbxref	A. thaliana	820586	A. thaliana	AT3G13770	Pentatricopeptide repeat (PPR) superfamily protein	GO:0009451 RNA modification;GO:0043412 macromolecule modification;GO:0016070 RNA metabolic process	0.0	0.0	0.0	0.0	0.0	0.0	0.0	0.0	0.0
AT3G05570.1	819723	dbxref	A. thaliana	819723	A. thaliana	AT3G05570	dipeptide transport ATP-binding protein	GO:0008150 biological_process	0.0	0.0	0.0	0.0	0.0	0.0	0.0	0.0	0.0
AT4G27870.1	828900	dbxref	A. thaliana	828900	A. thaliana	AT4G27870	Vacuolar iron transporter (VIT) family protein	GO:0006880 intracellular sequestering of iron ion;GO:0030026 cellular manganese ion homeostasis;GO:0097577 sequestering of iron ion	0.0	0.0	0.0	0.0	1.0	0.0	0.0	0.0	0.0
AT1G12880.1	837845	dbxref	A. thaliana	837845	A. thaliana	NUDT12	nudix hydrolase homolog 12		0.0	0.0	0.0	0.0	0.0	0.0	0.0	0.0	0.0
AT2G35260.1	818093	dbxref	A. thaliana	818093	A. thaliana	AT2G35260	CAAX protease self-immunity protein	GO:0006508 proteolysis;GO:0019538 protein metabolic process;GO:1901564 organonitrogen compound metabolic process	0.0	0.0	0.0	0.0	0.0	0.0	0.0	0.0	0.0
AT1G09390.1	837461	dbxref	A. thaliana	837461	A. thaliana	AT1G09390	GDSL-like Lipase/Acylhydrolase superfamily protein	GO:0016042 lipid catabolic process;GO:0006629 lipid metabolic process;GO:1901575 organic substance catabolic process	0.0	0.0	0.0	0.0	0.0	0.0	0.0	0.0	0.0
AT3G26330.1	822237	dbxref	A. thaliana	822237	A. thaliana	CYP71B37	cytochrome P450, family 71, subfamily B, polypeptide 37	GO:0055114 oxidation-reduction process;GO:0008152 metabolic process;GO:0008150 biological_process	0.0	0.0	0.0	0.0	0.0	0.0	0.0	0.0	0.0
AT1G35710.1	840475	dbxref	A. thaliana	840475	A. thaliana	AT1G35710	kinase family with leucine-rich repeat domain-containing protein	GO:0006468 protein phosphorylation;GO:0016310 phosphorylation;GO:0006796 phosphate-containing compound metabolic process	0.0	0.0	0.0	0.0	0.0	0.0	0.0	0.0	0.0
AT3G52960.1	824462	dbxref	A. thaliana	824462	A. thaliana	AT3G52960	Thioredoxin superfamily protein	GO:0042744 hydrogen peroxide catabolic process;GO:0042743 hydrogen peroxide metabolic process;GO:0017001 antibiotic catabolic process	0.0	0.0	0.0	0.0	1.0	0.0	0.0	0.0	0.0
AT3G52960.1	824462	dbxref	A. thaliana	824462	A. thaliana	AT3G52960	Thioredoxin superfamily protein	GO:0042744 hydrogen peroxide catabolic process;GO:0042743 hydrogen peroxide metabolic process;GO:0017001 antibiotic catabolic process	0.0	0.0	0.0	0.0	1.0	0.0	0.0	0.0	0.0
AT2G37790.1	818356	dbxref	A. thaliana	818356	A. thaliana	AKR4C10	NAD(P)-linked oxidoreductase superfamily protein	GO:0055114 oxidation-reduction process;GO:0008152 metabolic process;GO:0008150 biological_process	0.0	0.0	0.0	0.0	0.0	0.0	0.0	0.0	0.0
AT1G78270.1	844162	dbxref	A. thaliana	844162	A. thaliana	UGT85A4	UDP-glucosyl transferase 85A4		0.0	0.0	0.0	0.0	0.0	0.0	0.0	0.0	0.0
AT1G27500.1	839641	dbxref	A. thaliana	839641	A. thaliana	KLCR3	Tetratricopeptide repeat (TPR)-like superfamily protein		0.0	0.0	0.0	0.0	0.0	0.0	0.0	0.0	0.0
AT5G22920.1	832356	dbxref	A. thaliana	832356	A. thaliana	AT5G22920	CHY-type/CTCHY-type/RING-type Zinc finger protein	GO:1902456 regulation of stomatal opening;GO:1990069 stomatal opening;GO:0010119 regulation of stomatal movement	0.0	0.0	0.0	0.0	0.0	0.0	0.0	0.0	1.0
AT1G76690.1	844002	dbxref	A. thaliana	844002	A. thaliana	OPR2	12-oxophytodienoate reductase 2	GO:0031408 oxylipin biosynthetic process;GO:0009695 jasmonic acid biosynthetic process;GO:0031407 oxylipin metabolic process	0.0	0.0	1.0	1.0	0.0	0.0	0.0	0.0	0.0
AT5G48930.1	834951	dbxref	A. thaliana	834951	A. thaliana	HCT	hydroxycinnamoyl-CoA shikimate/quinate hydroxycinnamoyl transferase	GO:0009963 positive regulation of flavonoid biosynthetic process;GO:0009962 regulation of flavonoid biosynthetic process;GO:0009809 lignin biosynthetic process	1.0	1.0	0.0	0.0	1.0	0.0	0.0	0.0	0.0
AT4G15550.1	827229	dbxref	A. thaliana	827229	A. thaliana	IAGLU	indole-3-acetate beta-D-glucosyltransferase		0.0	0.0	0.0	0.0	0.0	0.0	0.0	0.0	0.0
AT4G38690.1	830025	dbxref	A. thaliana	830025	A. thaliana	AT4G38690	PLC-like phosphodiesterases superfamily protein	GO:0006629 lipid metabolic process;GO:0044238 primary metabolic process;GO:0071704 organic substance metabolic process	0.0	0.0	0.0	0.0	0.0	0.0	0.0	0.0	0.0
AT3G15030.3	820732	dbxref	A. thaliana	820732	A. thaliana	TCP4	TCP family transcription factor 4	GO:0048826 cotyledon morphogenesis;GO:0048825 cotyledon development;GO:0045962 positive regulation of development, heterochronic	0.0	0.0	0.0	0.0	0.0	0.0	0.0	0.0	0.0
AT4G25990.2	828705	dbxref	A. thaliana	828705	A. thaliana	CIL	CCT motif family protein	GO:0006355 regulation of transcription, DNA-templated;GO:1903506 regulation of nucleic acid-templated transcription;GO:0006351 transcription, DNA-templated	0.0	0.0	0.0	0.0	0.0	0.0	0.0	0.0	0.0
AT2G28470.2	817395	dbxref	A. thaliana	817395	A. thaliana	BGAL8	beta-galactosidase 8	GO:0005975 carbohydrate metabolic process;GO:0044238 primary metabolic process;GO:0071704 organic substance metabolic process	0.0	0.0	0.0	0.0	0.0	0.0	0.0	0.0	0.0
AT1G55320.1	841977	dbxref	A. thaliana	841977	A. thaliana	AAE18	acyl-activating enzyme 18	GO:0009850 auxin metabolic process;GO:0006631 fatty acid metabolic process;GO:0042445 hormone metabolic process	0.0	0.0	0.0	1.0	0.0	0.0	0.0	0.0	0.0
AT1G74110.1	843751	dbxref	A. thaliana	843751	A. thaliana	CYP78A10	cytochrome P450, family 78, subfamily A, polypeptide 10	GO:0055114 oxidation-reduction process;GO:0008152 metabolic process;GO:0008150 biological_process	0.0	0.0	0.0	0.0	0.0	0.0	0.0	0.0	0.0
AT1G07540.1	837268	dbxref	A. thaliana	837268	A. thaliana	TRFL2	TRF-like 2		0.0	0.0	0.0	0.0	0.0	0.0	0.0	0.0	0.0
AT5G39890.1	833986	dbxref	A. thaliana	833986	A. thaliana	AT5G39890	2-aminoethanethiol dioxygenase, putative (DUF1637)	GO:0070483 detection of hypoxia;GO:0018171 peptidyl-cysteine oxidation;GO:0003032 detection of oxygen	0.0	0.0	0.0	0.0	0.0	0.0	1.0	0.0	0.0
AT4G29310.1	829053	dbxref	A. thaliana	829053	A. thaliana	AT4G29310	DUF1005 family protein (DUF1005)	GO:0008150 biological_process	0.0	0.0	0.0	0.0	0.0	0.0	0.0	0.0	0.0
AT1G62750.1	842573	dbxref	A. thaliana	842573	A. thaliana	SCO1	Translation elongation factor EFG/EF2 protein	GO:0032790 ribosome disassembly;GO:0032988 ribonucleoprotein complex disassembly;GO:0009845 seed germination	0.0	0.0	0.0	0.0	0.0	0.0	0.0	0.0	0.0
AT1G67700.2	843095	dbxref	A. thaliana	843095	A. thaliana	AT1G67700	multidrug resistance protein		0.0	0.0	0.0	0.0	0.0	0.0	0.0	0.0	0.0
AT1G35710.1	840475	dbxref	A. thaliana	840475	A. thaliana	AT1G35710	kinase family with leucine-rich repeat domain-containing protein	GO:0006468 protein phosphorylation;GO:0016310 phosphorylation;GO:0006796 phosphate-containing compound metabolic process	0.0	0.0	0.0	0.0	0.0	0.0	0.0	0.0	0.0
AT5G14070.1	831256	dbxref	A. thaliana	831256	A. thaliana	ROXY2	Thioredoxin superfamily protein	GO:0048653 anther development;GO:0048443 stamen development;GO:0048466 androecium development	0.0	0.0	0.0	0.0	1.0	0.0	0.0	0.0	0.0
AT3G23730.1	821955	dbxref	A. thaliana	821955	A. thaliana	XTH16	xyloglucan endotransglucosylase/hydrolase 16	GO:0010411 xyloglucan metabolic process;GO:0010410 hemicellulose metabolic process;GO:0010383 cell wall polysaccharide metabolic process	0.0	1.0	0.0	0.0	0.0	0.0	0.0	0.0	0.0
AT5G23120.1	832376	dbxref	A. thaliana	832376	A. thaliana	HCF136	photosystem II stability/assembly factor, chloroplast (HCF136)	GO:0015979 photosynthesis;GO:0009657 plastid organization;GO:0046686 response to cadmium ion	0.0	0.0	0.0	0.0	0.0	0.0	0.0	0.0	0.0
AT5G22920.1	832356	dbxref	A. thaliana	832356	A. thaliana	AT5G22920	CHY-type/CTCHY-type/RING-type Zinc finger protein	GO:1902456 regulation of stomatal opening;GO:1990069 stomatal opening;GO:0010119 regulation of stomatal movement	0.0	0.0	0.0	0.0	0.0	0.0	0.0	0.0	1.0
AT2G35930.1	818166	dbxref	A. thaliana	818166	A. thaliana	PUB23	plant U-box 23	GO:0002679 respiratory burst involved in defense response;GO:0010200 response to chitin;GO:0051865 protein autoubiquitination	0.0	0.0	0.0	0.0	0.0	1.0	0.0	0.0	0.0
AT1G62750.1	842573	dbxref	A. thaliana	842573	A. thaliana	SCO1	Translation elongation factor EFG/EF2 protein	GO:0032790 ribosome disassembly;GO:0032988 ribonucleoprotein complex disassembly;GO:0009845 seed germination	0.0	0.0	0.0	0.0	0.0	0.0	0.0	0.0	0.0
AT3G15730.1	820816	dbxref	A. thaliana	820816	A. thaliana	PLDALPHA1	phospholipase D alpha 1	GO:0010358 leaf shaping;GO:0009789 positive regulation of abscisic acid-activated signaling pathway;GO:1905959 positive regulation of cellular response to alcohol	0.0	0.0	0.0	1.0	0.0	0.0	0.0	0.0	1.0
AT3G15730.1	820816	dbxref	A. thaliana	820816	A. thaliana	PLDALPHA1	phospholipase D alpha 1	GO:0010358 leaf shaping;GO:0009789 positive regulation of abscisic acid-activated signaling pathway;GO:1905959 positive regulation of cellular response to alcohol	0.0	0.0	0.0	1.0	0.0	0.0	0.0	0.0	1.0
AT1G27500.1	839641	dbxref	A. thaliana	839641	A. thaliana	KLCR3	Tetratricopeptide repeat (TPR)-like superfamily protein		0.0	0.0	0.0	0.0	0.0	0.0	0.0	0.0	0.0
AT5G57560.1	835860	dbxref	A. thaliana	835860	A. thaliana	TCH4	Xyloglucan endotransglucosylase/hydrolase family protein	GO:0010411 xyloglucan metabolic process;GO:0010410 hemicellulose metabolic process;GO:0009664 plant-type cell wall organization	0.0	1.0	0.0	0.0	0.0	0.0	0.0	0.0	0.0
AT2G35260.1	818093	dbxref	A. thaliana	818093	A. thaliana	AT2G35260	CAAX protease self-immunity protein	GO:0006508 proteolysis;GO:0019538 protein metabolic process;GO:1901564 organonitrogen compound metabolic process	0.0	0.0	0.0	0.0	0.0	0.0	0.0	0.0	0.0
AT3G62550.1	825429	dbxref	A. thaliana	825429	A. thaliana	AT3G62550	Adenine nucleotide alpha hydrolases-like superfamily protein		0.0	0.0	0.0	0.0	0.0	0.0	0.0	0.0	0.0
AT3G09270.1	820083	dbxref	A. thaliana	820083	A. thaliana	GSTU8	glutathione S-transferase TAU 8	GO:0009407 toxin catabolic process;GO:0009404 toxin metabolic process;GO:0006749 glutathione metabolic process	1.0	0.0	0.0	0.0	0.0	0.0	0.0	0.0	0.0
AT3G62550.1	825429	dbxref	A. thaliana	825429	A. thaliana	AT3G62550	Adenine nucleotide alpha hydrolases-like superfamily protein		0.0	0.0	0.0	0.0	0.0	0.0	0.0	0.0	0.0
AT4G35820.1	829736	dbxref	A. thaliana	829736	A. thaliana	AT4G35820	2-oxoglutarate (2OG) and Fe(II)-dependent oxygenase superfamily protein	GO:0018401 peptidyl-proline hydroxylation to 4-hydroxy-L-proline;GO:0019471 4-hydroxyproline metabolic process;GO:0019511 peptidyl-proline hydroxylation	0.0	0.0	0.0	0.0	0.0	0.0	0.0	0.0	0.0
AT5G47910.1	834842	dbxref	A. thaliana	834842	A. thaliana	RBOHD	respiratory burst oxidase homologue D	GO:0007231 osmosensory signaling pathway;GO:0071470 cellular response to osmotic stress;GO:0050832 defense response to fungus	0.0	0.0	1.0	0.0	1.0	0.0	0.0	0.0	0.0
AT3G10040.1	820165	dbxref	A. thaliana	820165	A. thaliana	AT3G10040	sequence-specific DNA binding transcription factor	GO:1900037 regulation of cellular response to hypoxia;GO:0071456 cellular response to hypoxia;GO:0036294 cellular response to decreased oxygen levels	0.0	0.0	0.0	0.0	0.0	0.0	1.0	0.0	0.0
AT1G74160.1	843756	dbxref	A. thaliana	843756	A. thaliana	TRM4	LONGIFOLIA protein	GO:0051513 regulation of monopolar cell growth;GO:0042814 monopolar cell growth;GO:0051510 regulation of unidimensional cell growth	0.0	0.0	0.0	0.0	0.0	0.0	0.0	0.0	0.0
AT3G10040.1	820165	dbxref	A. thaliana	820165	A. thaliana	AT3G10040	sequence-specific DNA binding transcription factor	GO:1900037 regulation of cellular response to hypoxia;GO:0071456 cellular response to hypoxia;GO:0036294 cellular response to decreased oxygen levels	0.0	0.0	0.0	0.0	0.0	0.0	1.0	0.0	0.0
AT5G47910.1	834842	dbxref	A. thaliana	834842	A. thaliana	RBOHD	respiratory burst oxidase homologue D	GO:0007231 osmosensory signaling pathway;GO:0071470 cellular response to osmotic stress;GO:0050832 defense response to fungus	0.0	0.0	1.0	0.0	1.0	0.0	0.0	0.0	0.0
AT2G02450.2	814775	dbxref	A. thaliana	814775	A. thaliana	LOV1	NAC domain containing protein 35	GO:0009908 flower development;GO:0090567 reproductive shoot system development;GO:0048367 shoot system development	0.0	0.0	0.0	0.0	0.0	0.0	0.0	0.0	0.0
AT5G50400.1	835108	dbxref	A. thaliana	835108	A. thaliana	PAP27	purple acid phosphatase 27	GO:0016311 dephosphorylation;GO:0006796 phosphate-containing compound metabolic process;GO:0006793 phosphorus metabolic process	0.0	0.0	0.0	0.0	0.0	0.0	0.0	0.0	0.0
AT3G12650.1	820445	dbxref	A. thaliana	820445	A. thaliana	AT3G12650	transmembrane protein	GO:0008150 biological_process	0.0	0.0	0.0	0.0	0.0	0.0	0.0	0.0	0.0
AT3G45970.1	823740	dbxref	A. thaliana	823740	A. thaliana	EXLA1	expansin-like A1	GO:0009828 plant-type cell wall loosening;GO:0009827 plant-type cell wall modification;GO:0009664 plant-type cell wall organization	0.0	1.0	0.0	0.0	0.0	0.0	0.0	0.0	0.0
AT3G13770.1	820586	dbxref	A. thaliana	820586	A. thaliana	AT3G13770	Pentatricopeptide repeat (PPR) superfamily protein	GO:0009451 RNA modification;GO:0043412 macromolecule modification;GO:0016070 RNA metabolic process	0.0	0.0	0.0	0.0	0.0	0.0	0.0	0.0	0.0
AT5G64330.1	836554	dbxref	A. thaliana	836554	A. thaliana	NPH3	Phototropic-responsive NPH3 family protein	GO:0009785 blue light signaling pathway;GO:0009638 phototropism;GO:0071483 cellular response to blue light	0.0	0.0	0.0	0.0	0.0	0.0	0.0	0.0	0.0
AT1G05010.1	839345	dbxref	A. thaliana	839345	A. thaliana	EFE	ethylene-forming enzyme	GO:0009835 fruit ripening;GO:0009693 ethylene biosynthetic process;GO:0043450 alkene biosynthetic process	0.0	0.0	0.0	1.0	0.0	0.0	0.0	0.0	0.0
AT5G59810.1	836102	dbxref	A. thaliana	836102	A. thaliana	SBT5.4	Subtilase family protein		0.0	0.0	0.0	0.0	0.0	0.0	0.0	0.0	0.0
AT5G22920.1	832356	dbxref	A. thaliana	832356	A. thaliana	AT5G22920	CHY-type/CTCHY-type/RING-type Zinc finger protein	GO:1902456 regulation of stomatal opening;GO:1990069 stomatal opening;GO:0010119 regulation of stomatal movement	0.0	0.0	0.0	0.0	0.0	0.0	0.0	0.0	1.0
AT5G39890.1	833986	dbxref	A. thaliana	833986	A. thaliana	AT5G39890	2-aminoethanethiol dioxygenase, putative (DUF1637)	GO:0070483 detection of hypoxia;GO:0018171 peptidyl-cysteine oxidation;GO:0003032 detection of oxygen	0.0	0.0	0.0	0.0	0.0	0.0	1.0	0.0	0.0
AT5G24030.1	832468	dbxref	A. thaliana	832468	A. thaliana	SLAH3	SLAC1 homologue 3	GO:0006821 chloride transport;GO:0009414 response to water deprivation;GO:0009415 response to water	0.0	0.0	0.0	0.0	1.0	0.0	0.0	0.0	0.0
AT5G15120.1	831364	dbxref	A. thaliana	831364	A. thaliana	AT5G15120	2-aminoethanethiol dioxygenase, putative (DUF1637)	GO:0070483 detection of hypoxia;GO:0009061 anaerobic respiration;GO:0018171 peptidyl-cysteine oxidation	0.0	0.0	0.0	0.0	0.0	0.0	1.0	0.0	0.0
AT3G45970.1	823740	dbxref	A. thaliana	823740	A. thaliana	EXLA1	expansin-like A1	GO:0009828 plant-type cell wall loosening;GO:0009827 plant-type cell wall modification;GO:0009664 plant-type cell wall organization	0.0	1.0	0.0	0.0	0.0	0.0	0.0	0.0	0.0
AT2G36790.1	818251	dbxref	A. thaliana	818251	A. thaliana	UGT73C6	UDP-glucosyl transferase 73C6	GO:0051555 flavonol biosynthetic process;GO:0051553 flavone biosynthetic process;GO:0051554 flavonol metabolic process	1.0	0.0	0.0	0.0	0.0	0.0	0.0	0.0	0.0
AT3G26200.1	822221	dbxref	A. thaliana	822221	A. thaliana	CYP71B22	cytochrome P450, family 71, subfamily B, polypeptide 22	GO:0055114 oxidation-reduction process;GO:0008152 metabolic process;GO:0008150 biological_process	1.0	0.0	0.0	0.0	0.0	0.0	0.0	0.0	0.0
AT3G26200.1	822221	dbxref	A. thaliana	822221	A. thaliana	CYP71B22	cytochrome P450, family 71, subfamily B, polypeptide 22	GO:0055114 oxidation-reduction process;GO:0008152 metabolic process;GO:0008150 biological_process	1.0	0.0	0.0	0.0	0.0	0.0	0.0	0.0	0.0
AT5G07480.1	830640	dbxref	A. thaliana	830640	A. thaliana	KUOX1	KAR-UP oxidoreductase 1	GO:0080167 response to karrikin;GO:0009628 response to abiotic stimulus;GO:0050896 response to stimulus	0.0	0.0	0.0	0.0	0.0	0.0	0.0	0.0	0.0
AT3G03300.3	821300	dbxref	A. thaliana	821300	A. thaliana	DCL2	dicer-like 2	GO:0051214 RNA virus induced gene silencing;GO:0009616 virus induced gene silencing;GO:0010267 production of ta-siRNAs involved in RNA interference	0.0	0.0	0.0	0.0	0.0	1.0	0.0	0.0	0.0
AT5G22920.1	832356	dbxref	A. thaliana	832356	A. thaliana	AT5G22920	CHY-type/CTCHY-type/RING-type Zinc finger protein	GO:1902456 regulation of stomatal opening;GO:1990069 stomatal opening;GO:0010119 regulation of stomatal movement	0.0	0.0	0.0	0.0	0.0	0.0	0.0	0.0	1.0
AT1G69040.2	843236	dbxref	A. thaliana	843236	A. thaliana	ACR4	ACT domain repeat 4	GO:0006521 regulation of cellular amino acid metabolic process;GO:0009735 response to cytokinin;GO:0033238 regulation of cellular amine metabolic process	0.0	0.0	0.0	0.0	0.0	0.0	0.0	0.0	0.0
AT1G07540.1	837268	dbxref	A. thaliana	837268	A. thaliana	TRFL2	TRF-like 2		0.0	0.0	0.0	0.0	0.0	0.0	0.0	0.0	0.0
AT4G17230.1	827435	dbxref	A. thaliana	827435	A. thaliana	SCL13	SCARECROW-like 13	GO:0010200 response to chitin;GO:0010243 response to organonitrogen compound;GO:1901698 response to nitrogen compound	0.0	0.0	0.0	0.0	0.0	0.0	0.0	0.0	0.0
AT3G10040.1	820165	dbxref	A. thaliana	820165	A. thaliana	AT3G10040	sequence-specific DNA binding transcription factor	GO:1900037 regulation of cellular response to hypoxia;GO:0071456 cellular response to hypoxia;GO:0036294 cellular response to decreased oxygen levels	0.0	0.0	0.0	0.0	0.0	0.0	1.0	0.0	0.0
AT4G16340.1	827328	dbxref	A. thaliana	827328	A. thaliana	SPK1	guanyl-nucleotide exchange factors;GTPase binding;GTP binding protein	GO:0010928 regulation of auxin mediated signaling pathway;GO:0009958 positive gravitropism;GO:0009630 gravitropism	0.0	0.0	0.0	0.0	0.0	0.0	0.0	0.0	0.0
AT5G13930.1	831241	dbxref	A. thaliana	831241	A. thaliana	TT4	Chalcone and stilbene synthase family protein	GO:0009715 chalcone biosynthetic process;GO:0009714 chalcone metabolic process;GO:0031540 regulation of anthocyanin biosynthetic process	1.0	0.0	1.0	1.0	0.0	0.0	0.0	0.0	0.0
AT5G44730.1	834502	dbxref	A. thaliana	834502	A. thaliana	AT5G44730	Haloacid dehalogenase-like hydrolase (HAD) superfamily protein		0.0	0.0	0.0	0.0	0.0	0.0	0.0	0.0	0.0
AT3G10040.1	820165	dbxref	A. thaliana	820165	A. thaliana	AT3G10040	sequence-specific DNA binding transcription factor	GO:1900037 regulation of cellular response to hypoxia;GO:0071456 cellular response to hypoxia;GO:0036294 cellular response to decreased oxygen levels	0.0	0.0	0.0	0.0	0.0	0.0	1.0	0.0	0.0
AT5G47910.1	834842	dbxref	A. thaliana	834842	A. thaliana	RBOHD	respiratory burst oxidase homologue D	GO:0007231 osmosensory signaling pathway;GO:0071470 cellular response to osmotic stress;GO:0050832 defense response to fungus	0.0	0.0	1.0	0.0	1.0	0.0	0.0	0.0	0.0
AT3G26200.1	822221	dbxref	A. thaliana	822221	A. thaliana	CYP71B22	cytochrome P450, family 71, subfamily B, polypeptide 22	GO:0055114 oxidation-reduction process;GO:0008152 metabolic process;GO:0008150 biological_process	1.0	0.0	0.0	0.0	0.0	0.0	0.0	0.0	0.0
AT3G26744.4	822287	dbxref	A. thaliana	822287	A. thaliana	ICE1	basic helix-loop-helix (bHLH) DNA-binding superfamily protein	GO:0010115 regulation of abscisic acid biosynthetic process;GO:0009688 abscisic acid biosynthetic process;GO:0048317 seed morphogenesis	1.0	0.0	0.0	1.0	0.0	0.0	0.0	1.0	0.0
AT3G10040.1	820165	dbxref	A. thaliana	820165	A. thaliana	AT3G10040	sequence-specific DNA binding transcription factor	GO:1900037 regulation of cellular response to hypoxia;GO:0071456 cellular response to hypoxia;GO:0036294 cellular response to decreased oxygen levels	0.0	0.0	0.0	0.0	0.0	0.0	1.0	0.0	0.0
AT3G55200.1	824686	dbxref	A. thaliana	824686	A. thaliana	SAP130a	Cleavage and polyadenylation specificity factor (CPSF) A subunit protein	GO:0048481 plant ovule development;GO:0035670 plant-type ovary development;GO:0048440 carpel development	0.0	0.0	0.0	0.0	0.0	0.0	0.0	0.0	0.0
AT1G34340.1	840335	dbxref	A. thaliana	840335	A. thaliana	AT1G34340	alpha/beta-Hydrolases superfamily protein	GO:0044255 cellular lipid metabolic process;GO:0006629 lipid metabolic process;GO:0044238 primary metabolic process	0.0	0.0	0.0	0.0	0.0	0.0	0.0	0.0	0.0
AT5G47610.1	834811	dbxref	A. thaliana	834811	A. thaliana	AT5G47610	RING/U-box superfamily protein	GO:0016567 protein ubiquitination;GO:0032446 protein modification by small protein conjugation;GO:0070647 protein modification by small protein conjugation or removal	0.0	0.0	0.0	0.0	0.0	0.0	0.0	0.0	0.0
AT4G02510.1	827934	dbxref	A. thaliana	827934	A. thaliana	TOC159	translocon at the outer envelope membrane of chloroplasts 159	GO:0045037 protein import into chloroplast stroma;GO:0045036 protein targeting to chloroplast;GO:0072596 establishment of protein localization to chloroplast	0.0	0.0	0.0	0.0	0.0	0.0	0.0	0.0	0.0
AT1G04220.1	839578	dbxref	A. thaliana	839578	A. thaliana	KCS2	3-ketoacyl-CoA synthase 2	GO:0010345 suberin biosynthetic process;GO:0009699 phenylpropanoid biosynthetic process;GO:0009698 phenylpropanoid metabolic process	1.0	0.0	1.0	1.0	0.0	0.0	0.0	0.0	0.0
AT5G50400.1	835108	dbxref	A. thaliana	835108	A. thaliana	PAP27	purple acid phosphatase 27	GO:0016311 dephosphorylation;GO:0006796 phosphate-containing compound metabolic process;GO:0006793 phosphorus metabolic process	0.0	0.0	0.0	0.0	0.0	0.0	0.0	0.0	0.0
AT5G50400.1	835108	dbxref	A. thaliana	835108	A. thaliana	PAP27	purple acid phosphatase 27	GO:0016311 dephosphorylation;GO:0006796 phosphate-containing compound metabolic process;GO:0006793 phosphorus metabolic process	0.0	0.0	0.0	0.0	0.0	0.0	0.0	0.0	0.0
AT3G06980.1	819883	dbxref	A. thaliana	819883	A. thaliana	AT3G06980	DEA(D/H)-box RNA helicase family protein		0.0	0.0	0.0	0.0	0.0	0.0	0.0	0.0	0.0
AT5G64740.1	836595	dbxref	A. thaliana	836595	A. thaliana	CESA6	cellulose synthase 6	GO:0030244 cellulose biosynthetic process;GO:0009833 plant-type primary cell wall biogenesis;GO:0030243 cellulose metabolic process	0.0	1.0	0.0	0.0	0.0	0.0	0.0	0.0	0.0
AT4G23160.1	828415	dbxref	A. thaliana	828415	A. thaliana	CRK8	cysteine-rich RECEPTOR-like kinase	GO:0042742 defense response to bacterium;GO:0098542 defense response to other organism;GO:0009617 response to bacterium	0.0	0.0	0.0	0.0	0.0	0.0	0.0	0.0	0.0
AT4G35090.1	829661	dbxref	A. thaliana	829661	A. thaliana	CAT2	catalase 2	GO:0009970 cellular response to sulfate starvation;GO:0006995 cellular response to nitrogen starvation;GO:0016036 cellular response to phosphate starvation	0.0	0.0	0.0	0.0	1.0	0.0	0.0	0.0	0.0
AT5G22920.1	832356	dbxref	A. thaliana	832356	A. thaliana	AT5G22920	CHY-type/CTCHY-type/RING-type Zinc finger protein	GO:1902456 regulation of stomatal opening;GO:1990069 stomatal opening;GO:0010119 regulation of stomatal movement	0.0	0.0	0.0	0.0	0.0	0.0	0.0	0.0	1.0
AT3G54420.1	824608	dbxref	A. thaliana	824608	A. thaliana	EP3	homolog of carrot EP3-3 chitinase	GO:0010262 somatic embryogenesis;GO:0006032 chitin catabolic process;GO:0016998 cell wall macromolecule catabolic process	0.0	1.0	1.0	0.0	0.0	0.0	0.0	0.0	0.0
AT4G31210.1	829248	dbxref	A. thaliana	829248	A. thaliana	AT4G31210	DNA topoisomerase, type IA, core		0.0	0.0	0.0	0.0	0.0	0.0	0.0	0.0	0.0
AT5G50400.1	835108	dbxref	A. thaliana	835108	A. thaliana	PAP27	purple acid phosphatase 27	GO:0016311 dephosphorylation;GO:0006796 phosphate-containing compound metabolic process;GO:0006793 phosphorus metabolic process	0.0	0.0	0.0	0.0	0.0	0.0	0.0	0.0	0.0
AT2G24420.2	816978	dbxref	A. thaliana	816978	A. thaliana	AT2G24420	DNA repair ATPase-like protein		0.0	0.0	0.0	0.0	0.0	0.0	0.0	0.0	0.0
AT5G42650.1	834273	dbxref	A. thaliana	834273	A. thaliana	AOS	allene oxide synthase	GO:0031408 oxylipin biosynthetic process;GO:0019373 epoxygenase P450 pathway;GO:0009695 jasmonic acid biosynthetic process	0.0	0.0	1.0	1.0	0.0	0.0	0.0	0.0	0.0
AT1G69040.2	843236	dbxref	A. thaliana	843236	A. thaliana	ACR4	ACT domain repeat 4	GO:0006521 regulation of cellular amino acid metabolic process;GO:0009735 response to cytokinin;GO:0033238 regulation of cellular amine metabolic process	0.0	0.0	0.0	0.0	0.0	0.0	0.0	0.0	0.0
AT1G77760.1	844112	dbxref	A. thaliana	844112	A. thaliana	NIA1	nitrate reductase 1	GO:0042128 nitrate assimilation;GO:0042126 nitrate metabolic process;GO:0009635 response to herbicide	0.0	0.0	0.0	0.0	0.0	0.0	0.0	0.0	0.0
AT5G19180.1	832038	dbxref	A. thaliana	832038	A. thaliana	ECR1	E1 C-terminal related 1	GO:0045116 protein neddylation;GO:0032446 protein modification by small protein conjugation;GO:0070647 protein modification by small protein conjugation or removal	0.0	0.0	0.0	0.0	0.0	0.0	0.0	0.0	0.0
AT5G07480.1	830640	dbxref	A. thaliana	830640	A. thaliana	KUOX1	KAR-UP oxidoreductase 1	GO:0080167 response to karrikin;GO:0009628 response to abiotic stimulus;GO:0050896 response to stimulus	0.0	0.0	0.0	0.0	0.0	0.0	0.0	0.0	0.0
AT1G75290.1	843866	dbxref	A. thaliana	843866	A. thaliana	AT1G75290	NAD(P)-binding Rossmann-fold superfamily protein	GO:0055114 oxidation-reduction process;GO:0008152 metabolic process;GO:0008150 biological_process	0.0	0.0	0.0	0.0	0.0	0.0	0.0	0.0	0.0
AT1G23550.1	838965	dbxref	A. thaliana	838965	A. thaliana	SRO2	similar to RCD one 2	GO:0007275 multicellular organism development;GO:0048856 anatomical structure development;GO:0032502 developmental process	0.0	0.0	0.0	0.0	0.0	0.0	0.0	0.0	0.0
AT3G26200.1	822221	dbxref	A. thaliana	822221	A. thaliana	CYP71B22	cytochrome P450, family 71, subfamily B, polypeptide 22	GO:0055114 oxidation-reduction process;GO:0008152 metabolic process;GO:0008150 biological_process	1.0	0.0	0.0	0.0	0.0	0.0	0.0	0.0	0.0
AT5G24030.1	832468	dbxref	A. thaliana	832468	A. thaliana	SLAH3	SLAC1 homologue 3	GO:0006821 chloride transport;GO:0009414 response to water deprivation;GO:0009415 response to water	0.0	0.0	0.0	0.0	1.0	0.0	0.0	0.0	0.0
AT2G38800.1	818462	dbxref	A. thaliana	818462	A. thaliana	AT2G38800	Plant calmodulin-binding protein-like protein		0.0	0.0	0.0	0.0	0.0	0.0	0.0	0.0	0.0
AT5G23950.1	832460	dbxref	A. thaliana	832460	A. thaliana	AT5G23950	Calcium-dependent lipid-binding (CaLB domain) family protein	GO:0008150 biological_process	0.0	0.0	0.0	0.0	0.0	0.0	0.0	0.0	0.0
AT1G20270.1	838615	dbxref	A. thaliana	838615	A. thaliana	AT1G20270	2-oxoglutarate (2OG) and Fe(II)-dependent oxygenase superfamily protein	GO:0018401 peptidyl-proline hydroxylation to 4-hydroxy-L-proline;GO:0019471 4-hydroxyproline metabolic process;GO:0019511 peptidyl-proline hydroxylation	0.0	0.0	0.0	0.0	0.0	0.0	0.0	0.0	0.0
AT3G06980.1	819883	dbxref	A. thaliana	819883	A. thaliana	AT3G06980	DEA(D/H)-box RNA helicase family protein		0.0	0.0	0.0	0.0	0.0	0.0	0.0	0.0	0.0
AT4G02510.1	827934	dbxref	A. thaliana	827934	A. thaliana	TOC159	translocon at the outer envelope membrane of chloroplasts 159	GO:0045037 protein import into chloroplast stroma;GO:0045036 protein targeting to chloroplast;GO:0072596 establishment of protein localization to chloroplast	0.0	0.0	0.0	0.0	0.0	0.0	0.0	0.0	0.0
AT3G05570.1	819723	dbxref	A. thaliana	819723	A. thaliana	AT3G05570	dipeptide transport ATP-binding protein	GO:0008150 biological_process	0.0	0.0	0.0	0.0	0.0	0.0	0.0	0.0	0.0
AT5G24010.1	832466	dbxref	A. thaliana	832466	A. thaliana	AT5G24010	Protein kinase superfamily protein	GO:0046777 protein autophosphorylation;GO:0006468 protein phosphorylation;GO:0016310 phosphorylation	0.0	0.0	0.0	0.0	0.0	0.0	0.0	0.0	0.0
AT5G13930.1	831241	dbxref	A. thaliana	831241	A. thaliana	TT4	Chalcone and stilbene synthase family protein	GO:0009715 chalcone biosynthetic process;GO:0009714 chalcone metabolic process;GO:0031540 regulation of anthocyanin biosynthetic process	1.0	0.0	1.0	1.0	0.0	0.0	0.0	0.0	0.0
AT4G26590.1	828766	dbxref	A. thaliana	828766	A. thaliana	OPT5	oligopeptide transporter 5	GO:0006857 oligopeptide transport;GO:0015031 protein transport;GO:0015833 peptide transport	0.0	0.0	0.0	0.0	0.0	0.0	0.0	0.0	0.0
AT1G79630.1	844302	dbxref	A. thaliana	844302	A. thaliana	AT1G79630	Protein phosphatase 2C family protein	GO:0006470 protein dephosphorylation;GO:0016311 dephosphorylation;GO:0006796 phosphate-containing compound metabolic process	0.0	0.0	0.0	0.0	0.0	0.0	0.0	0.0	0.0
AT3G62550.1	825429	dbxref	A. thaliana	825429	A. thaliana	AT3G62550	Adenine nucleotide alpha hydrolases-like superfamily protein		0.0	0.0	0.0	0.0	0.0	0.0	0.0	0.0	0.0
AT3G05390.1	819703	dbxref	A. thaliana	819703	A. thaliana	AT3G05390	S-adenosyl-L-methionine-dependent methyltransferase	GO:0032259 methylation;GO:0008152 metabolic process;GO:0008150 biological_process	0.0	0.0	0.0	0.0	0.0	0.0	0.0	0.0	0.0
AT5G47910.1	834842	dbxref	A. thaliana	834842	A. thaliana	RBOHD	respiratory burst oxidase homologue D	GO:0007231 osmosensory signaling pathway;GO:0071470 cellular response to osmotic stress;GO:0050832 defense response to fungus	0.0	0.0	1.0	0.0	1.0	0.0	0.0	0.0	0.0
AT5G47910.1	834842	dbxref	A. thaliana	834842	A. thaliana	RBOHD	respiratory burst oxidase homologue D	GO:0007231 osmosensory signaling pathway;GO:0071470 cellular response to osmotic stress;GO:0050832 defense response to fungus	0.0	0.0	1.0	0.0	1.0	0.0	0.0	0.0	0.0
AT5G54160.1	835504	dbxref	A. thaliana	835504	A. thaliana	OMT1	O-methyltransferase 1	GO:0030187 melatonin biosynthetic process;GO:0051555 flavonol biosynthetic process;GO:0030186 melatonin metabolic process	1.0	0.0	0.0	1.0	0.0	0.0	0.0	0.0	0.0
AT4G02510.1	827934	dbxref	A. thaliana	827934	A. thaliana	TOC159	translocon at the outer envelope membrane of chloroplasts 159	GO:0045037 protein import into chloroplast stroma;GO:0045036 protein targeting to chloroplast;GO:0072596 establishment of protein localization to chloroplast	0.0	0.0	0.0	0.0	0.0	0.0	0.0	0.0	0.0
AT1G33170.1	840213	dbxref	A. thaliana	840213	A. thaliana	AT1G33170	S-adenosyl-L-methionine-dependent methyltransferases superfamily protein	GO:0032259 methylation;GO:0008152 metabolic process;GO:0008150 biological_process	0.0	0.0	0.0	0.0	0.0	0.0	0.0	0.0	0.0
AT5G16460.1	831507	dbxref	A. thaliana	831507	A. thaliana	AT5G16460	Putative adipose-regulatory protein (Seipin)	GO:0010344 seed oilbody biogenesis;GO:0010162 seed dormancy process;GO:0080155 regulation of double fertilization forming a zygote and endosperm	0.0	0.0	0.0	0.0	0.0	0.0	0.0	0.0	0.0
AT4G22340.3	828329	dbxref	A. thaliana	828329	A. thaliana	CDS2	cytidinediphosphate diacylglycerol synthase 2	GO:0080186 developmental vegetative growth;GO:0048589 developmental growth;GO:0040007 growth	0.0	0.0	0.0	0.0	0.0	0.0	0.0	0.0	0.0
AT5G37890.1	833768	dbxref	A. thaliana	833768	A. thaliana	AT5G37890	Protein with RING/U-box and TRAF-like domain	GO:0009411 response to UV;GO:0006511 ubiquitin-dependent protein catabolic process;GO:0019941 modification-dependent protein catabolic process	0.0	0.0	0.0	0.0	0.0	0.0	0.0	0.0	0.0
AT1G51600.2	841585	dbxref	A. thaliana	841585	A. thaliana	ZML2	ZIM-LIKE 2	GO:0006355 regulation of transcription, DNA-templated;GO:1903506 regulation of nucleic acid-templated transcription;GO:0006351 transcription, DNA-templated	0.0	0.0	0.0	0.0	0.0	0.0	0.0	0.0	0.0
AT2G41110.2	818710	dbxref	A. thaliana	818710	A. thaliana	CAM2	calmodulin 2	GO:0009846 pollen germination;GO:0009856 pollination;GO:0044706 multi-multicellular organism process	0.0	0.0	0.0	0.0	0.0	0.0	0.0	0.0	0.0
AT3G06440.1	819820	dbxref	A. thaliana	819820	A. thaliana	AT3G06440	Galactosyltransferase family protein	GO:0048354 mucilage biosynthetic process involved in seed coat development;GO:0080147 root hair cell development;GO:0010405 arabinogalactan protein metabolic process	0.0	1.0	0.0	0.0	0.0	0.0	0.0	0.0	0.0
AT4G24970.1	828599	dbxref	A. thaliana	828599	A. thaliana	AT4G24970	Histidine kinase-, DNA gyrase B-, and HSP90-like ATPase family protein		0.0	0.0	0.0	0.0	0.0	0.0	0.0	0.0	0.0
AT2G33620.4	817928	dbxref	A. thaliana	817928	A. thaliana	AT2G33620	AT hook motif DNA-binding family protein		0.0	0.0	0.0	0.0	0.0	0.0	0.0	0.0	0.0
AT1G76110.1	843943	dbxref	A. thaliana	843943	A. thaliana	AT1G76110	HMG (high mobility group) box protein with ARID/BRIGHT DNA-binding domain-containing protein	GO:0010197 polar nucleus fusion;GO:0009559 embryo sac central cell differentiation;GO:0009561 megagametogenesis	0.0	0.0	0.0	0.0	0.0	0.0	0.0	0.0	0.0
AT4G12310.1	826840	dbxref	A. thaliana	826840	A. thaliana	CYP706A5	cytochrome P450, family 706, subfamily A, polypeptide 5	GO:0055114 oxidation-reduction process;GO:0008152 metabolic process;GO:0008150 biological_process	0.0	0.0	0.0	0.0	0.0	0.0	0.0	0.0	0.0
AT1G17980.1	838378	dbxref	A. thaliana	838378	A. thaliana	PAPS1	poly(A) polymerase 1	GO:0048451 petal formation;GO:0048446 petal morphogenesis;GO:0048441 petal development	0.0	0.0	0.0	0.0	0.0	0.0	0.0	0.0	0.0
AT5G64410.1	836562	dbxref	A. thaliana	836562	A. thaliana	OPT4	oligopeptide transporter 4	GO:0006857 oligopeptide transport;GO:0080167 response to karrikin;GO:0015031 protein transport	0.0	0.0	0.0	0.0	0.0	0.0	0.0	0.0	0.0
AT4G16440.1	827338	dbxref	A. thaliana	827338	A. thaliana	NAR1	ferredoxin hydrogenase	GO:0070482 response to oxygen levels;GO:0009628 response to abiotic stimulus;GO:0050896 response to stimulus	0.0	0.0	0.0	0.0	0.0	0.0	1.0	0.0	0.0
AT2G13620.1	815847	dbxref	A. thaliana	815847	A. thaliana	CHX15	cation/hydrogen exchanger 15	GO:0006885 regulation of pH;GO:0055067 monovalent inorganic cation homeostasis;GO:0006813 potassium ion transport	0.0	0.0	0.0	0.0	1.0	0.0	0.0	0.0	0.0
AT1G27920.1	839685	dbxref	A. thaliana	839685	A. thaliana	MAP65-8	microtubule-associated protein 65-8	GO:0000226 microtubule cytoskeleton organization;GO:0051301 cell division;GO:0007017 microtubule-based process	0.0	0.0	0.0	0.0	0.0	0.0	0.0	0.0	0.0
AT5G16820.2	831545	dbxref	A. thaliana	831545	A. thaliana	HSF3	heat shock factor 3	GO:0061408 positive regulation of transcription from RNA polymerase II promoter in response to heat stress;GO:0036003 positive regulation of transcription from RNA polymerase II promoter in response to stress;GO:0043618 regulation of transcription from RNA polymerase II promoter in response to stress	0.0	0.0	0.0	0.0	0.0	0.0	0.0	0.0	0.0
AT4G21200.1	827868	dbxref	A. thaliana	827868	A. thaliana	GA2OX8	gibberellin 2-oxidase 8	GO:0009686 gibberellin biosynthetic process;GO:0009685 gibberellin metabolic process;GO:0016102 diterpenoid biosynthetic process	0.0	0.0	0.0	1.0	0.0	0.0	0.0	0.0	0.0
AT3G22970.1	821871	dbxref	A. thaliana	821871	A. thaliana	AT3G22970	hypothetical protein (DUF506)	GO:0008150 biological_process	0.0	0.0	0.0	0.0	0.0	0.0	0.0	0.0	0.0
AT3G02890.1	821192	dbxref	A. thaliana	821192	A. thaliana	AT3G02890	RING/FYVE/PHD zinc finger superfamily protein	GO:0008150 biological_process	0.0	0.0	0.0	0.0	0.0	0.0	0.0	0.0	0.0
AT2G01050.1	814629	dbxref	A. thaliana	814629	A. thaliana	AT2G01050	zinc ion binding / nucleic acid binding protein	GO:0008150 biological_process	0.0	0.0	0.0	0.0	0.0	0.0	0.0	0.0	0.0
AT2G17410.2	816247	dbxref	A. thaliana	816247	A. thaliana	AT2G17410	ARID/BRIGHT DNA-binding domain-containing protein	GO:0006342 chromatin silencing;GO:0045814 negative regulation of gene expression, epigenetic;GO:0045892 negative regulation of transcription, DNA-templated	0.0	0.0	0.0	0.0	0.0	0.0	0.0	0.0	0.0
AT5G37890.1	833768	dbxref	A. thaliana	833768	A. thaliana	AT5G37890	Protein with RING/U-box and TRAF-like domain	GO:0009411 response to UV;GO:0006511 ubiquitin-dependent protein catabolic process;GO:0019941 modification-dependent protein catabolic process	0.0	0.0	0.0	0.0	0.0	0.0	0.0	0.0	0.0
AT3G03560.1	821235	dbxref	A. thaliana	821235	A. thaliana	AT3G03560	hypothetical protein		0.0	0.0	0.0	0.0	0.0	0.0	0.0	0.0	0.0
AT4G10300.1	826622	dbxref	A. thaliana	826622	A. thaliana	AT4G10300	RmlC-like cupins superfamily protein		0.0	0.0	0.0	0.0	0.0	0.0	0.0	0.0	0.0
AT5G65290.1	836654	dbxref	A. thaliana	836654	A. thaliana	AT5G65290	LMBR1-like membrane protein	GO:0008150 biological_process	0.0	0.0	0.0	0.0	0.0	0.0	0.0	0.0	0.0
AT3G04040.1	819559	dbxref	A. thaliana	819559	A. thaliana	AT3G04040	transmembrane protein	GO:0008150 biological_process	0.0	0.0	0.0	0.0	0.0	0.0	0.0	0.0	0.0
AT5G03280.1	831889	dbxref	A. thaliana	831889	A. thaliana	EIN2	NRAMP metal ion transporter family protein	GO:0009871 jasmonic acid and ethylene-dependent systemic resistance, ethylene mediated signaling pathway;GO:0052544 defense response by callose deposition in cell wall;GO:0048765 root hair cell differentiation	0.0	1.0	1.0	1.0	0.0	0.0	0.0	0.0	1.0
AT2G39130.1	818499	dbxref	A. thaliana	818499	A. thaliana	AT2G39130	Transmembrane amino acid transporter family protein	GO:0003333 amino acid transmembrane transport;GO:1905039 carboxylic acid transmembrane transport;GO:0006865 amino acid transport	0.0	0.0	0.0	0.0	0.0	0.0	0.0	0.0	0.0
AT5G57550.1	835859	dbxref	A. thaliana	835859	A. thaliana	XTH25	xyloglucan endotransglucosylase/hydrolase 25	GO:0010411 xyloglucan metabolic process;GO:0010410 hemicellulose metabolic process;GO:0009832 plant-type cell wall biogenesis	0.0	1.0	0.0	0.0	0.0	0.0	0.0	0.0	0.0
AT3G28345.1	822463	dbxref	A. thaliana	822463	A. thaliana	ABCB15	ABC transporter family protein		0.0	0.0	0.0	0.0	0.0	0.0	0.0	0.0	0.0
AT5G24010.1	832466	dbxref	A. thaliana	832466	A. thaliana	AT5G24010	Protein kinase superfamily protein	GO:0046777 protein autophosphorylation;GO:0006468 protein phosphorylation;GO:0016310 phosphorylation	0.0	0.0	0.0	0.0	0.0	0.0	0.0	0.0	0.0
AT5G15120.1	831364	dbxref	A. thaliana	831364	A. thaliana	AT5G15120	2-aminoethanethiol dioxygenase, putative (DUF1637)	GO:0070483 detection of hypoxia;GO:0009061 anaerobic respiration;GO:0018171 peptidyl-cysteine oxidation	0.0	0.0	0.0	0.0	0.0	0.0	1.0	0.0	0.0
AT5G24030.1	832468	dbxref	A. thaliana	832468	A. thaliana	SLAH3	SLAC1 homologue 3	GO:0006821 chloride transport;GO:0009414 response to water deprivation;GO:0009415 response to water	0.0	0.0	0.0	0.0	1.0	0.0	0.0	0.0	0.0
AT5G24580.2	832529	dbxref	A. thaliana	832529	A. thaliana	AT5G24580	Heavy metal transport/detoxification superfamily protein	GO:0030001 metal ion transport;GO:0006812 cation transport;GO:0006811 ion transport	0.0	0.0	0.0	0.0	0.0	0.0	0.0	0.0	0.0
AT5G19180.1	832038	dbxref	A. thaliana	832038	A. thaliana	ECR1	E1 C-terminal related 1	GO:0045116 protein neddylation;GO:0032446 protein modification by small protein conjugation;GO:0070647 protein modification by small protein conjugation or removal	0.0	0.0	0.0	0.0	0.0	0.0	0.0	0.0	0.0
AT3G45780.2	823721	dbxref	A. thaliana	823721	A. thaliana	PHOT1	phototropin 1	GO:0010362 negative regulation of anion channel activity by blue light;GO:0010361 regulation of anion channel activity by blue light;GO:0009904 chloroplast accumulation movement	0.0	0.0	0.0	0.0	0.0	0.0	0.0	0.0	1.0
AT3G19270.1	821461	dbxref	A. thaliana	821461	A. thaliana	CYP707A4	cytochrome P450, family 707, subfamily A, polypeptide 4	GO:0046345 abscisic acid catabolic process;GO:0043290 apocarotenoid catabolic process;GO:0016107 sesquiterpenoid catabolic process	0.0	0.0	0.0	1.0	0.0	0.0	0.0	1.0	0.0
AT5G10860.1	830953	dbxref	A. thaliana	830953	A. thaliana	CBSX3	Cystathionine beta-synthase (CBS) family protein	GO:0045454 cell redox homeostasis;GO:0019725 cellular homeostasis;GO:0042592 homeostatic process	0.0	0.0	0.0	0.0	1.0	0.0	0.0	0.0	0.0
AT5G24580.2	832529	dbxref	A. thaliana	832529	A. thaliana	AT5G24580	Heavy metal transport/detoxification superfamily protein	GO:0030001 metal ion transport;GO:0006812 cation transport;GO:0006811 ion transport	0.0	0.0	0.0	0.0	0.0	0.0	0.0	0.0	0.0
AT5G57550.1	835859	dbxref	A. thaliana	835859	A. thaliana	XTH25	xyloglucan endotransglucosylase/hydrolase 25	GO:0010411 xyloglucan metabolic process;GO:0010410 hemicellulose metabolic process;GO:0009832 plant-type cell wall biogenesis	0.0	1.0	0.0	0.0	0.0	0.0	0.0	0.0	0.0
AT3G02630.1	820773	dbxref	A. thaliana	820773	A. thaliana	AT3G02630	Plant stearoyl-acyl-carrier-protein desaturase family protein	GO:0006633 fatty acid biosynthetic process;GO:0072330 monocarboxylic acid biosynthetic process;GO:0006631 fatty acid metabolic process	0.0	0.0	0.0	1.0	0.0	0.0	0.0	0.0	0.0
AT3G19270.1	821461	dbxref	A. thaliana	821461	A. thaliana	CYP707A4	cytochrome P450, family 707, subfamily A, polypeptide 4	GO:0046345 abscisic acid catabolic process;GO:0043290 apocarotenoid catabolic process;GO:0016107 sesquiterpenoid catabolic process	0.0	0.0	0.0	1.0	0.0	0.0	0.0	1.0	0.0
AT5G10860.1	830953	dbxref	A. thaliana	830953	A. thaliana	CBSX3	Cystathionine beta-synthase (CBS) family protein	GO:0045454 cell redox homeostasis;GO:0019725 cellular homeostasis;GO:0042592 homeostatic process	0.0	0.0	0.0	0.0	1.0	0.0	0.0	0.0	0.0
AT1G34340.1	840335	dbxref	A. thaliana	840335	A. thaliana	AT1G34340	alpha/beta-Hydrolases superfamily protein	GO:0044255 cellular lipid metabolic process;GO:0006629 lipid metabolic process;GO:0044238 primary metabolic process	0.0	0.0	0.0	0.0	0.0	0.0	0.0	0.0	0.0
AT2G18670.1	816382	dbxref	A. thaliana	816382	A. thaliana	AT2G18670	RING/U-box superfamily protein	GO:0016567 protein ubiquitination;GO:0032446 protein modification by small protein conjugation;GO:0070647 protein modification by small protein conjugation or removal	0.0	0.0	0.0	0.0	0.0	0.0	0.0	0.0	0.0
AT3G19270.1	821461	dbxref	A. thaliana	821461	A. thaliana	CYP707A4	cytochrome P450, family 707, subfamily A, polypeptide 4	GO:0046345 abscisic acid catabolic process;GO:0043290 apocarotenoid catabolic process;GO:0016107 sesquiterpenoid catabolic process	0.0	0.0	0.0	1.0	0.0	0.0	0.0	1.0	0.0
AT5G50400.1	835108	dbxref	A. thaliana	835108	A. thaliana	PAP27	purple acid phosphatase 27	GO:0016311 dephosphorylation;GO:0006796 phosphate-containing compound metabolic process;GO:0006793 phosphorus metabolic process	0.0	0.0	0.0	0.0	0.0	0.0	0.0	0.0	0.0
AT3G02630.1	820773	dbxref	A. thaliana	820773	A. thaliana	AT3G02630	Plant stearoyl-acyl-carrier-protein desaturase family protein	GO:0006633 fatty acid biosynthetic process;GO:0072330 monocarboxylic acid biosynthetic process;GO:0006631 fatty acid metabolic process	0.0	0.0	0.0	1.0	0.0	0.0	0.0	0.0	0.0
AT1G64550.1	842763	dbxref	A. thaliana	842763	A. thaliana	ABCF3	general control non-repressible 3	GO:0046686 response to cadmium ion;GO:0042742 defense response to bacterium;GO:0010038 response to metal ion	0.0	0.0	0.0	0.0	0.0	0.0	0.0	0.0	0.0
AT5G39890.1	833986	dbxref	A. thaliana	833986	A. thaliana	AT5G39890	2-aminoethanethiol dioxygenase, putative (DUF1637)	GO:0070483 detection of hypoxia;GO:0018171 peptidyl-cysteine oxidation;GO:0003032 detection of oxygen	0.0	0.0	0.0	0.0	0.0	0.0	1.0	0.0	0.0
AT5G64570.1	836578	dbxref	A. thaliana	836578	A. thaliana	XYL4	beta-D-xylosidase 4	GO:0045493 xylan catabolic process;GO:0031222 arabinan catabolic process;GO:0031221 arabinan metabolic process	0.0	1.0	0.0	0.0	0.0	0.0	0.0	0.0	0.0
AT2G40890.1	818686	dbxref	A. thaliana	818686	A. thaliana	CYP98A3	cytochrome P450, family 98, subfamily A, polypeptide 3	GO:0009805 coumarin biosynthetic process;GO:0009809 lignin biosynthetic process;GO:0009804 coumarin metabolic process	1.0	0.0	0.0	0.0	0.0	0.0	0.0	0.0	0.0
AT3G45780.2	823721	dbxref	A. thaliana	823721	A. thaliana	PHOT1	phototropin 1	GO:0010362 negative regulation of anion channel activity by blue light;GO:0010361 regulation of anion channel activity by blue light;GO:0009904 chloroplast accumulation movement	0.0	0.0	0.0	0.0	0.0	0.0	0.0	0.0	1.0
AT4G02330.1	828064	dbxref	A. thaliana	828064	A. thaliana	ATPMEPCRB	Plant invertase/pectin methylesterase inhibitor superfamily	GO:0045490 pectin catabolic process;GO:0045488 pectin metabolic process;GO:0042545 cell wall modification	0.0	1.0	0.0	0.0	0.0	0.0	0.0	0.0	0.0
AT5G57550.1	835859	dbxref	A. thaliana	835859	A. thaliana	XTH25	xyloglucan endotransglucosylase/hydrolase 25	GO:0010411 xyloglucan metabolic process;GO:0010410 hemicellulose metabolic process;GO:0009832 plant-type cell wall biogenesis	0.0	1.0	0.0	0.0	0.0	0.0	0.0	0.0	0.0
AT3G19270.1	821461	dbxref	A. thaliana	821461	A. thaliana	CYP707A4	cytochrome P450, family 707, subfamily A, polypeptide 4	GO:0046345 abscisic acid catabolic process;GO:0043290 apocarotenoid catabolic process;GO:0016107 sesquiterpenoid catabolic process	0.0	0.0	0.0	1.0	0.0	0.0	0.0	1.0	0.0
AT1G61667.1	842463	dbxref	A. thaliana	842463	A. thaliana	AT1G61667	serine protease, putative (Protein of unknown function, DUF538)	GO:0008150 biological_process	0.0	0.0	0.0	0.0	0.0	0.0	0.0	0.0	0.0
AT5G22920.1	832356	dbxref	A. thaliana	832356	A. thaliana	AT5G22920	CHY-type/CTCHY-type/RING-type Zinc finger protein	GO:1902456 regulation of stomatal opening;GO:1990069 stomatal opening;GO:0010119 regulation of stomatal movement	0.0	0.0	0.0	0.0	0.0	0.0	0.0	0.0	1.0
AT1G50940.1	841516	dbxref	A. thaliana	841516	A. thaliana	ETFALPHA	electron transfer flavoprotein alpha	GO:0033539 fatty acid beta-oxidation using acyl-CoA dehydrogenase;GO:0006635 fatty acid beta-oxidation;GO:0009062 fatty acid catabolic process	0.0	0.0	0.0	1.0	0.0	0.0	0.0	0.0	0.0
AT2G36790.1	818251	dbxref	A. thaliana	818251	A. thaliana	UGT73C6	UDP-glucosyl transferase 73C6	GO:0051555 flavonol biosynthetic process;GO:0051553 flavone biosynthetic process;GO:0051554 flavonol metabolic process	1.0	0.0	0.0	0.0	0.0	0.0	0.0	0.0	0.0
AT2G18670.1	816382	dbxref	A. thaliana	816382	A. thaliana	AT2G18670	RING/U-box superfamily protein	GO:0016567 protein ubiquitination;GO:0032446 protein modification by small protein conjugation;GO:0070647 protein modification by small protein conjugation or removal	0.0	0.0	0.0	0.0	0.0	0.0	0.0	0.0	0.0
AT1G61667.1	842463	dbxref	A. thaliana	842463	A. thaliana	AT1G61667	serine protease, putative (Protein of unknown function, DUF538)	GO:0008150 biological_process	0.0	0.0	0.0	0.0	0.0	0.0	0.0	0.0	0.0
AT3G02630.1	820773	dbxref	A. thaliana	820773	A. thaliana	AT3G02630	Plant stearoyl-acyl-carrier-protein desaturase family protein	GO:0006633 fatty acid biosynthetic process;GO:0072330 monocarboxylic acid biosynthetic process;GO:0006631 fatty acid metabolic process	0.0	0.0	0.0	1.0	0.0	0.0	0.0	0.0	0.0
AT5G24030.1	832468	dbxref	A. thaliana	832468	A. thaliana	SLAH3	SLAC1 homologue 3	GO:0006821 chloride transport;GO:0009414 response to water deprivation;GO:0009415 response to water	0.0	0.0	0.0	0.0	1.0	0.0	0.0	0.0	0.0
AT5G66170.3	836749	dbxref	A. thaliana	836749	A. thaliana	STR18	sulfurtransferase 18		0.0	0.0	0.0	0.0	0.0	0.0	0.0	0.0	0.0
AT4G29090.1	829030	dbxref	A. thaliana	829030	A. thaliana	AT4G29090	Ribonuclease H-like superfamily protein		0.0	0.0	0.0	0.0	0.0	0.0	0.0	0.0	0.0
AT2G41370.1	818735	dbxref	A. thaliana	818735	A. thaliana	BOP2	Ankyrin repeat family protein / BTB/POZ domain-containing protein	GO:0010434 bract formation;GO:0010433 bract morphogenesis;GO:0010254 nectary development	0.0	0.0	0.0	0.0	0.0	1.0	0.0	0.0	0.0
ATMG00510.1						None	None	None	nan	nan	nan	nan	nan	nan	nan	nan	nan
AT5G06510.2	830539	dbxref	A. thaliana	830539	A. thaliana	NF-YA10	nuclear factor Y, subunit A10	GO:0006355 regulation of transcription, DNA-templated;GO:1903506 regulation of nucleic acid-templated transcription;GO:0006351 transcription, DNA-templated	0.0	0.0	0.0	0.0	0.0	0.0	0.0	0.0	0.0
AT2G41370.1	818735	dbxref	A. thaliana	818735	A. thaliana	BOP2	Ankyrin repeat family protein / BTB/POZ domain-containing protein	GO:0010434 bract formation;GO:0010433 bract morphogenesis;GO:0010254 nectary development	0.0	0.0	0.0	0.0	0.0	1.0	0.0	0.0	0.0
AT3G44330.1	823558	dbxref	A. thaliana	823558	A. thaliana	AT3G44330	M28 Zn-peptidase nicastrin	GO:0016485 protein processing;GO:0051604 protein maturation;GO:0006508 proteolysis	0.0	0.0	0.0	0.0	0.0	0.0	0.0	0.0	0.0
AT2G41370.1	818735	dbxref	A. thaliana	818735	A. thaliana	BOP2	Ankyrin repeat family protein / BTB/POZ domain-containing protein	GO:0010434 bract formation;GO:0010433 bract morphogenesis;GO:0010254 nectary development	0.0	0.0	0.0	0.0	0.0	1.0	0.0	0.0	0.0
AT3G54500.1	824615	dbxref	A. thaliana	824615	A. thaliana	AT3G54500	agglutinin-like protein	GO:0009649 entrainment of circadian clock;GO:0032922 circadian regulation of gene expression;GO:0042752 regulation of circadian rhythm	0.0	0.0	0.0	0.0	0.0	0.0	0.0	0.0	0.0
AT4G04910.1	825830	dbxref	A. thaliana	825830	A. thaliana	NSF	AAA-type ATPase family protein	GO:0048211 Golgi vesicle docking;GO:0035494 SNARE complex disassembly;GO:0043001 Golgi to plasma membrane protein transport	0.0	0.0	0.0	0.0	0.0	0.0	0.0	0.0	0.0
ATMG01320.1						None	None	None	nan	nan	nan	nan	nan	nan	nan	nan	nan
AT1G76110.1	843943	dbxref	A. thaliana	843943	A. thaliana	AT1G76110	HMG (high mobility group) box protein with ARID/BRIGHT DNA-binding domain-containing protein	GO:0010197 polar nucleus fusion;GO:0009559 embryo sac central cell differentiation;GO:0009561 megagametogenesis	0.0	0.0	0.0	0.0	0.0	0.0	0.0	0.0	0.0
AT2G41370.1	818735	dbxref	A. thaliana	818735	A. thaliana	BOP2	Ankyrin repeat family protein / BTB/POZ domain-containing protein	GO:0010434 bract formation;GO:0010433 bract morphogenesis;GO:0010254 nectary development	0.0	0.0	0.0	0.0	0.0	1.0	0.0	0.0	0.0
AT2G41370.1	818735	dbxref	A. thaliana	818735	A. thaliana	BOP2	Ankyrin repeat family protein / BTB/POZ domain-containing protein	GO:0010434 bract formation;GO:0010433 bract morphogenesis;GO:0010254 nectary development	0.0	0.0	0.0	0.0	0.0	1.0	0.0	0.0	0.0
AT2G41370.1	818735	dbxref	A. thaliana	818735	A. thaliana	BOP2	Ankyrin repeat family protein / BTB/POZ domain-containing protein	GO:0010434 bract formation;GO:0010433 bract morphogenesis;GO:0010254 nectary development	0.0	0.0	0.0	0.0	0.0	1.0	0.0	0.0	0.0
AT2G41370.1	818735	dbxref	A. thaliana	818735	A. thaliana	BOP2	Ankyrin repeat family protein / BTB/POZ domain-containing protein	GO:0010434 bract formation;GO:0010433 bract morphogenesis;GO:0010254 nectary development	0.0	0.0	0.0	0.0	0.0	1.0	0.0	0.0	0.0
AT4G00330.1	828125	dbxref	A. thaliana	828125	A. thaliana	CRCK2	calmodulin-binding receptor-like cytoplasmic kinase 2	GO:0009555 pollen development;GO:0048229 gametophyte development;GO:0006468 protein phosphorylation	0.0	0.0	0.0	0.0	0.0	0.0	0.0	0.0	0.0
AT2G41370.1	818735	dbxref	A. thaliana	818735	A. thaliana	BOP2	Ankyrin repeat family protein / BTB/POZ domain-containing protein	GO:0010434 bract formation;GO:0010433 bract morphogenesis;GO:0010254 nectary development	0.0	0.0	0.0	0.0	0.0	1.0	0.0	0.0	0.0
AT2G28305.1	817376	dbxref	A. thaliana	817376	A. thaliana	LOG1	Putative lysine decarboxylase family protein	GO:0009691 cytokinin biosynthetic process;GO:0009690 cytokinin metabolic process;GO:0034754 cellular hormone metabolic process	0.0	0.0	0.0	1.0	0.0	0.0	0.0	0.0	0.0
AT3G11964.1	820370	dbxref	A. thaliana	820370	A. thaliana	AT3G11964	RIBOSOMAL RNA PROCESSING 5	GO:0009553 embryo sac development;GO:0048229 gametophyte development;GO:0006364 rRNA processing	0.0	0.0	0.0	0.0	0.0	0.0	0.0	0.0	0.0
AT5G09970.1	830858	dbxref	A. thaliana	830858	A. thaliana	CYP78A7	cytochrome P450, family 78, subfamily A, polypeptide 7	GO:0010075 regulation of meristem growth;GO:0035266 meristem growth;GO:0048509 regulation of meristem development	0.0	0.0	0.0	0.0	0.0	0.0	0.0	0.0	0.0
AT5G06510.2	830539	dbxref	A. thaliana	830539	A. thaliana	NF-YA10	nuclear factor Y, subunit A10	GO:0006355 regulation of transcription, DNA-templated;GO:1903506 regulation of nucleic acid-templated transcription;GO:0006351 transcription, DNA-templated	0.0	0.0	0.0	0.0	0.0	0.0	0.0	0.0	0.0
AT5G42050.1	834210	dbxref	A. thaliana	834210	A. thaliana	AT5G42050	DCD (Development and Cell Death) domain protein		0.0	0.0	0.0	0.0	0.0	0.0	0.0	0.0	0.0
AT5G24030.1	832468	dbxref	A. thaliana	832468	A. thaliana	SLAH3	SLAC1 homologue 3	GO:0006821 chloride transport;GO:0009414 response to water deprivation;GO:0009415 response to water	0.0	0.0	0.0	0.0	1.0	0.0	0.0	0.0	0.0
AT1G76110.1	843943	dbxref	A. thaliana	843943	A. thaliana	AT1G76110	HMG (high mobility group) box protein with ARID/BRIGHT DNA-binding domain-containing protein	GO:0010197 polar nucleus fusion;GO:0009559 embryo sac central cell differentiation;GO:0009561 megagametogenesis	0.0	0.0	0.0	0.0	0.0	0.0	0.0	0.0	0.0
AT2G41370.1	818735	dbxref	A. thaliana	818735	A. thaliana	BOP2	Ankyrin repeat family protein / BTB/POZ domain-containing protein	GO:0010434 bract formation;GO:0010433 bract morphogenesis;GO:0010254 nectary development	0.0	0.0	0.0	0.0	0.0	1.0	0.0	0.0	0.0
AT1G48950.1	841317	dbxref	A. thaliana	841317	A. thaliana	AT1G48950	C3HC zinc finger-like protein	GO:0008150 biological_process	0.0	0.0	0.0	0.0	0.0	0.0	0.0	0.0	0.0
AT1G09830.1	837515	dbxref	A. thaliana	837515	A. thaliana	PUR2	Glycinamide ribonucleotide (GAR) synthetase	GO:0006189 'de novo' IMP biosynthetic process;GO:0006188 IMP biosynthetic process;GO:0046040 IMP metabolic process	0.0	0.0	0.0	0.0	0.0	0.0	0.0	0.0	0.0
AT5G06410.1	830529	dbxref	A. thaliana	830529	A. thaliana	AT5G06410	DNAJ heat shock N-terminal domain-containing protein	GO:0044571 [2Fe-2S] cluster assembly;GO:0055072 iron ion homeostasis;GO:0097428 protein maturation by iron-sulfur cluster transfer	0.0	0.0	0.0	0.0	1.0	0.0	0.0	0.0	0.0
AT2G28305.1	817376	dbxref	A. thaliana	817376	A. thaliana	LOG1	Putative lysine decarboxylase family protein	GO:0009691 cytokinin biosynthetic process;GO:0009690 cytokinin metabolic process;GO:0034754 cellular hormone metabolic process	0.0	0.0	0.0	1.0	0.0	0.0	0.0	0.0	0.0
AT5G61210.1	836242	dbxref	A. thaliana	836242	A. thaliana	SNAP33	soluble N-ethylmaleimide-sensitive factor adaptor protein 33	GO:0000911 cytokinesis by cell plate formation;GO:1902410 mitotic cytokinetic process;GO:0032506 cytokinetic process	0.0	0.0	0.0	0.0	0.0	0.0	0.0	0.0	0.0
AT5G09970.1	830858	dbxref	A. thaliana	830858	A. thaliana	CYP78A7	cytochrome P450, family 78, subfamily A, polypeptide 7	GO:0010075 regulation of meristem growth;GO:0035266 meristem growth;GO:0048509 regulation of meristem development	0.0	0.0	0.0	0.0	0.0	0.0	0.0	0.0	0.0

## Sheet: Enrichment
GroupID	Category	Term	Description	LogP	Log(q-value)	InTerm_InList	Genes	Symbols
1_Summary	GO Biological Processes	GO:0009699	phenylpropanoid biosynthetic process	-4.38907	-0.602676	7/102	818686,830088,831241,834106,834951,835504,839578,839418,818251,820083,822287,831174,822221	CYP98A3,CAD9,TT4,RWP1,HCT,OMT1,KCS2,AT1G04770,UGT73C6,GSTU8,ICE1,Rap2.6L,CYP71B22
1_Member	GO Biological Processes	GO:0009699	phenylpropanoid biosynthetic process	-4.38907	-0.602676	7/102	818686,830088,831241,834106,834951,835504,839578	CYP98A3,CAD9,TT4,RWP1,HCT,OMT1,KCS2
1_Member	KEGG Pathway	M00039	Monolignol biosynthesis, phenylalanine/tyrosine => monolignol	-3.65675	-0.552158	4/33	818686,830088,834951,835504	CYP98A3,CAD9,HCT,OMT1
1_Member	KEGG Pathway	ath_M00039	Monolignol biosynthesis, phenylalanine/tyrosine => monolignol	-3.65675	-0.552158	4/33	818686,830088,834951,835504	CYP98A3,CAD9,HCT,OMT1
1_Member	GO Biological Processes	GO:0044550	secondary metabolite biosynthetic process	-3.65623	-0.552158	8/177	818686,830088,831241,834106,834951,835504,839418,839578	CYP98A3,CAD9,TT4,RWP1,HCT,OMT1,AT1G04770,KCS2
1_Member	GO Biological Processes	GO:0009698	phenylpropanoid metabolic process	-3.48902	-0.480775	7/142	818686,830088,831241,834106,834951,835504,839578	CYP98A3,CAD9,TT4,RWP1,HCT,OMT1,KCS2
1_Member	GO Biological Processes	GO:0009813	flavonoid biosynthetic process	-3.11336	-0.287794	5/79	818251,818686,831241,834951,835504	UGT73C6,CYP98A3,TT4,HCT,OMT1
1_Member	KEGG Pathway	ath00941	Flavonoid biosynthesis	-3.05912	-0.287794	3/21	818686,831241,834951	CYP98A3,TT4,HCT
1_Member	GO Biological Processes	GO:0019748	secondary metabolic process	-3.0039	-0.287794	11/394	818686,820083,822287,830088,831174,831241,834106,834951,835504,839418,839578	CYP98A3,GSTU8,ICE1,CAD9,Rap2.6L,TT4,RWP1,HCT,OMT1,AT1G04770,KCS2
1_Member	GO Biological Processes	GO:0009809	lignin biosynthetic process	-2.74566	-0.158034	4/57	818686,830088,834951,835504	CYP98A3,CAD9,HCT,OMT1
1_Member	GO Biological Processes	GO:0009812	flavonoid metabolic process	-2.71398	-0.158034	5/97	818251,818686,831241,834951,835504	UGT73C6,CYP98A3,TT4,HCT,OMT1
1_Member	GO Biological Processes	GO:0009808	lignin metabolic process	-2.19427	0	4/81	818686,830088,834951,835504	CYP98A3,CAD9,HCT,OMT1
1_Member	KEGG Pathway	ath00945	Stilbenoid, diarylheptanoid and gingerol biosynthesis	-2.18367	0	3/42	818686,822221,834951	CYP98A3,CYP71B22,HCT
2_Summary	GO Biological Processes	GO:0044036	cell wall macromolecule metabolic process	-3.63958	-0.552158	8/178	819820,821955,824608,826922,834106,835859,835860,836578,823740,828064,831889,834951,836595,844301	AT3G06440,XTH16,EP3,XTH1,RWP1,XTH25,TCH4,XYL4,EXLA1,ATPMEPCRB,EIN2,HCT,CESA6,AT1G79620
2_Member	GO Biological Processes	GO:0044036	cell wall macromolecule metabolic process	-3.63958	-0.552158	8/178	819820,821955,824608,826922,834106,835859,835860,836578	AT3G06440,XTH16,EP3,XTH1,RWP1,XTH25,TCH4,XYL4
2_Member	GO Biological Processes	GO:0010383	cell wall polysaccharide metabolic process	-2.73222	-0.158034	6/141	821955,826922,834106,835859,835860,836578	XTH16,XTH1,RWP1,XTH25,TCH4,XYL4
2_Member	GO Biological Processes	GO:0010411	xyloglucan metabolic process	-2.71768	-0.158034	4/58	821955,826922,835859,835860	XTH16,XTH1,XTH25,TCH4
2_Member	GO Biological Processes	GO:0010410	hemicellulose metabolic process	-2.52814	-0.0684614	5/107	821955,826922,835859,835860,836578	XTH16,XTH1,XTH25,TCH4,XYL4
2_Member	GO Biological Processes	GO:0071554	cell wall organization or biogenesis	-2.31207	0	14/700	819820,821955,823740,824608,826922,828064,831889,834106,834951,835859,835860,836578,836595,844301	AT3G06440,XTH16,EXLA1,EP3,XTH1,ATPMEPCRB,EIN2,RWP1,HCT,XTH25,TCH4,XYL4,CESA6,AT1G79620
2_Member	GO Biological Processes	GO:0042546	cell wall biogenesis	-2.10337	0	7/249	821955,826922,834106,835859,835860,836595,844301	XTH16,XTH1,RWP1,XTH25,TCH4,CESA6,AT1G79620
3_Summary	GO Biological Processes	GO:0009611	response to wounding	-3.14739	-0.287794	8/211	820591,824608,831241,831889,834273,834842,839578,844002	ATBFRUCT1,EP3,TT4,EIN2,AOS,RBOHD,KCS2,OPR2
3_Member	GO Biological Processes	GO:0009611	response to wounding	-3.14739	-0.287794	8/211	820591,824608,831241,831889,834273,834842,839578,844002	ATBFRUCT1,EP3,TT4,EIN2,AOS,RBOHD,KCS2,OPR2
4_Summary	GO Biological Processes	GO:0042446	hormone biosynthetic process	-3.134	-0.287794	8/212	817376,818973,827868,832221,834273,835504,839345,844002,831241,831889,841977,820773,820816,839578,841516,818220,821461,822287	LOG1,SSI2,GA2OX8,AO1,AOS,OMT1,EFE,OPR2,TT4,EIN2,AAE18,AT3G02630,PLDALPHA1,KCS2,ETFALPHA,FBA6,CYP707A4,ICE1
4_Member	GO Biological Processes	GO:0042446	hormone biosynthetic process	-3.134	-0.287794	8/212	817376,818973,827868,832221,834273,835504,839345,844002	LOG1,SSI2,GA2OX8,AO1,AOS,OMT1,EFE,OPR2
4_Member	GO Biological Processes	GO:0010817	regulation of hormone levels	-2.99501	-0.287794	11/395	817376,818973,827868,831241,831889,832221,834273,835504,839345,841977,844002	LOG1,SSI2,GA2OX8,TT4,EIN2,AO1,AOS,OMT1,EFE,AAE18,OPR2
4_Member	GO Biological Processes	GO:0042445	hormone metabolic process	-2.81791	-0.158034	9/294	817376,818973,827868,832221,834273,835504,839345,841977,844002	LOG1,SSI2,GA2OX8,AO1,AOS,OMT1,EFE,AAE18,OPR2
4_Member	GO Biological Processes	GO:0009695	jasmonic acid biosynthetic process	-2.55919	-0.0684614	3/31	818973,834273,844002	SSI2,AOS,OPR2
4_Member	GO Biological Processes	GO:0006631	fatty acid metabolic process	-2.54254	-0.0684614	8/263	818973,820773,820816,834273,839578,841516,841977,844002	SSI2,AT3G02630,PLDALPHA1,AOS,KCS2,ETFALPHA,AAE18,OPR2
4_Member	GO Biological Processes	GO:0032787	monocarboxylic acid metabolic process	-2.51244	-0.0684614	12/523	818220,818973,820773,820816,821461,822287,832221,834273,839578,841516,841977,844002	FBA6,SSI2,AT3G02630,PLDALPHA1,CYP707A4,ICE1,AO1,AOS,KCS2,ETFALPHA,AAE18,OPR2
5_Summary	GO Biological Processes	GO:0042592	homeostatic process	-2.59324	-0.0684614	13/580	815847,816680,821047,824462,828900,829661,830529,830953,831256,832468,834842,834951,841221	CHX15,VHA-A2,PAP17,AT3G52960,AT4G27870,CAT2,AT5G06410,CBSX3,ROXY2,SLAH3,RBOHD,HCT,mtLPD1
5_Member	GO Biological Processes	GO:0042592	homeostatic process	-2.59324	-0.0684614	13/580	815847,816680,821047,824462,828900,829661,830529,830953,831256,832468,834842,834951,841221	CHX15,VHA-A2,PAP17,AT3G52960,AT4G27870,CAT2,AT5G06410,CBSX3,ROXY2,SLAH3,RBOHD,HCT,mtLPD1
5_Member	GO Biological Processes	GO:0019725	cellular homeostasis	-2.3143	0	9/350	816680,821047,824462,828900,829661,830953,831256,832468,841221	VHA-A2,PAP17,AT3G52960,AT4G27870,CAT2,CBSX3,ROXY2,SLAH3,mtLPD1
6_Summary	GO Biological Processes	GO:0002252	immune effector process	-2.4196	-0.0176124	4/70	818166,818735,818973,821300	PUB23,BOP2,SSI2,DCL2
6_Member	GO Biological Processes	GO:0002252	immune effector process	-2.4196	-0.0176124	4/70	818166,818735,818973,821300	PUB23,BOP2,SSI2,DCL2
7_Summary	GO Biological Processes	GO:0070482	response to oxygen levels	-2.37568	-0.0176124	4/72	820165,827338,831364,833986	AT3G10040,NAR1,AT5G15120,AT5G39890
7_Member	GO Biological Processes	GO:0070482	response to oxygen levels	-2.37568	-0.0176124	4/72	820165,827338,831364,833986	AT3G10040,NAR1,AT5G15120,AT5G39890
8_Summary	GO Biological Processes	GO:0009687	abscisic acid metabolic process	-2.37265	-0.0176124	3/36	821461,822287,832221	CYP707A4,ICE1,AO1
8_Member	GO Biological Processes	GO:0009687	abscisic acid metabolic process	-2.37265	-0.0176124	3/36	821461,822287,832221	CYP707A4,ICE1,AO1
8_Member	GO Biological Processes	GO:0043288	apocarotenoid metabolic process	-2.37265	-0.0176124	3/36	821461,822287,832221	CYP707A4,ICE1,AO1
8_Member	GO Biological Processes	GO:1902644	tertiary alcohol metabolic process	-2.37265	-0.0176124	3/36	821461,822287,832221	CYP707A4,ICE1,AO1
8_Member	GO Biological Processes	GO:0006714	sesquiterpenoid metabolic process	-2.02289	0	3/48	821461,822287,832221	CYP707A4,ICE1,AO1
9_Summary	GO Biological Processes	GO:0010118	stomatal movement	-2.02561	0	5/141	820816,823721,830588,831889,832356	PLDALPHA1,PHOT1,AT5G06970,EIN2,AT5G22920
9_Member	GO Biological Processes	GO:0010118	stomatal movement	-2.02561	0	5/141	820816,823721,830588,831889,832356	PLDALPHA1,PHOT1,AT5G06970,EIN2,AT5G22920
9_Member	GO Biological Processes	GO:0010119	regulation of stomatal movement	-2.0187	0	4/91	820816,823721,831889,832356	PLDALPHA1,PHOT1,EIN2,AT5G22920
